# Supplementary material for: Supramolecular protection of isocyanates from water by encapsulation within hydrophobic crystalline pillar[n]arene macrocycles
Source: Nat Commun. 2026 May 9;17:6274. doi: 10.1038/s41467-026-72696-y (PMC13376218; doi:10.1038/s41467-026-72696-y)
Supplement: Supplementary file 3 — Source data [file 41467_2026_72696_MOESM3_ESM.zip]

Archive with 11 entries (9 files):
- Source Data/
- Source Data/FT-IR Data.xlsx
- Source Data/NMR/
- Source Data/NMR/Fig2b HMDI.jdf
- Source Data/NMR/Fig2b P5A.jdf
- Source Data/NMR/Fig2b P5A–HMDI and 4c
- Source Data/NMR/Fig4d
- Source Data/NMR/Fig4e
- Source Data/NMR/Fig4f
- Source Data/NMR/Fig4g
- Source Data/TGA.xlsx
