# Supplementary material for: Supramolecular protection of isocyanates from water by encapsulation within hydrophobic crystalline pillar[n]arene macrocycles
Source: Nat Commun. 2026 May 9;17:6274. doi: 10.1038/s41467-026-72696-y (PMC13376218; doi:10.1038/s41467-026-72696-y)
Supplement: Supplementary file 3 — Source data [file 41467_2026_72696_MOESM3_ESM.zip › Source Data/FT-IR Data.xlsx]

## Sheet: Fig4a
TITLE	Naked-HMDI						TITLE	Water-vapor_Naked-HMDI
DATA TYPE	INFRARED SPECTRUM						DATA TYPE	INFRARED SPECTRUM
ORIGIN	JASCO						ORIGIN	JASCO
OWNER							OWNER
DATE	2023-05-15						DATE	2025-05-19
TIME	16:35:11						TIME	07:45:04
SPECTROMETER/DATA SYSTEM							SPECTROMETER/DATA SYSTEM
LOCALE	1041						LOCALE	1041
RESOLUTION							RESOLUTION
DELTAX	0.964233						DELTAX	3.85693
XUNITS	1/CM						XUNITS	1/CM
YUNITS	TRANSMITTANCE						YUNITS	TRANSMITTANCE
FIRSTX	399.193						FIRSTX	397.264
LASTX	4000.6						LASTX	4801.88
NPOINTS	3736						NPOINTS	1143
FIRSTY	90.1725						FIRSTY	100.318
MAXY	99.77	89.3427					MAXY	100.318	92.5951
MINY	10.4273						MINY	7.72327
XYDATA							XYDATA				-1.2
399.193	90.1725	-9.5975	-0.107423				397.264	100.318	-0.00039	-4.21189e-06	-1.2
400.157	89.8497	-9.9203	-0.111036				401.121	99.77	-0.54839	-0.00592245	-1.20592
401.121	89.5007	-10.2693	-0.114943				404.978	99.2819	-1.03649	-0.0111938	-1.21119
402.085	89.1284	-10.6416	-0.11911				408.835	98.7447	-1.57369	-0.0169954	-1.217
403.05	88.6823	-11.0877	-0.124103				412.692	98.119	-2.19939	-0.0237528	-1.22375
404.014	88.1373	-11.6327	-0.130203				416.549	97.429	-2.88939	-0.0312046	-1.2312
404.978	87.5275	-12.2425	-0.137028				420.406	96.7595	-3.55889	-0.038435	-1.23843
405.942	86.9406	-12.8294	-0.143598				424.263	96.2081	-4.11029	-0.0443899	-1.24439
406.906	86.48	-13.29	-0.148753				428.12	95.8151	-4.50329	-0.0486342	-1.24863
407.871	86.225	-13.545	-0.151607				431.977	95.5265	-4.79189	-0.051751	-1.25175
408.835	86.2171	-13.5529	-0.151696				435.834	95.2249	-5.09349	-0.0550082	-1.25501
409.799	86.4702	-13.2998	-0.148863				439.69	94.8038	-5.51459	-0.0595559	-1.25956
410.764	86.9752	-12.7948	-0.14321				443.547	94.2285	-6.08989	-0.065769	-1.26577
411.728	87.6889	-12.0811	-0.135222				447.404	93.5485	-6.76989	-0.0731128	-1.27311
412.692	88.5309	-11.2391	-0.125798				451.261	92.8626	-7.45579	-0.0805203	-1.28052
413.656	89.4143	-10.3557	-0.11591				455.118	92.2625	-8.05589	-0.0870012	-1.287
414.62	90.2947	-9.4753	-0.106056				458.975	91.7901	-8.52829	-0.092103	-1.2921
415.585	91.1996	-8.5704	-0.0959272				462.832	91.4274	-8.89099	-0.0960201	-1.29602
416.549	92.2188	-7.5512	-0.0845194				466.689	91.1166	-9.20179	-0.0993766	-1.29938
417.513	93.438	-6.332	-0.0708731				470.546	90.7904	-9.52799	-0.102899	-1.3029
418.477	94.8033	-4.9667	-0.0555915				474.403	90.3982	-9.92019	-0.107135	-1.30714
419.442	96.0421	-3.7279	-0.0417258				478.26	89.9137	-10.4047	-0.112368	-1.31237
420.406	96.8435	-2.9265	-0.0327559				482.117	89.3293	-10.9891	-0.118679	-1.31868
421.37	97.1126	-2.6574	-0.0297439				485.974	88.645	-11.6734	-0.126069	-1.32607
422.334	96.9462	-2.8238	-0.0316064				489.831	87.8642	-12.4542	-0.134502	-1.3345
423.298	96.4724	-3.2976	-0.0369095				493.688	86.9978	-13.3206	-0.143858	-1.34386
424.263	95.7791	-3.9909	-0.0446695				497.545	86.0682	-14.2502	-0.153898	-1.3539
425.227	94.9228	-4.8472	-0.054254				501.401	85.1095	-15.2089	-0.164252	-1.36425
426.191	93.9503	-5.8197	-0.065139				505.258	84.1585	-16.1599	-0.174522	-1.37452
427.155	92.9041	-6.8659	-0.076849				509.115	83.2461	-17.0723	-0.184376	-1.38438
428.12	91.8219	-7.9481	-0.0889619				512.972	82.3908	-17.9276	-0.193613	-1.39361
429.084	90.7415	-9.0285	-0.101055				516.829	81.598	-18.7204	-0.202175	-1.40217
430.048	89.7087	-10.0613	-0.112615				520.686	80.8617	-19.4567	-0.210127	-1.41013
431.012	88.7768	-10.9932	-0.123045				524.543	80.1646	-20.1538	-0.217655	-1.41765
431.977	87.9938	-11.7762	-0.131809				528.4	79.4791	-20.8393	-0.225058	-1.42506
432.941	87.3871	-12.3829	-0.1386				532.257	78.771	-21.5474	-0.232705	-1.43271
433.905	86.9586	-12.8114	-0.143396				536.114	78.0107	-22.3077	-0.240916	-1.44092
434.869	86.6947	-13.0753	-0.14635				539.971	77.1836	-23.1348	-0.249849	-1.44985
435.834	86.5773	-13.1927	-0.147664				543.828	76.294	-24.0244	-0.259456	-1.45946
436.798	86.5888	-13.1812	-0.147535				547.685	75.3568	-24.9616	-0.269578	-1.46958
437.762	86.7067	-13.0633	-0.146216				551.542	74.381	-25.9374	-0.280116	-1.48012
438.726	86.8951	-12.8749	-0.144107				555.399	73.3571	-26.9613	-0.291174	-1.49117
439.69	87.1	-12.67	-0.141813				559.255	72.2588	-28.0596	-0.303035	-1.50304
440.655	87.2493	-12.5207	-0.140142				563.112	71.0613	-29.2571	-0.315968	-1.51597
441.619	87.2589	-12.5111	-0.140035				566.969	69.7568	-30.5616	-0.330056	-1.53006
442.583	87.0494	-12.7206	-0.14238				570.826	68.3533	-31.9651	-0.345214	-1.54521
443.547	86.5754	-13.1946	-0.147685				574.683	66.8551	-33.4633	-0.361394	-1.56139
444.512	85.8495	-13.9205	-0.15581				578.54	65.2447	-35.0737	-0.378786	-1.57879
445.476	84.9401	-14.8299	-0.165989				582.397	63.4868	-36.8316	-0.39777	-1.59777
446.44	83.9388	-15.8312	-0.177196				586.254	61.5578	-38.7606	-0.418603	-1.6186
447.404	82.9237	-16.8463	-0.188558				590.111	59.4884	-40.83	-0.440952	-1.64095
448.369	81.9407	-17.8293	-0.199561				593.968	57.3856	-42.9328	-0.463661	-1.66366
449.333	81.005	-18.765	-0.210034				597.825	55.4119	-44.9065	-0.484977	-1.68498
450.297	80.1165	-19.6535	-0.219979				601.682	53.7202	-46.5982	-0.503247	-1.70325
451.261	79.277	-20.493	-0.229375				605.539	52.3839	-47.9345	-0.517678	-1.71768
452.226	78.5021	-21.2679	-0.238048				609.396	51.3693	-48.9491	-0.528636	-1.72864
453.19	77.8216	-21.9484	-0.245665				613.253	50.5674	-49.751	-0.537296	-1.7373
454.154	77.2721	-22.4979	-0.251816				617.109	49.8598	-50.4586	-0.544938	-1.74494
455.118	76.8911	-22.8789	-0.25608				620.966	49.1749	-51.1435	-0.552335	-1.75233
456.082	76.7125	-23.0575	-0.258079				624.823	48.8586	-51.4598	-0.555751	-1.75575
457.047	76.7593	-23.0107	-0.257555				628.68	48.3394	-51.979	-0.561358	-1.76136
458.011	77.0309	-22.7391	-0.254515				632.537	48.0729	-52.2455	-0.564236	-1.76424
458.975	77.4963	-22.2737	-0.249306				636.394	48.0798	-52.2386	-0.564161	-1.76416
459.939	78.108	-21.662	-0.24246				640.251	48.3187	-51.9997	-0.561581	-1.76158
460.904	78.8257	-20.9443	-0.234426				644.108	48.7534	-51.565	-0.556887	-1.75689
461.868	79.6248	-20.1452	-0.225482				647.965	49.3996	-50.9188	-0.549908	-1.74991
462.832	80.4852	-19.2848	-0.215852				651.822	50.3187	-49.9997	-0.539982	-1.73998
463.796	81.3717	-18.3983	-0.205929				655.679	51.5578	-48.7606	-0.5266	-1.7266
464.76	82.2258	-17.5442	-0.19637				659.536	53.0709	-47.2475	-0.510259	-1.71026
465.725	82.9749	-16.7951	-0.187985				663.393	54.6772	-45.6412	-0.492911	-1.69291
466.689	83.557	-16.213	-0.18147				667.25	56.1035	-44.2149	-0.477508	-1.67751
467.653	83.9394	-15.8306	-0.17719				671.106	57.1315	-43.1869	-0.466406	-1.66641
468.618	84.1163	-15.6537	-0.17521				674.963	57.7429	-42.5755	-0.459803	-1.6598
469.582	84.0892	-15.6808	-0.175513				678.82	58.0758	-42.2426	-0.456208	-1.65621
470.546	83.8504	-15.9196	-0.178186				682.677	58.3616	-41.9568	-0.453121	-1.65312
471.51	83.3842	-16.3858	-0.183404				686.534	58.8234	-41.495	-0.448134	-1.64813
472.474	82.6854	-17.0846	-0.191225				690.391	59.3868	-40.9316	-0.442049	-1.64205
473.439	81.7806	-17.9894	-0.201353				694.248	59.7957	-40.5227	-0.437633	-1.63763
474.403	80.7293	-19.0407	-0.21312				698.105	60.0175	-40.3009	-0.435238	-1.63524
475.367	79.6078	-20.1622	-0.225672				701.962	60.0436	-40.2748	-0.434956	-1.63496
476.331	78.4934	-21.2766	-0.238146				705.819	60.0739	-40.2445	-0.434629	-1.63463
477.296	77.4588	-22.3112	-0.249726				709.676	60.3958	-39.9226	-0.431152	-1.63115
478.26	76.5691	-23.2009	-0.259684				713.533	60.9283	-39.3901	-0.425401	-1.6254
479.224	75.8733	-23.8967	-0.267472				717.39	62.4612	-37.8572	-0.408846	-1.60885
480.188	75.394	-24.376	-0.272837				721.247	62.4012	-37.9172	-0.409494	-1.60949
481.152	75.1253	-24.6447	-0.275844				725.104	62.1255	-38.1929	-0.412472	-1.61247
482.117	75.0402	-24.7298	-0.276797				728.961	61.8764	-38.442	-0.415162	-1.61516
483.081	75.1009	-24.6691	-0.276118				732.817	61.9671	-38.3513	-0.414183	-1.61418
484.045	75.2652	-24.5048	-0.274279				736.674	62.6661	-37.6523	-0.406634	-1.60663
485.009	75.4891	-24.2809	-0.271772				740.531	64.0786	-36.2398	-0.391379	-1.59138
485.974	75.733	-24.037	-0.269043				744.388	66.08	-34.2384	-0.369765	-1.56976
486.938	75.9718	-23.7982	-0.26637				748.245	68.3342	-31.9842	-0.34542	-1.54542
487.902	76.2017	-23.5683	-0.263796				752.102	70.3958	-29.9226	-0.323155	-1.52316
488.866	76.4401	-23.3299	-0.261128				755.959	71.8668	-28.4516	-0.307269	-1.50727
489.831	76.7163	-23.0537	-0.258037				759.816	72.5504	-27.768	-0.299886	-1.49989
490.795	77.0595	-22.7105	-0.254195				763.673	72.5373	-27.7811	-0.300028	-1.50003
491.759	77.4864	-22.2836	-0.249417				767.53	72.185	-28.1334	-0.303832	-1.50383
492.723	77.9932	-21.7768	-0.243744				771.387	71.9916	-28.3268	-0.305921	-1.50592
493.688	78.5553	-21.2147	-0.237453				775.244	72.4075	-27.9109	-0.301429	-1.50143
494.652	79.1313	-20.6387	-0.231006				779.101	73.662	-26.6564	-0.287881	-1.48788
495.616	79.6714	-20.0986	-0.224961				782.958	75.6839	-24.6345	-0.266045	-1.46605
496.58	80.1251	-19.6449	-0.219882				786.814	78.1507	-22.1677	-0.239405	-1.4394
497.545	80.4479	-19.3221	-0.216269				790.671	80.6361	-19.6823	-0.212563	-1.41256
498.509	80.6045	-19.1655	-0.214517				794.528	82.7788	-17.5396	-0.189422	-1.38942
499.473	80.5714	-19.1986	-0.214887				798.385	84.3919	-15.9265	-0.172001	-1.372
500.437	80.3404	-19.4296	-0.217473				802.242	85.4785	-14.8399	-0.160266	-1.36027
501.401	79.9249	-19.8451	-0.222123				806.099	86.1655	-14.1529	-0.152847	-1.35285
502.366	79.3646	-20.4054	-0.228395				809.956	86.6107	-13.7077	-0.148039	-1.34804
503.33	78.72	-21.05	-0.235609				813.813	86.9373	-13.3811	-0.144512	-1.34451
504.294	78.0567	-21.7133	-0.243034				817.67	87.2188	-13.0996	-0.141472	-1.34147
505.258	77.4305	-22.3395	-0.250043				821.527	87.4977	-12.8207	-0.13846	-1.33846
506.223	76.8793	-22.8907	-0.256212				825.384	87.8054	-12.513	-0.135137	-1.33514
507.187	76.4222	-23.3478	-0.261328				829.241	88.1633	-12.1551	-0.131271	-1.33127
508.151	76.06	-23.71	-0.265382				833.098	88.5714	-11.747	-0.126864	-1.32686
509.115	75.7785	-23.9915	-0.268533				836.955	89.0016	-11.3168	-0.122218	-1.32222
510.079	75.5565	-24.2135	-0.271018				840.812	89.4063	-10.9121	-0.117847	-1.31785
511.044	75.379	-24.391	-0.273005				844.668	89.74	-10.5784	-0.114243	-1.31424
512.008	75.2509	-24.5191	-0.274439				848.525	89.979	-10.3394	-0.111662	-1.31166
512.972	75.2013	-24.5687	-0.274994				852.382	90.1276	-10.1908	-0.110058	-1.31006
513.937	75.2731	-24.4969	-0.27419				856.239	90.2112	-10.1072	-0.109155	-1.30915
514.901	75.4988	-24.2712	-0.271664				860.096	90.2635	-10.0549	-0.10859	-1.30859
515.865	75.8656	-23.9044	-0.267558				863.953	90.3146	-10.0038	-0.108038	-1.30804
516.829	76.2877	-23.4823	-0.262834				867.81	90.3862	-9.93219	-0.107265	-1.30726
517.793	76.6081	-23.1619	-0.259248				871.667	90.4902	-9.82819	-0.106142	-1.30614
518.758	76.6471	-23.1229	-0.258811				875.524	90.6269	-9.69149	-0.104665	-1.30467
519.722	76.273	-23.497	-0.262998				879.381	90.7844	-9.53399	-0.102964	-1.30296
520.686	75.4363	-24.3337	-0.272363				883.238	90.9378	-9.38059	-0.101308	-1.30131
521.65	74.1451	-25.6249	-0.286816				887.095	91.0534	-9.26499	-0.100059	-1.30006
522.615	72.4207	-27.3493	-0.306117				890.952	91.0973	-9.22109	-0.0995851	-1.29959
523.579	70.2889	-29.4811	-0.329978				894.809	91.0463	-9.27209	-0.100136	-1.30014
524.543	67.823	-31.947	-0.357578				898.666	90.8953	-9.42309	-0.101767	-1.30177
525.507	65.2032	-34.5668	-0.386901				902.523	90.6579	-9.66049	-0.10433	-1.30433
526.471	62.7266	-37.0434	-0.414621				906.38	90.3618	-9.95659	-0.107528	-1.30753
527.436	60.7297	-39.0403	-0.436972				910.236	90.0399	-10.2785	-0.111005	-1.311
528.4	59.4699	-40.3001	-0.451073				914.093	89.7223	-10.5961	-0.114435	-1.31443
529.364	59.0512	-40.7188	-0.455759				917.95	89.4314	-10.887	-0.117576	-1.31758
530.328	59.4238	-40.3462	-0.451589				921.807	89.1807	-11.1377	-0.120284	-1.32028
531.293	60.4231	-39.3469	-0.440404				925.664	88.9764	-11.342	-0.12249	-1.32249
532.257	61.8209	-37.9491	-0.424759				929.521	88.8198	-11.4986	-0.124181	-1.32418
533.221	63.3814	-36.3886	-0.407292				933.378	88.7087	-11.6097	-0.125381	-1.32538
534.185	64.9187	-34.8513	-0.390085				937.235	88.6362	-11.6822	-0.126164	-1.32616
535.15	66.3318	-33.4382	-0.374269				941.092	88.5892	-11.7292	-0.126672	-1.32667
536.114	67.5994	-32.1706	-0.360081				944.949	88.5477	-11.7707	-0.12712	-1.32712
537.078	68.7369	-31.0331	-0.347349				948.806	88.4869	-11.8315	-0.127777	-1.32778
538.042	69.7451	-30.0249	-0.336064				952.663	88.3827	-11.9357	-0.128902	-1.3289
539.006	70.5817	-29.1883	-0.3267				956.52	88.2186	-12.0998	-0.130674	-1.33067
539.971	71.1665	-28.6035	-0.320155				960.377	87.9888	-12.3296	-0.133156	-1.33316
540.935	71.4106	-28.3594	-0.317423				964.234	87.6917	-12.6267	-0.136365	-1.33636
541.899	71.2482	-28.5218	-0.31924				968.091	87.3182	-13.0002	-0.140398	-1.3404
542.864	70.6529	-29.1171	-0.325903				971.947	86.8406	-13.4778	-0.145556	-1.34556
543.828	69.6394	-30.1306	-0.337247				975.804	86.2153	-14.1031	-0.152309	-1.35231
544.792	68.2559	-31.5141	-0.352733				979.661	85.404	-14.9144	-0.161071	-1.36107
545.756	66.5757	-33.1943	-0.371539				983.518	84.4008	-15.9176	-0.171905	-1.37191
546.72	64.6874	-35.0826	-0.392674				987.375	83.2494	-17.069	-0.18434	-1.38434
547.685	62.6831	-37.0869	-0.415108				991.232	82.0343	-18.2841	-0.197463	-1.39746
548.649	60.6457	-39.1243	-0.437912				995.089	80.8515	-19.4669	-0.210237	-1.41024
549.613	58.6376	-41.1324	-0.460389				998.946	79.7747	-20.5437	-0.221866	-1.42187
550.577	56.697	-43.073	-0.48211				1002.8	78.8342	-21.4842	-0.232023	-1.43202
551.542	54.8422	-44.9278	-0.50287				1006.66	78.0166	-22.3018	-0.240853	-1.44085
552.506	53.0799	-46.6901	-0.522595				1010.52	77.2852	-23.0332	-0.248752	-1.44875
553.47	51.4133	-48.3567	-0.541249				1014.37	76.6083	-23.7101	-0.256062	-1.45606
554.434	49.8452	-49.9248	-0.558801				1018.23	75.9801	-24.3383	-0.262846	-1.46285
555.399	48.3757	-51.3943	-0.575249				1022.09	75.4229	-24.8955	-0.268864	-1.46886
556.363	46.996	-52.774	-0.590691				1025.94	74.9697	-25.3487	-0.273758	-1.47376
557.327	45.6835	-54.0865	-0.605382				1029.8	74.639	-25.6794	-0.27733	-1.47733
558.291	44.4	-55.37	-0.619748				1033.66	74.4174	-25.901	-0.279723	-1.47972
559.255	43.0963	-56.6737	-0.63434				1037.52	74.2598	-26.0586	-0.281425	-1.48143
560.22	41.7211	-58.0489	-0.649733				1041.37	74.1058	-26.2126	-0.283088	-1.48309
561.184	40.2339	-59.5361	-0.666379				1045.23	73.8964	-26.422	-0.28535	-1.48535
562.148	38.6154	-61.1546	-0.684494				1049.09	73.5762	-26.7422	-0.288808	-1.48881
563.112	36.873	-62.897	-0.703997				1052.94	73.0769	-27.2415	-0.2942	-1.4942
564.077	35.0362	-64.7338	-0.724556				1056.8	72.3036	-28.0148	-0.302551	-1.50255
565.041	33.1462	-66.6238	-0.74571				1060.66	71.1499	-29.1685	-0.315011	-1.51501
566.005	31.2471	-68.5229	-0.766967				1064.51	69.5592	-30.7592	-0.33219	-1.53219
566.969	29.3825	-70.3875	-0.787837				1068.37	67.6091	-32.7093	-0.353251	-1.55325
567.933	27.5976	-72.1724	-0.807815				1072.23	65.5652	-34.7532	-0.375324	-1.57532
568.898	25.9383	-73.8317	-0.826387				1076.08	63.8492	-36.4692	-0.393857	-1.59386
569.862	24.4451	-75.3249	-0.8431				1079.94	62.9064	-37.412	-0.404038	-1.60404
570.826	23.1443	-76.6257	-0.85766				1083.8	63.019	-37.2994	-0.402822	-1.60282
571.79	22.0434	-77.7266	-0.869982				1087.66	64.1645	-36.1539	-0.390451	-1.59045
572.755	21.1344	-78.6356	-0.880156				1091.51	66.0063	-34.3121	-0.37056	-1.57056
573.719	20.4013	-79.3687	-0.888362				1095.37	68.0344	-32.284	-0.348658	-1.54866
574.683	19.826	-79.944	-0.894801				1099.23	69.7779	-30.5405	-0.329828	-1.52983
575.647	19.3915	-80.3785	-0.899664				1103.08	70.9714	-29.347	-0.316939	-1.51694
576.612	19.0818	-80.6882	-0.903131				1106.94	71.5975	-28.7209	-0.310177	-1.51018
577.576	18.883	-80.887	-0.905356				1110.8	71.8086	-28.5098	-0.307897	-1.5079
578.54	18.7831	-80.9869	-0.906474				1114.65	71.7996	-28.5188	-0.307995	-1.50799
579.504	18.772	-80.998	-0.906598				1118.51	71.7079	-28.6105	-0.308985	-1.50898
580.469	18.8401	-80.9299	-0.905836				1122.37	71.583	-28.7354	-0.310334	-1.51033
581.433	18.9758	-80.7942	-0.904317				1126.22	71.4139	-28.9045	-0.31216	-1.51216
582.397	19.1647	-80.6053	-0.902203				1130.08	71.1751	-29.1433	-0.314739	-1.51474
583.361	19.39	-80.38	-0.899681				1133.94	70.8571	-29.4613	-0.318173	-1.51817
584.326	19.6354	-80.1346	-0.896935				1137.8	70.4697	-29.8487	-0.322357	-1.52236
585.29	19.8874	-79.8826	-0.894114				1141.65	70.0297	-30.2887	-0.327109	-1.52711
586.254	20.1357	-79.6343	-0.891335				1145.51	69.5478	-30.7706	-0.332313	-1.53231
587.218	20.3723	-79.3977	-0.888687				1149.37	69.0225	-31.2959	-0.337986	-1.53799
588.182	20.5884	-79.1816	-0.886268				1153.22	68.4398	-31.8786	-0.344279	-1.54428
589.147	20.7723	-78.9977	-0.884209				1157.08	67.7738	-32.5446	-0.351472	-1.55147
590.111	20.9085	-78.8615	-0.882685				1160.94	66.9876	-33.3308	-0.359963	-1.55996
591.075	20.9802	-78.7898	-0.881882				1164.79	66.0381	-34.2803	-0.370217	-1.57022
592.039	20.975	-78.795	-0.881941				1168.65	64.8913	-35.4271	-0.382602	-1.5826
593.004	20.8911	-78.8789	-0.88288				1172.51	63.5478	-36.7706	-0.397112	-1.59711
593.968	20.7394	-79.0306	-0.884578				1176.36	62.0686	-38.2498	-0.413086	-1.61309
594.932	20.5404	-79.2296	-0.886805				1180.22	60.5808	-39.7376	-0.429154	-1.62915
595.896	20.3176	-79.4524	-0.889299				1184.08	59.2398	-41.0786	-0.443637	-1.64364
596.861	20.0912	-79.6788	-0.891833				1187.94	58.1493	-42.1691	-0.455414	-1.65541
597.825	19.8759	-79.8941	-0.894243				1191.79	57.2734	-43.045	-0.464873	-1.66487
598.789	19.6817	-80.0883	-0.896416				1195.65	56.4012	-43.9172	-0.474293	-1.67429
599.753	19.5153	-80.2547	-0.898279				1199.51	54.1675	-46.1509	-0.498416	-1.69842
600.717	19.3832	-80.3868	-0.899757				1203.36	52.6632	-47.6552	-0.514662	-1.71466
601.682	19.2917	-80.4783	-0.900782				1207.22	50.4573	-49.8611	-0.538485	-1.73849
602.646	19.2454	-80.5246	-0.9013				1211.08	47.7217	-52.5967	-0.568029	-1.76803
603.61	19.2456	-80.5244	-0.901298				1214.93	44.9009	-55.4175	-0.598493	-1.79849
604.574	19.2885	-80.4815	-0.900817				1218.79	42.5453	-57.7731	-0.623932	-1.82393
605.539	19.3664	-80.4036	-0.899945				1222.65	40.9224	-59.396	-0.641459	-1.84146
606.503	19.4702	-80.2998	-0.898784				1226.51	39.9585	-60.3599	-0.651869	-1.85187
607.467	19.5924	-80.1776	-0.897416				1230.36	39.2381	-61.0803	-0.659649	-1.85965
608.431	19.7271	-80.0429	-0.895908				1234.22	38.2134	-62.105	-0.670716	-1.87072
609.396	19.8679	-79.9021	-0.894332				1238.08	36.4699	-63.8485	-0.689545	-1.88954
610.36	20.0058	-79.7642	-0.892789				1241.93	33.9078	-66.4106	-0.717215	-1.91721
611.324	20.1287	-79.6413	-0.891413				1245.79	30.7622	-69.5562	-0.751186	-1.95119
612.288	20.2245	-79.5455	-0.890341				1249.65	27.4897	-72.8287	-0.786528	-1.98653
613.253	20.2841	-79.4859	-0.889674				1253.5	24.5844	-75.734	-0.817905	-2.0179
614.217	20.3046	-79.4654	-0.889444				1257.36	22.4175	-77.9009	-0.841307	-2.04131
615.181	20.2881	-79.4819	-0.889629				1261.22	21.1624	-79.156	-0.854861	-2.05486
616.145	20.2394	-79.5306	-0.890174				1265.07	20.8116	-79.5068	-0.85865	-2.05865
617.109	20.1637	-79.6063	-0.891021				1268.93	21.2421	-79.0763	-0.854001	-2.054
618.074	20.065	-79.705	-0.892126				1272.79	22.2859	-78.0325	-0.842728	-2.04273
619.038	19.9467	-79.8233	-0.89345				1276.65	23.7837	-76.5347	-0.826552	-2.02655
620.002	19.8139	-79.9561	-0.894937				1280.5	25.6177	-74.7007	-0.806745	-2.00675
620.966	19.677	-80.093	-0.896469				1284.36	27.717	-72.6014	-0.784074	-1.98407
621.931	19.552	-80.218	-0.897868				1288.22	30.0329	-70.2855	-0.759063	-1.95906
622.895	19.4587	-80.3113	-0.898912				1292.07	32.4946	-67.8238	-0.732477	-1.93248
623.859	19.4156	-80.3544	-0.899395				1295.93	34.9795	-65.3389	-0.705641	-1.90564
624.823	19.433	-80.337	-0.8992				1299.79	37.3324	-62.986	-0.68023	-1.88023
625.788	19.5204	-80.2496	-0.898222				1303.64	39.4452	-60.8732	-0.657413	-1.85741
626.752	19.6771	-80.0929	-0.896468				1307.5	41.3066	-59.0118	-0.63731	-1.83731
627.716	19.9011	-79.8689	-0.893961				1311.36	42.9956	-57.3228	-0.619069	-1.81907
628.68	20.1917	-79.5783	-0.890708				1315.21	44.6155	-55.7029	-0.601575	-1.80157
629.644	20.5494	-79.2206	-0.886704				1319.07	46.1756	-54.1428	-0.584726	-1.78473
630.609	20.9735	-78.7965	-0.881957				1322.93	47.5413	-52.7771	-0.569977	-1.76998
631.573	21.4616	-78.3084	-0.876494				1326.79	48.5102	-51.8082	-0.559513	-1.75951
632.537	22.0095	-77.7605	-0.870362				1330.64	48.9724	-51.346	-0.554522	-1.75452
633.501	22.6107	-77.1593	-0.863632				1334.5	49.037	-51.2814	-0.553824	-1.75382
634.466	23.2552	-76.5148	-0.856419				1338.36	48.9651	-51.3533	-0.5546	-1.7546
635.43	23.9291	-75.8409	-0.848876				1342.21	49.0837	-51.2347	-0.55332	-1.75332
636.394	24.6172	-75.1528	-0.841174				1346.07	49.5906	-50.7278	-0.547845	-1.74785
637.358	25.307	-74.463	-0.833453				1349.93	50.4424	-49.876	-0.538646	-1.73865
638.323	25.9908	-73.7792	-0.8258				1353.78	51.3833	-48.9351	-0.528485	-1.72848
639.287	26.6628	-73.1072	-0.818278				1357.64	52.1205	-48.1979	-0.520523	-1.72052
640.251	27.3144	-72.4556	-0.810985				1361.5	52.4938	-47.8246	-0.516491	-1.71649
641.215	27.9347	-71.8353	-0.804042				1365.35	52.5205	-47.7979	-0.516203	-1.7162
642.179	28.5162	-71.2538	-0.797533				1369.21	52.3187	-47.9997	-0.518383	-1.71838
643.144	29.0627	-70.7073	-0.791416				1373.07	52.0237	-48.2947	-0.521568	-1.72157
644.108	29.5921	-70.1779	-0.785491				1376.93	51.7582	-48.5602	-0.524436	-1.72444
645.072	30.1324	-69.6376	-0.779443				1380.78	51.6371	-48.6813	-0.525744	-1.72574
646.036	30.7165	-69.0535	-0.772905				1384.64	51.7797	-48.5387	-0.524204	-1.7242
647.001	31.3777	-68.3923	-0.765505				1388.5	52.3173	-48.0011	-0.518398	-1.7184
647.965	32.1457	-67.6243	-0.756909				1392.35	53.3566	-46.9618	-0.507173	-1.70717
648.929	33.0385	-66.7315	-0.746916				1396.21	54.8858	-45.4326	-0.490659	-1.69066
649.893	34.0538	-65.7162	-0.735552				1400.07	56.6871	-43.6313	-0.471205	-1.67121
650.858	35.17	-64.6	-0.723058				1403.92	58.3579	-41.9605	-0.453161	-1.65316
651.822	36.3632	-63.4068	-0.709703				1407.78	59.4727	-40.8457	-0.441121	-1.64112
652.786	37.6291	-62.1409	-0.695534				1411.64	59.7799	-40.5385	-0.437804	-1.6378
653.75	38.988	-60.782	-0.680324				1415.49	59.2759	-41.0425	-0.443247	-1.64325
654.715	40.4647	-59.3053	-0.663795				1419.35	58.1105	-42.2079	-0.455833	-1.65583
655.679	42.0573	-57.7127	-0.64597				1423.21	56.4185	-43.8999	-0.474106	-1.67411
656.643	43.727	-56.043	-0.627281				1427.07	54.2155	-46.1029	-0.497898	-1.6979
657.607	45.4244	-54.3456	-0.608282				1430.92	51.4515	-48.8669	-0.527748	-1.72775
658.572	47.1244	-52.6456	-0.589254				1434.78	48.1863	-52.1321	-0.563011	-1.76301
659.536	48.8258	-50.9442	-0.570211				1438.64	44.6981	-55.6203	-0.600683	-1.80068
660.5	50.5053	-49.2647	-0.551412				1442.49	41.3778	-58.9406	-0.636541	-1.83654
661.464	52.0721	-47.6979	-0.533875				1446.35	38.5152	-61.8032	-0.667456	-1.86746
662.428	53.3851	-46.3849	-0.519179				1450.21	36.198	-64.1204	-0.692481	-1.89248
663.393	54.3211	-45.4489	-0.508703				1454.06	34.3634	-65.955	-0.712294	-1.91229
664.357	54.8348	-44.9352	-0.502953				1457.92	32.8867	-67.4317	-0.728242	-1.92824
665.321	54.9906	-44.7794	-0.501209				1461.78	31.6325	-68.6859	-0.741787	-1.94179
666.285	54.9867	-44.7833	-0.501253				1465.63	30.4804	-69.838	-0.75423	-1.95423
667.25	55.1444	-44.6256	-0.499488				1469.49	29.3564	-70.962	-0.766369	-1.96637
668.214	55.7456	-44.0244	-0.492759				1473.35	28.2605	-72.0579	-0.778204	-1.9782
669.178	56.759	-43.011	-0.481416				1477.21	27.27	-73.0484	-0.788901	-1.9889
670.142	57.8866	-41.8834	-0.468795				1481.06	26.5154	-73.803	-0.797051	-1.99705
671.106	58.8882	-40.8818	-0.457584				1484.92	26.1283	-74.1901	-0.801231	-2.00123
672.071	59.695	-40.075	-0.448553				1488.78	26.1617	-74.1567	-0.80087	-2.00087
673.035	60.35	-39.42	-0.441222				1492.63	26.5167	-73.8017	-0.797036	-1.99704
673.999	60.9478	-38.8222	-0.434531				1496.49	26.9319	-73.3865	-0.792552	-1.99255
674.963	61.5884	-38.1816	-0.427361				1500.35	27.0702	-73.2482	-0.791059	-1.99106
675.928	62.3378	-37.4322	-0.418973				1504.2	26.666	-73.6524	-0.795424	-1.99542
676.892	63.2099	-36.5601	-0.409212				1508.06	25.6365	-74.6819	-0.806542	-2.00654
677.856	64.1833	-35.5867	-0.398317				1511.92	24.0989	-76.2195	-0.823148	-2.02315
678.82	65.2308	-34.5392	-0.386592				1515.78	22.3223	-77.9961	-0.842335	-2.04233
679.785	66.3336	-33.4364	-0.374249				1519.63	20.643	-79.6754	-0.860471	-2.06047
680.749	67.4749	-32.2951	-0.361474				1523.49	19.3347	-80.9837	-0.8746	-2.0746
681.713	68.6319	-31.1381	-0.348524				1527.35	18.4775	-81.8409	-0.883857	-2.08386
682.677	69.7745	-29.9955	-0.335735				1531.2	17.9474	-82.371	-0.889582	-2.08958
683.641	70.8726	-28.8974	-0.323444				1535.06	17.5308	-82.7876	-0.894082	-2.09408
684.606	71.8967	-27.8733	-0.311982				1538.92	17.033	-83.2854	-0.899458	-2.09946
685.57	72.8149	-26.9551	-0.301704				1542.77	16.3136	-84.0048	-0.907227	-2.10723
686.534	73.5918	-26.1782	-0.293009				1546.63	15.3001	-85.0183	-0.918172	-2.11817
687.499	74.1945	-25.5755	-0.286263				1550.49	14.0193	-86.2991	-0.932005	-2.132
688.463	74.6042	-25.1658	-0.281677				1554.34	12.6088	-87.7096	-0.947238	-2.14724
689.427	74.8159	-24.9541	-0.279307				1558.2	11.2536	-89.0648	-0.961873	-2.16187
690.391	74.841	-24.929	-0.279027				1562.06	10.089	-90.2294	-0.974451	-2.17445
691.355	74.7038	-25.0662	-0.280562				1565.92	9.16133	-91.1571	-0.984469	-2.18447
692.32	74.4396	-25.3304	-0.283519				1569.77	8.46179	-91.8566	-0.992024	-2.19202
693.284	74.0941	-25.6759	-0.287386				1573.63	7.97862	-92.3398	-0.997242	-2.19724
694.248	73.7188	-26.0512	-0.291587				1577.49	7.72327	-92.5951	-1	-2.2
695.212	73.365	-26.405	-0.295547				1581.34	7.72683	-92.5916	-0.999962	-2.19996
696.177	73.0769	-26.6931	-0.298772				1585.2	8.02482	-92.2936	-0.996743	-2.19674
697.141	72.8873	-26.8827	-0.300894				1589.06	8.63153	-91.6869	-0.990191	-2.19019
698.105	72.817	-26.953	-0.301681				1592.91	9.52066	-90.7977	-0.980589	-2.18059
699.069	72.8756	-26.8944	-0.301025				1596.77	10.5971	-89.7213	-0.968963	-2.16896
700.034	73.0636	-26.7064	-0.298921				1600.63	11.6879	-88.6305	-0.957183	-2.15718
700.998	73.374	-26.396	-0.295446				1604.48	12.5698	-87.7486	-0.947659	-2.14766
701.962	73.7927	-25.9773	-0.29076				1608.34	13.0323	-87.2861	-0.942664	-2.14266
702.926	74.2987	-25.4713	-0.285096				1612.2	12.9475	-87.3709	-0.94358	-2.14358
703.89	74.8595	-24.9105	-0.278819				1616.06	12.318	-88.0004	-0.950378	-2.15038
704.855	75.4387	-24.3313	-0.272337				1619.91	11.2836	-89.0348	-0.961549	-2.16155
705.819	75.9905	-23.7795	-0.26616				1623.77	10.093	-90.2254	-0.974408	-2.17441
706.783	76.4623	-23.3077	-0.26088				1627.63	9.03831	-91.2801	-0.985798	-2.1858
707.747	76.7986	-22.9714	-0.257115				1631.48	8.35687	-91.9615	-0.993157	-2.19316
708.712	76.9473	-22.8227	-0.255451				1635.34	8.13851	-92.1799	-0.995516	-2.19552
709.676	76.8656	-22.9044	-0.256366				1639.2	8.32159	-91.9968	-0.993538	-2.19354
710.64	76.5232	-23.2468	-0.260198				1643.05	8.79566	-91.5227	-0.988419	-2.18842
711.604	75.9055	-23.8645	-0.267112				1646.91	9.52082	-90.7976	-0.980587	-2.18059
712.568	75.0163	-24.7537	-0.277064				1650.77	10.5688	-89.7496	-0.969269	-2.16927
713.533	73.8789	-25.8911	-0.289795				1654.62	12.0637	-88.2547	-0.953125	-2.15312
714.497	72.5299	-27.2401	-0.304894				1658.48	14.0495	-86.2689	-0.931679	-2.13168
715.461	70.8111	-28.9589	-0.324133				1662.34	16.3806	-83.9378	-0.906503	-2.1065
716.426	69.1817	-30.5883	-0.34237				1666.2	18.7853	-81.5331	-0.880533	-2.08053
717.39	67.4296	-32.3404	-0.361981				1670.05	21.0773	-79.2411	-0.85578	-2.05578
718.354	65.5572	-34.2128	-0.382939				1673.91	23.2839	-77.0345	-0.83195	-2.03195
719.318	63.5787	-36.1913	-0.405084				1677.77	25.5895	-74.7289	-0.80705	-2.00705
720.282	61.531	-38.239	-0.428003				1681.62	28.1974	-72.121	-0.778885	-1.97889
721.247	59.4652	-40.3048	-0.451126				1685.48	31.2241	-69.0943	-0.746198	-1.9462
722.211	57.4251	-42.3449	-0.47396				1689.34	34.6803	-65.6381	-0.708872	-1.90887
723.175	55.4362	-44.3338	-0.496222				1693.19	38.5474	-61.771	-0.667108	-1.86711
724.139	53.5182	-46.2518	-0.517689				1697.05	42.8719	-57.4465	-0.620405	-1.82041
725.104	51.7147	-48.0553	-0.537876				1700.91	47.7517	-52.5667	-0.567705	-1.7677
726.068	50.1175	-49.6525	-0.555753				1704.76	53.1826	-47.1358	-0.509053	-1.70905
727.032	48.8652	-50.9048	-0.56977				1708.62	58.8866	-41.4318	-0.447451	-1.64745
727.996	48.1097	-51.6603	-0.578226				1712.48	64.3115	-36.0069	-0.388864	-1.58886
728.961	47.963	-51.807	-0.579868				1716.34	68.8806	-31.4378	-0.339519	-1.53952
729.925	48.4531	-51.3169	-0.574382				1720.19	72.3087	-28.0097	-0.302496	-1.5025
730.889	49.5097	-50.2603	-0.562556				1724.05	74.7	-25.6184	-0.276671	-1.47667
731.853	50.9818	-48.7882	-0.546079				1727.91	76.3893	-23.9291	-0.258427	-1.45843
732.817	52.6769	-47.0931	-0.527106				1731.76	77.7237	-22.5947	-0.244016	-1.44402
733.782	54.4063	-45.3637	-0.507749				1735.62	78.9369	-21.3815	-0.230914	-1.43091
734.746	56.0213	-43.7487	-0.489673				1739.48	80.1306	-20.1878	-0.218022	-1.41802
735.71	57.431	-42.339	-0.473894				1743.33	81.3148	-19.0036	-0.205233	-1.40523
736.674	58.5961	-41.1739	-0.460853				1747.19	82.4608	-17.8576	-0.192857	-1.39286
737.639	59.5077	-40.2623	-0.45065				1751.05	83.5365	-16.7819	-0.181239	-1.38124
738.603	60.1651	-39.6049	-0.443292				1754.9	84.5119	-15.8065	-0.170705	-1.37071
739.567	60.5631	-39.2069	-0.438837				1758.76	85.3556	-14.9628	-0.161594	-1.36159
740.531	60.6925	-39.0775	-0.437389				1762.62	86.0463	-14.2721	-0.154134	-1.35413
741.495	60.5494	-39.2206	-0.43899				1766.48	86.5918	-13.7266	-0.148243	-1.34824
742.46	60.1445	-39.6255	-0.443522				1770.33	87.0314	-13.287	-0.143496	-1.3435
743.424	59.5104	-40.2596	-0.45062				1774.19	87.4255	-12.8929	-0.139239	-1.33924
744.388	58.701	-41.069	-0.459679				1778.05	87.8432	-12.4752	-0.134728	-1.33473
745.352	57.7879	-41.9821	-0.469899				1781.9	88.3437	-11.9747	-0.129323	-1.32932
746.317	56.8531	-42.9169	-0.480362				1785.76	88.9479	-11.3705	-0.122798	-1.3228
747.281	55.9815	-43.7885	-0.490118				1789.62	89.625	-10.6934	-0.115485	-1.31549
748.245	55.2536	-44.5164	-0.498265				1793.47	90.3115	-10.0069	-0.108071	-1.30807
749.209	54.7373	-45.0327	-0.504044				1797.33	90.9462	-9.37219	-0.101217	-1.30122
750.174	54.481	-45.289	-0.506913				1801.19	91.4977	-8.82069	-0.0952609	-1.29526
751.138	54.5074	-45.2626	-0.506617				1805.05	91.9739	-8.34449	-0.090118	-1.29012
752.102	54.8107	-44.9593	-0.503223				1808.9	92.408	-7.91039	-0.0854299	-1.28543
753.066	55.3585	-44.4115	-0.497091				1812.76	92.8264	-7.49199	-0.0809113	-1.28091
754.031	56.0982	-43.6718	-0.488812				1816.62	93.226	-7.09239	-0.0765957	-1.2766
754.995	56.9657	-42.8043	-0.479102				1820.47	93.5771	-6.74129	-0.0728039	-1.2728
755.959	57.8962	-41.8738	-0.468687				1824.33	93.8463	-6.47209	-0.0698967	-1.2699
756.923	58.8318	-40.9382	-0.458215				1828.19	94.0165	-6.30189	-0.0680586	-1.26806
757.888	59.7263	-40.0437	-0.448203				1832.04	94.0953	-6.22309	-0.0672075	-1.26721
758.852	60.5447	-39.2253	-0.439043				1835.9	94.1099	-6.20849	-0.0670499	-1.26705
759.816	61.2606	-38.5094	-0.43103				1839.76	94.0921	-6.22629	-0.0672421	-1.26724
760.78	61.8524	-37.9176	-0.424406				1843.61	94.0692	-6.24919	-0.0674894	-1.26749
761.744	62.3019	-37.4681	-0.419375				1847.47	94.0668	-6.25159	-0.0675153	-1.26752
762.709	62.5956	-37.1744	-0.416087				1851.33	94.1089	-6.20949	-0.0670607	-1.26706
763.673	62.7271	-37.0429	-0.414616				1855.19	94.2035	-6.11489	-0.066039	-1.26604
764.637	62.6995	-37.0705	-0.414925				1859.04	94.34	-5.97839	-0.0645648	-1.26456
765.601	62.5247	-37.2453	-0.416881				1862.9	94.4747	-5.84369	-0.0631101	-1.26311
766.566	62.2226	-37.5474	-0.420262				1866.76	94.5472	-5.77119	-0.0623272	-1.26233
767.53	61.817	-37.953	-0.424802				1870.61	94.5205	-5.79789	-0.0626155	-1.26262
768.494	61.3322	-38.4378	-0.430229				1874.47	94.4114	-5.90699	-0.0637938	-1.26379
769.458	60.7893	-38.9807	-0.436305				1878.33	94.2804	-6.03799	-0.0652085	-1.26521
770.423	60.2019	-39.5681	-0.44288				1882.18	94.2065	-6.11189	-0.0660066	-1.26601
771.387	59.5739	-40.1961	-0.449909				1886.04	94.2174	-6.10099	-0.0658889	-1.26589
772.351	58.8971	-40.8729	-0.457484				1889.9	94.2831	-6.03529	-0.0651794	-1.26518
773.315	58.1518	-41.6182	-0.465826				1893.75	94.3528	-5.96559	-0.0644266	-1.26443
774.279	57.3095	-42.4605	-0.475254				1897.61	94.4042	-5.91419	-0.0638715	-1.26387
775.244	56.3362	-43.4338	-0.486148				1901.47	94.4609	-5.85749	-0.0632592	-1.26326
776.208	55.1966	-44.5734	-0.498903				1905.33	94.5631	-5.75529	-0.0621554	-1.26216
777.172	53.8576	-45.9124	-0.513891				1909.18	94.7184	-5.59999	-0.0604782	-1.26048
778.136	52.2917	-47.4783	-0.531417				1913.04	94.8771	-5.44129	-0.0587643	-1.25876
779.101	50.4805	-49.2895	-0.55169				1916.9	94.9599	-5.35849	-0.0578701	-1.25787
780.065	48.4196	-51.3504	-0.574757				1920.75	94.9182	-5.40019	-0.0583205	-1.25832
781.029	46.1234	-53.6466	-0.600458				1924.61	94.7775	-5.54089	-0.05984	-1.25984
781.993	43.6283	-56.1417	-0.628386				1928.47	94.6232	-5.69519	-0.0615064	-1.26151
782.958	40.9921	-58.7779	-0.657892				1932.32	94.5336	-5.78479	-0.062474	-1.26247
783.922	38.2907	-61.4793	-0.688129				1936.18	94.5427	-5.77569	-0.0623757	-1.26238
784.886	35.6097	-64.1603	-0.718137				1940.04	94.6039	-5.71449	-0.0617148	-1.26171
785.85	33.0364	-66.7336	-0.746939				1943.89	94.643	-5.67539	-0.0612925	-1.26129
786.814	30.6514	-69.1186	-0.773634				1947.75	94.6166	-5.70179	-0.0615777	-1.26158
787.779	28.5225	-71.2475	-0.797463				1951.61	94.5387	-5.77969	-0.0624189	-1.26242
788.743	26.7006	-73.0694	-0.817855				1955.47	94.4591	-5.85929	-0.0632786	-1.26328
789.707	25.2181	-74.5519	-0.834448				1959.32	94.4173	-5.90109	-0.06373	-1.26373
790.671	24.0897	-75.6803	-0.847078				1963.18	94.4133	-5.90509	-0.0637732	-1.26377
791.636	23.3159	-76.4541	-0.855739				1967.04	94.4182	-5.90019	-0.0637203	-1.26372
792.6	22.8879	-76.8821	-0.86053				1970.89	94.4088	-5.90959	-0.0638218	-1.26382
793.564	22.7922	-76.9778	-0.861601				1974.75	94.3883	-5.93009	-0.0640432	-1.26404
794.528	23.0147	-76.7553	-0.859111				1978.61	94.3837	-5.93469	-0.0640929	-1.26409
795.493	23.5419	-76.2281	-0.85321				1982.46	94.4119	-5.90649	-0.0637884	-1.26379
796.457	24.3592	-75.4108	-0.844062				1986.32	94.4533	-5.86509	-0.0633412	-1.26334
797.421	25.4478	-74.3222	-0.831877				1990.18	94.4626	-5.85579	-0.0632408	-1.26324
798.385	26.7797	-72.9903	-0.816969				1994.03	94.4039	-5.91449	-0.0638747	-1.26387
799.35	28.3146	-71.4554	-0.79979				1997.89	94.2828	-6.03559	-0.0651826	-1.26518
800.314	29.9983	-69.7717	-0.780944				2001.75	94.1456	-6.17279	-0.0666643	-1.26666
801.278	31.767	-68.003	-0.761147				2005.61	94.0443	-6.27409	-0.0677583	-1.26776
802.242	33.5545	-66.2155	-0.74114				2009.46	93.9992	-6.31919	-0.0682454	-1.26825
803.207	35.3016	-64.4684	-0.721585				2013.32	93.986	-6.33239	-0.0683879	-1.26839
804.171	36.9635	-62.8065	-0.702984				2017.18	93.9556	-6.36279	-0.0687163	-1.26872
805.135	38.5111	-61.2589	-0.685662				2021.03	93.8716	-6.44679	-0.0696234	-1.26962
806.099	39.925	-59.845	-0.669836				2024.89	93.7352	-6.58319	-0.0710965	-1.2711
807.063	41.1857	-58.5843	-0.655725				2028.75	93.5792	-6.73919	-0.0727813	-1.27278
808.028	42.265	-57.505	-0.643645				2032.6	93.4398	-6.87859	-0.0742867	-1.27429
808.992	43.125	-56.645	-0.634019				2036.46	93.3308	-6.98759	-0.0754639	-1.27546
809.956	43.7263	-56.0437	-0.627289				2040.32	93.2468	-7.07159	-0.0763711	-1.27637
810.92	44.0446	-55.7254	-0.623726				2044.17	93.1728	-7.14559	-0.0771703	-1.27717
811.885	44.0861	-55.6839	-0.623262				2048.03	93.0993	-7.21909	-0.077964	-1.27796
812.849	43.896	-55.874	-0.625389				2051.89	93.0296	-7.28879	-0.0787168	-1.27872
813.813	43.5555	-56.2145	-0.6292				2055.75	92.9669	-7.35149	-0.0793939	-1.27939
814.777	43.1672	-56.6028	-0.633547				2059.6	92.9133	-7.40509	-0.0799728	-1.27997
815.741	42.835	-56.935	-0.637265				2063.46	92.8602	-7.45819	-0.0805463	-1.28055
816.706	42.6437	-57.1263	-0.639406				2067.32	92.7964	-7.52199	-0.0812353	-1.28124
817.67	42.6444	-57.1256	-0.639398				2071.17	92.7189	-7.59949	-0.0820723	-1.28207
818.634	42.8483	-56.9217	-0.637116				2075.03	92.6352	-7.68319	-0.0829762	-1.28298
819.598	43.2281	-56.5419	-0.632865				2078.89	92.5617	-7.75669	-0.08377	-1.28377
820.563	43.7279	-56.0421	-0.627271				2082.74	92.5057	-7.81269	-0.0843747	-1.28437
821.527	44.275	-55.495	-0.621147				2086.6	92.4594	-7.85899	-0.0848748	-1.28487
822.491	44.795	-54.975	-0.615327				2090.46	92.4135	-7.90489	-0.0853705	-1.28537
823.455	45.2247	-54.5453	-0.610517				2094.32	92.36	-7.95839	-0.0859483	-1.28595
824.42	45.5208	-54.2492	-0.607203				2098.17	92.2987	-8.01969	-0.0866103	-1.28661
825.384	45.6645	-54.1055	-0.605595				2102.03	92.2028	-8.11559	-0.087646	-1.28765
826.348	45.6589	-54.1111	-0.605657				2105.89	92.1519	-8.16649	-0.0881957	-1.2882
827.312	45.5226	-54.2474	-0.607183				2109.74	92.1035	-8.21489	-0.0887184	-1.28872
828.277	45.2803	-54.4897	-0.609895				2113.6	92.0552	-8.26319	-0.08924	-1.28924
829.241	44.9542	-54.8158	-0.613545				2117.46	92.0046	-8.31379	-0.0897865	-1.28979
830.205	44.5586	-55.2114	-0.617973				2121.31	91.9507	-8.36769	-0.0903686	-1.29037
831.169	44.0989	-55.6711	-0.623118				2125.17	91.8943	-8.42409	-0.0909777	-1.29098
832.134	43.5744	-56.1956	-0.628989				2129.03	91.8366	-8.48179	-0.0916008	-1.2916
833.098	42.9844	-56.7856	-0.635593				2132.88	91.7782	-8.54019	-0.0922315	-1.29223
834.062	42.3339	-57.4361	-0.642874				2136.74	91.7187	-8.59969	-0.0928741	-1.29287
835.026	41.637	-58.133	-0.650674				2140.6	91.6579	-8.66049	-0.0935307	-1.29353
835.99	40.9181	-58.8519	-0.65872				2144.46	91.5959	-8.72249	-0.0942003	-1.2942
836.955	40.2083	-59.5617	-0.666665				2148.31	91.5335	-8.78489	-0.0948742	-1.29487
837.919	39.5403	-60.2297	-0.674142				2152.17	91.4709	-8.84749	-0.0955503	-1.29555
838.883	38.943	-60.827	-0.680827				2156.03	91.4072	-8.91119	-0.0962382	-1.29624
839.847	38.436	-61.334	-0.686502				2159.88	91.3416	-8.97679	-0.0969467	-1.29695
840.812	38.0271	-61.7429	-0.691079				2163.74	91.2739	-9.04449	-0.0976778	-1.29768
841.776	37.7102	-62.0598	-0.694626				2167.6	91.2058	-9.11259	-0.0984133	-1.29841
842.74	37.4656	-62.3044	-0.697364				2171.45	91.1405	-9.17789	-0.0991185	-1.29912
843.704	37.2608	-62.5092	-0.699656				2175.31	91.0813	-9.23709	-0.0997578	-1.29976
844.668	37.0526	-62.7174	-0.701986				2179.17	91.0303	-9.28809	-0.100309	-1.30031
845.633	36.7916	-62.9784	-0.704908				2183.02	90.9876	-9.33079	-0.10077	-1.30077
846.597	36.4282	-63.3418	-0.708975				2186.88	90.9514	-9.36699	-0.101161	-1.30116
847.561	35.921	-63.849	-0.714652				2190.74	90.919	-9.39939	-0.101511	-1.30151
848.525	35.2442	-64.5258	-0.722228				2194.6	90.8876	-9.43079	-0.10185	-1.30185
849.49	34.3928	-65.3772	-0.731757				2198.45	90.8553	-9.46309	-0.102199	-1.3022
850.454	33.3836	-66.3864	-0.743053				2202.31	90.8209	-9.49749	-0.10257	-1.30257
851.418	32.2519	-67.5181	-0.75572				2206.17	90.7834	-9.53499	-0.102975	-1.30298
852.382	31.0438	-68.7262	-0.769242				2210.02	90.7423	-9.57609	-0.103419	-1.30342
853.347	29.8085	-69.9615	-0.783069				2213.88	90.697	-9.62139	-0.103908	-1.30391
854.311	28.5907	-71.1793	-0.796699				2217.74	90.6471	-9.67129	-0.104447	-1.30445
855.275	27.4259	-72.3441	-0.809737				2221.59	90.5954	-9.72299	-0.105005	-1.30501
856.239	26.3385	-73.4315	-0.821908				2225.45	90.5375	-9.78089	-0.105631	-1.30563
857.204	25.3427	-74.4273	-0.833054				2229.31	90.4765	-9.84189	-0.10629	-1.30629
858.168	24.4445	-75.3255	-0.843107				2233.16	90.415	-9.90339	-0.106954	-1.30695
859.132	23.6457	-76.1243	-0.852048				2237.02	90.3529	-9.96549	-0.107624	-1.30762
860.096	22.9471	-76.8229	-0.859867				2240.88	90.2883	-10.0301	-0.108322	-1.30832
861.061	22.3506	-77.4194	-0.866544				2244.74	90.2176	-10.1008	-0.109086	-1.30909
862.025	21.8605	-77.9095	-0.872029				2248.59	90.1352	-10.1832	-0.109975	-1.30998
862.989	21.4826	-78.2874	-0.876259				2252.45	90.0351	-10.2833	-0.111057	-1.31106
863.953	21.2232	-78.5468	-0.879163				2256.31	89.9119	-10.4065	-0.112387	-1.31239
864.917	21.0884	-78.6816	-0.880671				2260.16	89.7638	-10.5546	-0.113986	-1.31399
865.882	21.0839	-78.6861	-0.880722				2264.02	89.5961	-10.7223	-0.115798	-1.3158
866.846	21.2147	-78.5553	-0.879258				2267.88	89.4245	-10.8939	-0.117651	-1.31765
867.81	21.4842	-78.2858	-0.876241				2271.73	89.2749	-11.0435	-0.119266	-1.31927
868.774	21.8918	-77.8782	-0.871679				2275.59	89.1791	-11.1393	-0.120301	-1.3203
869.739	22.4298	-77.3402	-0.865657				2279.45	89.1645	-11.1539	-0.120459	-1.32046
870.703	23.0803	-76.6897	-0.858376				2283.3	89.2446	-11.0738	-0.119594	-1.31959
871.667	23.8144	-75.9556	-0.85016				2287.16	89.412	-10.9064	-0.117786	-1.31779
872.631	24.5932	-75.1768	-0.841443				2291.02	89.6405	-10.6779	-0.115318	-1.31532
873.596	25.372	-74.398	-0.832726				2294.88	89.8939	-10.4245	-0.112581	-1.31258
874.56	26.1068	-73.6632	-0.824501				2298.73	90.1366	-10.1818	-0.10996	-1.30996
875.524	26.7623	-73.0077	-0.817164				2302.59	90.3421	-9.97629	-0.107741	-1.30774
876.488	27.3186	-72.4514	-0.810938				2306.45	90.4967	-9.82169	-0.106071	-1.30607
877.452	27.7761	-71.9939	-0.805817				2310.3	90.5955	-9.72289	-0.105004	-1.305
878.417	28.1559	-71.6141	-0.801566				2314.16	90.6338	-9.68459	-0.104591	-1.30459
879.381	28.4944	-71.2756	-0.797777				2318.02	90.5934	-9.72499	-0.105027	-1.30503
880.345	28.8346	-70.9354	-0.793969				2321.87	90.4278	-9.89059	-0.106815	-1.30682
881.309	29.2165	-70.5535	-0.789695				2325.73	90.0566	-10.2618	-0.110824	-1.31082
882.274	29.6692	-70.1008	-0.784628				2329.59	89.3853	-10.9331	-0.118074	-1.31807
883.238	30.2083	-69.5617	-0.778594				2333.45	88.3708	-11.9476	-0.12903	-1.32903
884.202	30.837	-68.933	-0.771557				2337.3	87.1054	-13.213	-0.142696	-1.3427
885.166	31.5499	-68.2201	-0.763577				2341.16	85.8477	-14.4707	-0.156279	-1.35628
886.131	32.3369	-67.4331	-0.754769				2345.02	84.9419	-15.3765	-0.166062	-1.36606
887.095	33.1867	-66.5833	-0.745257				2348.87	84.633	-15.6854	-0.169398	-1.3694
888.059	34.0888	-65.6812	-0.73516				2352.73	84.8765	-15.4419	-0.166768	-1.36677
889.023	35.0356	-64.7344	-0.724562				2356.59	85.2854	-15.033	-0.162352	-1.36235
889.987	36.0259	-63.7441	-0.713478				2360.44	85.2528	-15.0656	-0.162704	-1.3627
890.952	37.0677	-62.7023	-0.701817				2364.3	84.2624	-16.056	-0.1734	-1.3734
891.916	38.1809	-61.5891	-0.689358				2368.16	82.3396	-17.9788	-0.194166	-1.39417
892.88	39.3969	-60.3731	-0.675747				2372.01	80.2331	-20.0853	-0.216915	-1.41692
893.844	40.7553	-59.0147	-0.660543				2375.87	79.1241	-21.1943	-0.228892	-1.42889
894.809	42.2954	-57.4746	-0.643305				2379.73	79.7645	-20.5539	-0.221976	-1.42198
895.773	44.0464	-55.7236	-0.623706				2383.59	81.6888	-18.6296	-0.201194	-1.40119
896.737	46.017	-53.753	-0.601649				2387.44	83.9174	-16.401	-0.177126	-1.37713
897.701	48.1884	-51.5816	-0.577345				2391.3	85.9059	-14.4125	-0.155651	-1.35565
898.666	50.5134	-49.2566	-0.551322				2395.16	87.5292	-12.7892	-0.138119	-1.33812
899.63	52.9218	-46.8482	-0.524365				2399.01	88.7952	-11.5232	-0.124447	-1.32445
900.594	55.3305	-44.4395	-0.497405				2402.87	89.7213	-10.5971	-0.114445	-1.31445
901.558	57.6563	-42.1137	-0.471372				2406.73	90.3298	-9.98859	-0.107874	-1.30787
902.523	59.8271	-39.9429	-0.447075				2410.58	90.6604	-9.65799	-0.104303	-1.3043
903.487	61.7894	-37.9806	-0.425111				2414.44	90.7815	-9.53689	-0.102996	-1.303
904.451	63.5097	-36.2603	-0.405856				2418.3	90.7779	-9.54049	-0.103034	-1.30303
905.415	64.9729	-34.7971	-0.389479				2422.15	90.7238	-9.59459	-0.103619	-1.30362
906.38	66.1781	-33.5919	-0.375989				2426.01	90.663	-9.65539	-0.104275	-1.30428
907.344	67.1334	-32.6366	-0.365297				2429.87	90.6102	-9.70819	-0.104846	-1.30485
908.308	67.8533	-31.9167	-0.357239				2433.73	90.5642	-9.75419	-0.105342	-1.30534
909.272	68.357	-31.413	-0.351601				2437.58	90.5203	-9.79809	-0.105816	-1.30582
910.236	68.6679	-31.1021	-0.348121				2441.44	90.4775	-9.84089	-0.106279	-1.30628
911.201	68.8135	-30.9565	-0.346491				2445.3	90.4371	-9.88129	-0.106715	-1.30672
912.165	68.825	-30.945	-0.346363				2449.15	90.3993	-9.91909	-0.107123	-1.30712
913.129	68.7346	-31.0354	-0.347375				2453.01	90.3625	-9.95589	-0.107521	-1.30752
914.093	68.5723	-31.1977	-0.349191				2456.87	90.3243	-9.99409	-0.107933	-1.30793
915.058	68.3621	-31.4079	-0.351544				2460.72	90.2834	-10.035	-0.108375	-1.30837
916.022	68.1186	-31.6514	-0.354269				2464.58	90.2393	-10.0791	-0.108851	-1.30885
916.986	67.8457	-31.9243	-0.357324				2468.44	90.1918	-10.1266	-0.109364	-1.30936
917.95	67.5368	-32.2332	-0.360781				2472.29	90.1399	-10.1785	-0.109925	-1.30992
918.915	67.1762	-32.5938	-0.364818				2476.15	90.0817	-10.2367	-0.110553	-1.31055
919.879	66.7392	-33.0308	-0.369709				2480.01	90.0158	-10.3026	-0.111265	-1.31126
920.843	66.1925	-33.5775	-0.375828				2483.87	89.9416	-10.3768	-0.112066	-1.31207
921.807	65.4942	-34.2758	-0.383644				2487.72	89.8595	-10.4589	-0.112953	-1.31295
922.771	64.5958	-35.1742	-0.3937				2491.58	89.7703	-10.5481	-0.113916	-1.31392
923.736	63.4471	-36.3229	-0.406557				2495.44	89.6749	-10.6435	-0.114947	-1.31495
924.7	62.0041	-37.7659	-0.422708				2499.29	89.5742	-10.7442	-0.116034	-1.31603
925.664	60.2396	-39.5304	-0.442458				2503.15	89.4693	-10.8491	-0.117167	-1.31717
926.628	58.1527	-41.6173	-0.465816				2507.01	89.3609	-10.9575	-0.118338	-1.31834
927.593	55.7755	-43.9945	-0.492424				2510.86	89.2497	-11.0687	-0.119539	-1.31954
928.557	53.1762	-46.5938	-0.521517				2514.72	89.1353	-11.1831	-0.120774	-1.32077
929.521	50.4551	-49.3149	-0.551974				2518.58	89.0168	-11.3016	-0.122054	-1.32205
930.485	47.7352	-52.0348	-0.582418				2522.43	88.8931	-11.4253	-0.12339	-1.32339
931.45	45.1463	-54.6237	-0.611395				2526.29	88.7627	-11.5557	-0.124798	-1.3248
932.414	42.8075	-56.9625	-0.637573				2530.15	88.6247	-11.6937	-0.126288	-1.32629
933.378	40.8106	-58.9594	-0.659924				2534.01	88.4784	-11.84	-0.127868	-1.32787
934.342	39.211	-60.559	-0.677828				2537.86	88.3244	-11.994	-0.129532	-1.32953
935.307	38.0254	-61.7446	-0.691098				2541.72	88.1645	-12.1539	-0.131258	-1.33126
936.271	37.2368	-62.5332	-0.699925				2545.58	88.0021	-12.3163	-0.133012	-1.33301
937.235	36.8034	-62.9666	-0.704776				2549.43	87.8413	-12.4771	-0.134749	-1.33475
938.199	36.6689	-63.1011	-0.706281				2553.29	87.6866	-12.6318	-0.13642	-1.33642
939.163	36.7722	-62.9978	-0.705125				2557.15	87.5426	-12.7758	-0.137975	-1.33797
940.128	37.0555	-62.7145	-0.701954				2561	87.4133	-12.9051	-0.139371	-1.33937
941.092	37.4703	-62.2997	-0.697311				2564.86	87.3023	-13.0161	-0.14057	-1.34057
942.056	37.9803	-61.7897	-0.691603				2568.72	87.212	-13.1064	-0.141545	-1.34155
943.02	38.561	-61.209	-0.685103				2572.57	87.1423	-13.1761	-0.142298	-1.3423
943.985	39.195	-60.575	-0.678007				2576.43	87.09	-13.2284	-0.142863	-1.34286
944.949	39.8665	-59.9035	-0.670491				2580.29	87.0487	-13.2697	-0.143309	-1.34331
945.913	40.5557	-59.2143	-0.662777				2584.15	87.0104	-13.308	-0.143722	-1.34372
946.877	41.2351	-58.5349	-0.655172				2588	86.967	-13.3514	-0.144191	-1.34419
947.842	41.8699	-57.9001	-0.648067				2591.86	86.9124	-13.406	-0.144781	-1.34478
948.806	42.4209	-57.3491	-0.6419				2595.72	86.8434	-13.475	-0.145526	-1.34553
949.77	42.8517	-56.9183	-0.637078				2599.57	86.7591	-13.5593	-0.146436	-1.34644
950.734	43.1363	-56.6337	-0.633893				2603.43	86.66	-13.6584	-0.147507	-1.34751
951.698	43.2673	-56.5027	-0.632426				2607.29	86.5466	-13.7718	-0.148731	-1.34873
952.663	43.2607	-56.5093	-0.6325				2611.14	86.4197	-13.8987	-0.150102	-1.3501
953.627	43.1564	-56.6136	-0.633668				2615	86.2811	-14.0373	-0.151599	-1.3516
954.591	43.0109	-56.7591	-0.635296				2618.86	86.1343	-14.1841	-0.153184	-1.35318
955.555	42.886	-56.884	-0.636694				2622.72	85.9857	-14.3327	-0.154789	-1.35479
956.52	42.8338	-56.9362	-0.637278				2626.57	85.8434	-14.475	-0.156326	-1.35633
957.484	42.8861	-56.8839	-0.636693				2630.43	85.715	-14.6034	-0.157712	-1.35771
958.448	43.0479	-56.7221	-0.634882				2634.29	85.6049	-14.7135	-0.158901	-1.3589
959.412	43.2992	-56.4708	-0.632069				2638.14	85.5124	-14.806	-0.1599	-1.3599
960.377	43.6038	-56.1662	-0.62866				2642	85.4311	-14.8873	-0.160778	-1.36078
961.341	43.9213	-55.8487	-0.625106				2645.86	85.3504	-14.968	-0.16165	-1.36165
962.305	44.2218	-55.5482	-0.621743				2649.71	85.2585	-15.0599	-0.162642	-1.36264
963.269	44.4959	-55.2741	-0.618675				2653.57	85.1452	-15.1732	-0.163866	-1.36387
964.234	44.7604	-55.0096	-0.615714				2657.43	85.0049	-15.3135	-0.165381	-1.36538
965.198	45.0555	-54.7145	-0.612411				2661.28	84.8371	-15.4813	-0.167193	-1.36719
966.162	45.4347	-54.3353	-0.608167				2665.14	84.6459	-15.6725	-0.169258	-1.36926
967.126	45.9496	-53.8204	-0.602404				2669	84.4369	-15.8815	-0.171515	-1.37152
968.091	46.6364	-53.1336	-0.594716				2672.86	84.2141	-16.1043	-0.173922	-1.37392
969.055	47.5059	-52.2641	-0.584984				2676.71	83.9773	-16.3411	-0.176479	-1.37648
970.019	48.5426	-51.2274	-0.573381				2680.57	83.7218	-16.5966	-0.179238	-1.37924
970.983	49.7103	-50.0597	-0.560311				2684.43	83.4409	-16.8775	-0.182272	-1.38227
971.947	50.9612	-48.8088	-0.54631				2688.28	83.1309	-17.1875	-0.18562	-1.38562
972.912	52.2454	-47.5246	-0.531936				2692.14	82.7961	-17.5223	-0.189236	-1.38924
973.876	53.5159	-46.2541	-0.517715				2696	82.4511	-17.8673	-0.192961	-1.39296
974.84	54.7307	-45.0393	-0.504118				2699.85	82.1193	-18.1991	-0.196545	-1.39654
975.804	55.8535	-43.9165	-0.491551				2703.71	81.8271	-18.4913	-0.1997	-1.3997
976.769	56.8534	-42.9166	-0.480359				2707.57	81.5965	-18.7219	-0.202191	-1.40219
977.733	57.7063	-42.0637	-0.470813				2711.42	81.4387	-18.8797	-0.203895	-1.4039
978.697	58.3972	-41.3728	-0.46308				2715.28	81.3518	-18.9666	-0.204834	-1.40483
979.661	58.9207	-40.8493	-0.45722				2719.14	81.321	-18.9974	-0.205166	-1.40517
980.625	59.2823	-40.4877	-0.453173				2723	81.3234	-18.995	-0.20514	-1.40514
981.59	59.4976	-40.2724	-0.450763				2726.85	81.3326	-18.9858	-0.205041	-1.40504
982.554	59.5914	-40.1786	-0.449713				2730.71	81.3234	-18.995	-0.20514	-1.40514
983.518	59.5964	-40.1736	-0.449657				2734.57	81.2761	-19.0423	-0.205651	-1.40565
984.482	59.551	-40.219	-0.450165				2738.42	81.1798	-19.1386	-0.206691	-1.40669
985.447	59.4955	-40.2745	-0.450786				2742.28	81.0355	-19.2829	-0.20825	-1.40825
986.411	59.4665	-40.3035	-0.451111				2746.14	80.8559	-19.4625	-0.210189	-1.41019
987.375	59.4926	-40.2774	-0.450819				2749.99	80.6622	-19.6562	-0.212281	-1.41228
988.339	59.5894	-40.1806	-0.449735				2753.85	80.4765	-19.8419	-0.214287	-1.41429
989.304	59.7582	-40.0118	-0.447846				2757.71	80.3128	-20.0056	-0.216054	-1.41605
990.268	59.9854	-39.7846	-0.445303				2761.56	80.1716	-20.1468	-0.217579	-1.41758
991.232	60.2447	-39.5253	-0.442401				2765.42	80.0395	-20.2789	-0.219006	-1.41901
992.196	60.4999	-39.2701	-0.439544				2769.28	79.8941	-20.4243	-0.220576	-1.42058
993.16	60.7093	-39.0607	-0.437201				2773.14	79.7114	-20.607	-0.222549	-1.42255
994.125	60.8313	-38.9387	-0.435835				2776.99	79.4722	-20.8462	-0.225133	-1.42513
995.089	60.8309	-38.9391	-0.43584				2780.85	79.1653	-21.1531	-0.228447	-1.42845
996.053	60.6863	-39.0837	-0.437458				2784.71	78.7882	-21.5302	-0.23252	-1.43252
997.018	60.3937	-39.3763	-0.440733				2788.56	78.3455	-21.9729	-0.237301	-1.4373
997.982	59.9668	-39.8032	-0.445511				2792.42	77.846	-22.4724	-0.242695	-1.4427
998.946	59.4335	-40.3365	-0.45148				2796.28	77.299	-23.0194	-0.248603	-1.4486
999.91	58.8269	-40.9431	-0.45827				2800.13	76.7105	-23.6079	-0.254958	-1.45496
1000.87	58.1769	-41.5931	-0.465545				2803.99	76.0819	-24.2365	-0.261747	-1.46175
1001.84	57.5035	-42.2665	-0.473083				2807.85	75.4107	-24.9077	-0.268996	-1.469
1002.8	56.817	-42.953	-0.480766				2811.7	74.6923	-25.6261	-0.276754	-1.47675
1003.77	56.1226	-43.6474	-0.488539				2815.56	73.921	-26.3974	-0.285084	-1.48508
1004.73	55.4296	-44.3404	-0.496295				2819.42	73.0894	-27.229	-0.294065	-1.49407
1005.7	54.7593	-45.0107	-0.503798				2823.28	72.1891	-28.1293	-0.303788	-1.50379
1006.66	54.149	-45.621	-0.510629				2827.13	71.2107	-29.1077	-0.314354	-1.51435
1007.62	53.6503	-46.1197	-0.516211				2830.99	70.1363	-30.1821	-0.325958	-1.52596
1008.59	53.3221	-46.4479	-0.519884				2834.85	68.9159	-31.4025	-0.339138	-1.53914
1009.55	53.2202	-46.5498	-0.521025				2838.7	67.4298	-32.8886	-0.355187	-1.55519
1010.52	53.3868	-46.3832	-0.51916				2842.56	65.4582	-34.8602	-0.37648	-1.57648
1011.48	53.8407	-45.9293	-0.51408				2846.42	62.696	-37.6224	-0.406311	-1.60631
1012.45	54.5713	-45.1987	-0.505902				2850.27	58.8416	-41.4768	-0.447937	-1.64794
1013.41	55.5352	-44.2348	-0.495113				2854.13	53.7486	-46.5698	-0.50294	-1.70294
1014.37	56.6584	-43.1116	-0.482542				2857.99	47.5814	-52.737	-0.569544	-1.76954
1015.34	57.8429	-41.9271	-0.469284				2861.84	40.8875	-59.4309	-0.641836	-1.84184
1016.3	58.9788	-40.7912	-0.45657				2865.7	34.5173	-65.8011	-0.710632	-1.91063
1017.27	59.9605	-39.8095	-0.445582				2869.56	29.3864	-70.932	-0.766045	-1.96604
1018.23	60.7053	-39.0647	-0.437245				2873.42	26.1756	-74.1428	-0.80072	-2.00072
1019.19	61.1682	-38.6018	-0.432064				2877.27	25.1114	-75.207	-0.812213	-2.01221
1020.16	61.3507	-38.4193	-0.430021				2881.13	25.9382	-74.3802	-0.803284	-2.00328
1021.12	61.2999	-38.4701	-0.43059				2884.99	28.0742	-72.2442	-0.780216	-1.98022
1022.09	61.0962	-38.6738	-0.43287				2888.84	30.841	-69.4774	-0.750335	-1.95034
1023.05	60.8351	-38.9349	-0.435792				2892.7	33.6441	-66.6743	-0.720063	-1.92006
1024.02	60.6051	-39.1649	-0.438367				2896.56	36.0467	-64.2717	-0.694115	-1.89412
1024.98	60.4692	-39.3008	-0.439888				2900.41	37.7596	-62.5588	-0.675616	-1.87562
1025.94	60.4532	-39.3168	-0.440067				2904.27	38.6068	-61.7116	-0.666467	-1.86647
1026.91	60.5427	-39.2273	-0.439065				2908.13	38.514	-61.8044	-0.667469	-1.86747
1027.87	60.6894	-39.0806	-0.437423				2911.99	37.5172	-62.8012	-0.678234	-1.87823
1028.84	60.8256	-38.9444	-0.435899				2915.84	35.7643	-64.5541	-0.697165	-1.89717
1029.8	60.8823	-38.8877	-0.435264				2919.7	33.4809	-66.8375	-0.721825	-1.92183
1030.77	60.8088	-38.9612	-0.436087				2923.56	30.908	-69.4104	-0.749612	-1.94961
1031.73	60.5876	-39.1824	-0.438563				2927.41	28.2435	-72.0749	-0.778388	-1.97839
1032.69	60.2401	-39.5299	-0.442452				2931.27	25.6263	-74.6921	-0.806653	-2.00665
1033.66	59.8228	-39.9472	-0.447123				2935.13	23.1719	-77.1465	-0.833159	-2.03316
1034.62	59.4136	-40.3564	-0.451703				2938.98	21.0354	-79.283	-0.856233	-2.05623
1035.59	59.0929	-40.6771	-0.455293				2942.84	19.4539	-80.8645	-0.873313	-2.07331
1036.55	58.9238	-40.8462	-0.457185				2946.7	18.7274	-81.591	-0.881159	-2.08116
1037.52	58.9388	-40.8312	-0.457017				2950.55	19.1345	-81.1839	-0.876762	-2.07676
1038.48	59.1341	-40.6359	-0.454832				2954.41	20.8219	-79.4965	-0.858539	-2.05854
1039.44	59.4749	-40.2951	-0.451017				2958.27	23.7247	-76.5937	-0.827189	-2.02719
1040.41	59.9081	-39.8619	-0.446168				2962.13	27.5577	-72.7607	-0.785794	-1.98579
1041.37	60.3807	-39.3893	-0.440879				2965.98	31.8842	-68.4342	-0.739069	-1.93907
1042.34	60.8562	-38.9138	-0.435556				2969.84	36.2358	-64.0826	-0.692073	-1.89207
1043.3	61.325	-38.445	-0.430309				2973.7	40.242	-60.0764	-0.648807	-1.84881
1044.26	61.8045	-37.9655	-0.424942				2977.55	43.7245	-56.5939	-0.611197	-1.8112
1045.23	62.3275	-37.4425	-0.419088				2981.41	46.7187	-53.5997	-0.578861	-1.77886
1046.19	62.9254	-36.8446	-0.412396				2985.27	49.4091	-50.9093	-0.549805	-1.74981
1047.16	63.6095	-36.1605	-0.404739				2989.12	52.009	-48.3094	-0.521727	-1.72173
1048.12	64.3596	-35.4104	-0.396343				2992.98	54.6458	-45.6726	-0.493251	-1.69325
1049.09	65.1219	-34.6481	-0.387811				2996.84	57.3065	-43.0119	-0.464516	-1.66452
1050.05	65.8181	-33.9519	-0.380019				3000.69	59.8592	-40.4592	-0.436947	-1.63695
1051.01	66.3622	-33.4078	-0.373928				3004.55	62.1256	-38.1928	-0.412471	-1.61247
1051.98	66.6811	-33.0889	-0.370359				3008.41	63.9599	-36.3585	-0.392661	-1.59266
1052.94	66.7334	-33.0366	-0.369774				3012.27	65.2997	-35.0187	-0.378192	-1.57819
1053.91	66.5217	-33.2483	-0.372143				3016.12	66.1715	-34.1469	-0.368776	-1.56878
1054.87	66.0955	-33.6745	-0.376914				3019.98	66.6604	-33.658	-0.363496	-1.5635
1055.84	65.5431	-34.2269	-0.383097				3023.84	66.8684	-33.45	-0.36125	-1.56125
1056.8	64.9746	-34.7954	-0.38946				3027.69	66.8843	-33.4341	-0.361078	-1.56108
1057.76	64.503	-35.267	-0.394738				3031.55	66.7722	-33.5462	-0.362289	-1.56229
1058.73	64.2256	-35.5444	-0.397843				3035.41	66.5773	-33.7411	-0.364394	-1.56439
1059.69	64.2138	-35.5562	-0.397975				3039.26	66.3352	-33.9832	-0.367008	-1.56701
1060.66	64.5077	-35.2623	-0.394686				3043.12	66.0768	-34.2416	-0.369799	-1.5698
1061.62	65.1162	-34.6538	-0.387875				3046.98	65.8284	-34.49	-0.372482	-1.57248
1062.59	66.0177	-33.7523	-0.377784				3050.83	65.608	-34.7104	-0.374862	-1.57486
1063.55	67.1617	-32.6083	-0.36498				3054.69	65.4243	-34.8941	-0.376846	-1.57685
1064.51	68.4713	-31.2987	-0.350322				3058.55	65.2783	-35.0401	-0.378423	-1.57842
1065.48	69.8509	-29.9191	-0.33488				3062.41	65.168	-35.1504	-0.379614	-1.57961
1066.44	71.2001	-28.5699	-0.319779				3066.26	65.0923	-35.2261	-0.380431	-1.58043
1067.41	72.4306	-27.3394	-0.306006				3070.12	65.0521	-35.2663	-0.380866	-1.58087
1068.37	73.4815	-26.2885	-0.294243				3073.98	65.0486	-35.2698	-0.380903	-1.5809
1069.34	74.3272	-25.4428	-0.284777				3077.83	65.0808	-35.2376	-0.380556	-1.58056
1070.3	74.9748	-24.7952	-0.277529				3081.69	65.1423	-35.1761	-0.379891	-1.57989
1071.26	75.453	-24.317	-0.272177				3085.55	65.2195	-35.0989	-0.379058	-1.57906
1072.23	75.7994	-23.9706	-0.268299				3089.4	65.2915	-35.0269	-0.37828	-1.57828
1073.19	76.05	-23.72	-0.265494				3093.26	65.3307	-34.9877	-0.377857	-1.57786
1074.16	76.2346	-23.5354	-0.263428				3097.12	65.304	-35.0144	-0.378145	-1.57815
1075.12	76.3762	-23.3938	-0.261843				3100.97	65.1777	-35.1407	-0.379509	-1.57951
1076.08	76.4912	-23.2788	-0.260556				3104.83	64.9226	-35.3958	-0.382264	-1.58226
1077.05	76.5881	-23.1819	-0.259472				3108.69	64.5202	-35.7982	-0.38661	-1.58661
1078.01	76.6652	-23.1048	-0.258609				3112.55	63.9678	-36.3506	-0.392576	-1.59258
1078.98	76.7091	-23.0609	-0.258117				3116.4	63.2789	-37.0395	-0.400016	-1.60002
1079.94	76.6969	-23.0731	-0.258254				3120.26	62.4802	-37.8382	-0.408641	-1.60864
1080.91	76.6016	-23.1684	-0.25932				3124.12	61.6073	-38.7111	-0.418068	-1.61807
1081.87	76.4004	-23.3696	-0.261572				3127.97	60.7001	-39.6183	-0.427866	-1.62787
1082.83	76.0798	-23.6902	-0.265161				3131.83	59.8001	-40.5183	-0.437586	-1.63759
1083.8	75.6369	-24.1331	-0.270118				3135.69	58.9494	-41.369	-0.446773	-1.64677
1084.76	75.0744	-24.6956	-0.276414				3139.54	58.188	-42.1304	-0.454996	-1.655
1085.73	74.3925	-25.3775	-0.284047				3143.4	57.5497	-42.7687	-0.461889	-1.66189
1086.69	73.5836	-26.1864	-0.2931				3147.26	57.0567	-43.2617	-0.467213	-1.66721
1087.66	72.6321	-27.1379	-0.30375				3151.11	56.7152	-43.6032	-0.470902	-1.6709
1088.62	71.5232	-28.2468	-0.316162				3154.97	56.5146	-43.8038	-0.473068	-1.67307
1089.58	70.2577	-29.5123	-0.330327				3158.83	56.4309	-43.8875	-0.473972	-1.67397
1090.55	68.8668	-30.9032	-0.345895				3162.69	56.4316	-43.8868	-0.473964	-1.67396
1091.51	67.4203	-32.3497	-0.362085				3166.54	56.2337	-44.0847	-0.476102	-1.6761
1092.48	66.0226	-33.7474	-0.37773				3170.4	56.2811	-44.0373	-0.47559	-1.67559
1093.44	64.7966	-34.9734	-0.391452				3174.26	56.3119	-44.0065	-0.475257	-1.67526
1094.4	63.8581	-35.9119	-0.401957				3178.11	56.3017	-44.0167	-0.475367	-1.67537
1095.37	63.2908	-36.4792	-0.408306				3181.97	56.231	-44.0874	-0.476131	-1.67613
1096.33	63.1274	-36.6426	-0.410135				3185.83	56.0844	-44.234	-0.477714	-1.67771
1097.3	63.3436	-36.4264	-0.407715				3189.68	55.8507	-44.4677	-0.480238	-1.68024
1098.26	63.865	-35.905	-0.401879				3193.54	55.5233	-44.7951	-0.483774	-1.68377
1099.23	64.5826	-35.1874	-0.393847				3197.4	55.1004	-45.218	-0.488341	-1.68834
1100.19	65.3737	-34.3963	-0.384993				3201.26	54.5855	-45.7329	-0.493902	-1.6939
1101.15	66.121	-33.649	-0.376628				3205.11	53.9865	-46.3319	-0.500371	-1.70037
1102.12	66.7294	-33.0406	-0.369818				3208.97	53.3137	-47.0047	-0.507637	-1.70764
1103.08	67.1375	-32.6325	-0.365251				3212.83	52.5782	-47.7402	-0.51558	-1.71558
1104.05	67.3253	-32.4447	-0.363149				3216.68	51.7887	-48.5297	-0.524106	-1.72411
1105.01	67.3143	-32.4557	-0.363272				3220.54	50.9503	-49.3681	-0.533161	-1.73316
1105.98	67.1619	-32.6081	-0.364978				3224.4	50.0646	-50.2538	-0.542726	-1.74273
1106.94	66.9494	-32.8206	-0.367356				3228.25	49.1337	-51.1847	-0.55278	-1.75278
1107.9	66.7655	-33.0045	-0.369414				3232.11	48.1621	-52.1563	-0.563273	-1.76327
1108.87	66.6892	-33.0808	-0.370268				3235.97	47.1563	-53.1621	-0.574135	-1.77413
1109.83	66.7759	-32.9941	-0.369298				3239.82	46.1244	-54.194	-0.585279	-1.78528
1110.8	67.0497	-32.7203	-0.366233				3243.68	45.0737	-55.2447	-0.596626	-1.79663
1111.76	67.5038	-32.2662	-0.361151				3247.54	44.0068	-56.3116	-0.608149	-1.80815
1112.73	68.1072	-31.6628	-0.354397				3251.4	42.9245	-57.3939	-0.619837	-1.81984
1113.69	68.8152	-30.9548	-0.346472				3255.25	41.8209	-58.4975	-0.631756	-1.83176
1114.65	69.581	-30.189	-0.337901				3259.11	40.6869	-59.6315	-0.644003	-1.844
1115.62	70.3638	-29.4062	-0.329139				3262.97	39.514	-60.8044	-0.656669	-1.85667
1116.58	71.133	-28.637	-0.32053				3266.82	38.2957	-62.0227	-0.669827	-1.86983
1117.55	71.8676	-27.9024	-0.312307				3270.68	37.0266	-63.2918	-0.683533	-1.88353
1118.51	72.5521	-27.2179	-0.304646				3274.54	35.7089	-64.6095	-0.697763	-1.89776
1119.48	73.1717	-26.5983	-0.297711				3278.39	34.3433	-65.9751	-0.712512	-1.91251
1120.44	73.7092	-26.0608	-0.291695				3282.25	32.9309	-67.3875	-0.727765	-1.92777
1121.4	74.1456	-25.6244	-0.28681				3286.11	31.4743	-68.8441	-0.743496	-1.9435
1122.37	74.4653	-25.3047	-0.283232				3289.96	29.9795	-70.3389	-0.759639	-1.95964
1123.33	74.6632	-25.1068	-0.281017				3293.82	28.457	-71.8614	-0.776082	-1.97608
1124.3	74.7507	-25.0193	-0.280037				3297.68	26.9212	-73.3972	-0.792668	-1.99267
1125.26	74.7584	-25.0116	-0.279951				3301.54	25.3896	-74.9288	-0.809209	-2.00921
1126.22	74.7324	-25.0376	-0.280242				3305.39	23.8808	-76.4376	-0.825503	-2.0255
1127.19	74.7262	-25.0438	-0.280311				3309.25	22.4165	-77.9019	-0.841317	-2.04132
1128.15	74.7892	-24.9808	-0.279606				3313.11	21.0235	-79.2949	-0.856361	-2.05636
1129.12	74.9566	-24.8134	-0.277733				3316.96	19.734	-80.5844	-0.870288	-2.07029
1130.08	75.2425	-24.5275	-0.274533				3320.82	18.5827	-81.7357	-0.882721	-2.08272
1131.05	75.6398	-24.1302	-0.270086				3324.68	17.5991	-82.7193	-0.893344	-2.09334
1132.01	76.1244	-23.6456	-0.264662				3328.53	16.7986	-83.5198	-0.901989	-2.10199
1132.97	76.6632	-23.1068	-0.258631				3332.39	16.1774	-84.141	-0.908698	-2.1087
1133.94	77.2229	-22.5471	-0.252366				3336.25	15.7151	-84.6033	-0.913691	-2.11369
1134.9	77.7754	-21.9946	-0.246182				3340.1	15.3827	-84.9357	-0.91728	-2.11728
1135.87	78.3012	-21.4688	-0.240297				3343.96	15.155	-85.1634	-0.91974	-2.11974
1136.83	78.7883	-20.9817	-0.234845				3347.82	15.0204	-85.298	-0.921193	-2.12119
1137.8	79.2286	-20.5414	-0.229917				3351.68	14.9841	-85.3343	-0.921585	-2.12159
1138.76	79.6146	-20.1554	-0.225596				3355.53	15.0652	-85.2532	-0.920709	-2.12071
1139.72	79.9354	-19.8346	-0.222006				3359.39	15.288	-85.0304	-0.918303	-2.1183
1140.69	80.176	-19.594	-0.219313				3363.25	15.6722	-84.6462	-0.914154	-2.11415
1141.65	80.3185	-19.4515	-0.217718				3367.1	16.2275	-84.0909	-0.908157	-2.10816
1142.62	80.3459	-19.4241	-0.217411				3370.96	16.9529	-83.3655	-0.900323	-2.10032
1143.58	80.2454	-19.5246	-0.218536				3374.82	17.8419	-82.4765	-0.890722	-2.09072
1144.55	80.0106	-19.7594	-0.221164				3378.67	18.8883	-81.4301	-0.879421	-2.07942
1145.51	79.6416	-20.1284	-0.225294				3382.53	20.0877	-80.2307	-0.866468	-2.06647
1146.47	79.1428	-20.6272	-0.230877				3386.39	21.4313	-78.8871	-0.851957	-2.05196
1147.44	78.5199	-21.2501	-0.237849				3390.24	22.8983	-77.4201	-0.836114	-2.03611
1148.4	77.7778	-21.9922	-0.246155				3394.1	24.4508	-75.8676	-0.819348	-2.01935
1149.37	76.9199	-22.8501	-0.255758				3397.96	26.0431	-74.2753	-0.802151	-2.00215
1150.33	75.9474	-23.8226	-0.266643				3401.82	27.6355	-72.6829	-0.784954	-1.98495
1151.29	74.8594	-24.9106	-0.278821				3405.67	29.204	-71.1144	-0.768014	-1.96801
1152.26	73.6511	-26.1189	-0.292345				3409.53	30.7456	-69.5728	-0.751366	-1.95137
1153.22	72.3121	-27.4579	-0.307332				3413.39	32.2709	-68.0475	-0.734893	-1.93489
1154.19	70.8281	-28.9419	-0.323942				3417.24	33.7882	-66.5302	-0.718506	-1.91851
1155.15	69.1866	-30.5834	-0.342315				3421.1	35.3056	-65.0128	-0.702119	-1.90212
1156.12	67.3907	-32.3793	-0.362417				3424.96	36.823	-63.4954	-0.685731	-1.88573
1157.08	65.4738	-34.2962	-0.383872				3428.81	38.3335	-61.9849	-0.669419	-1.86942
1158.04	63.5097	-36.2603	-0.405856				3432.67	39.8292	-60.4892	-0.653265	-1.85327
1159.01	61.6071	-38.1629	-0.427152				3436.53	41.3031	-59.0153	-0.637348	-1.83735
1159.97	59.8848	-39.8852	-0.446429				3440.39	42.7514	-57.567	-0.621707	-1.82171
1160.94	58.4337	-41.3363	-0.462671				3444.24	44.1749	-56.1435	-0.606333	-1.80633
1161.9	57.2802	-42.4898	-0.475582				3448.1	45.5773	-54.7411	-0.591188	-1.79119
1162.87	56.3709	-43.3991	-0.48576				3451.96	46.9593	-53.3591	-0.576262	-1.77626
1163.83	55.5904	-44.1796	-0.494496				3455.81	48.3094	-52.009	-0.561682	-1.76168
1164.79	54.8078	-44.9622	-0.503255				3459.67	49.6004	-50.718	-0.547739	-1.74774
1165.76	53.9335	-45.8365	-0.513041				3463.53	50.7955	-49.5229	-0.534833	-1.73483
1166.72	52.9592	-46.8108	-0.523946				3467.38	51.8615	-48.4569	-0.52332	-1.72332
1167.69	51.9621	-47.8079	-0.535107				3471.24	52.7825	-47.5359	-0.513374	-1.71337
1168.65	51.0731	-48.6969	-0.545057				3475.1	53.5647	-46.7537	-0.504926	-1.70493
1169.62	50.4282	-49.3418	-0.552275				3478.95	54.2322	-46.0862	-0.497717	-1.69772
1170.58	50.1285	-49.6415	-0.55563				3482.81	54.8183	-45.5001	-0.491388	-1.69139
1171.54	50.2236	-49.5464	-0.554565				3486.67	55.3583	-44.9601	-0.485556	-1.68556
1172.51	50.7186	-49.0514	-0.549025				3490.53	55.8831	-44.4353	-0.479888	-1.67989
1173.47	51.5908	-48.1792	-0.539263				3494.38	56.4116	-43.9068	-0.47418	-1.67418
1174.44	52.8028	-46.9672	-0.525697				3498.24	56.9466	-43.3718	-0.468403	-1.6684
1175.4	54.3055	-45.4645	-0.508877				3502.1	57.4774	-42.841	-0.46267	-1.66267
1176.36	56.0353	-43.7347	-0.489516				3505.95	57.9926	-42.3258	-0.457106	-1.65711
1177.33	57.9118	-41.8582	-0.468513				3509.81	58.4942	-41.8242	-0.451689	-1.65169
1178.29	59.8421	-39.9279	-0.446907				3513.67	59.0018	-41.3166	-0.446207	-1.64621
1179.26	61.7305	-38.0395	-0.42577				3517.52	59.542	-40.7764	-0.440373	-1.64037
1180.22	63.4929	-36.2771	-0.406044				3521.38	60.1312	-40.1872	-0.43401	-1.63401
1181.19	65.0669	-34.7031	-0.388427				3525.24	60.767	-39.5514	-0.427143	-1.62714
1182.15	66.4165	-33.3535	-0.373321				3529.09	61.4334	-38.885	-0.419946	-1.61995
1183.11	67.5272	-32.2428	-0.360889				3532.95	62.1156	-38.2028	-0.412579	-1.61258
1184.08	68.3992	-31.3708	-0.351129				3536.81	62.8095	-37.5089	-0.405085	-1.60508
1185.04	69.0415	-30.7285	-0.343939				3540.67	63.5098	-36.8086	-0.397522	-1.59752
1186.01	69.4704	-30.2996	-0.339139				3544.52	64.2038	-36.1146	-0.390027	-1.59003
1186.97	69.7109	-30.0591	-0.336447				3548.38	64.8763	-35.4421	-0.382764	-1.58276
1187.94	69.7963	-29.9737	-0.335491				3552.24	65.5255	-34.7929	-0.375753	-1.57575
1188.9	69.7646	-30.0054	-0.335846				3556.09	66.17	-34.1484	-0.368793	-1.56879
1189.86	69.6511	-30.1189	-0.337116				3559.95	66.8421	-33.4763	-0.361534	-1.56153
1190.83	69.4824	-30.2876	-0.339005				3563.81	67.5636	-32.7548	-0.353742	-1.55374
1191.79	69.2728	-30.4972	-0.341351				3567.66	68.3256	-31.9928	-0.345513	-1.54551
1192.76	69.0247	-30.7453	-0.344128				3571.52	69.0921	-31.2263	-0.337235	-1.53723
1193.72	68.7306	-31.0394	-0.347419				3575.38	69.8273	-30.4911	-0.329295	-1.52929
1194.69	68.3756	-31.3944	-0.351393				3579.23	70.5237	-29.7947	-0.321774	-1.52177
1195.65	67.9388	-31.8312	-0.356282				3583.09	71.2064	-29.112	-0.314401	-1.5144
1196.61	67.3968	-32.3732	-0.362348				3586.95	71.9089	-28.4095	-0.306814	-1.50681
1197.58	66.7277	-33.0423	-0.369838				3590.81	72.6411	-27.6773	-0.298907	-1.49891
1198.54	65.9175	-33.8525	-0.378906				3594.66	73.3755	-26.9429	-0.290975	-1.49098
1199.51	64.9771	-34.7929	-0.389432				3598.52	74.0611	-26.2573	-0.283571	-1.48357
1200.47	63.8959	-35.8741	-0.401533				3602.38	74.6523	-25.6661	-0.277186	-1.47719
1201.43	62.7192	-37.0508	-0.414704				3606.23	75.1392	-25.1792	-0.271928	-1.47193
1202.4	61.4925	-38.2775	-0.428434				3610.09	75.5628	-24.7556	-0.267353	-1.46735
1203.36	60.2711	-39.4989	-0.442105				3613.95	76.0002	-24.3182	-0.262629	-1.46263
1204.33	59.1149	-40.6551	-0.455046				3617.8	76.5265	-23.7919	-0.256945	-1.45695
1205.29	58.083	-41.687	-0.466596				3621.66	77.1692	-23.1492	-0.250004	-1.45
1206.26	57.2256	-42.5444	-0.476193				3625.52	77.8875	-22.4309	-0.242247	-1.44225
1207.22	56.5765	-43.1935	-0.483458				3629.37	78.5962	-21.7222	-0.234593	-1.43459
1208.18	56.1464	-43.6236	-0.488272				3633.23	79.2292	-21.0892	-0.227757	-1.42776
1209.15	55.9192	-43.8508	-0.490815				3637.09	79.7986	-20.5198	-0.221608	-1.42161
1210.11	55.854	-43.916	-0.491545				3640.95	80.393	-19.9254	-0.215188	-1.41519
1211.08	55.895	-43.875	-0.491086				3644.8	81.1023	-19.2161	-0.207528	-1.40753
1212.04	55.9866	-43.7834	-0.490061				3648.66	81.9325	-18.3859	-0.198562	-1.39856
1213.01	56.092	-43.678	-0.488881				3652.52	82.7892	-17.5292	-0.18931	-1.38931
1213.97	56.2067	-43.5633	-0.487597				3656.37	83.5362	-16.7822	-0.181243	-1.38124
1214.93	56.3617	-43.4083	-0.485863				3660.23	84.0798	-16.2386	-0.175372	-1.37537
1215.9	56.6136	-43.1564	-0.483043				3664.09	84.4305	-15.8879	-0.171585	-1.37158
1216.86	57.0238	-42.7462	-0.478452				3667.94	84.7011	-15.6173	-0.168662	-1.36866
1217.83	57.6357	-42.1343	-0.471603				3671.8	85.0358	-15.2826	-0.165047	-1.36505
1218.79	58.4575	-41.3125	-0.462405				3675.66	85.5014	-14.817	-0.160019	-1.36002
1219.76	59.4573	-40.3127	-0.451214				3679.51	86.0541	-14.2643	-0.15405	-1.35405
1220.72	60.5705	-39.1995	-0.438754				3683.37	86.5881	-13.7303	-0.148283	-1.34828
1221.68	61.7158	-38.0542	-0.425935				3687.23	87.0151	-13.3033	-0.143672	-1.34367
1222.65	62.8111	-36.9589	-0.413675				3691.09	87.3263	-12.9921	-0.140311	-1.34031
1223.61	63.7861	-35.9839	-0.402762				3694.94	87.6048	-12.7136	-0.137303	-1.3373
1224.58	64.5891	-35.1809	-0.393775				3698.8	87.9699	-12.3485	-0.13336	-1.33336
1225.54	65.1902	-34.5798	-0.387047				3702.66	88.481	-11.8374	-0.12784	-1.32784
1226.51	65.5808	-34.1892	-0.382675				3706.51	89.0889	-11.2295	-0.121275	-1.32128
1227.47	65.7708	-33.9992	-0.380548				3710.37	89.6813	-10.6371	-0.114877	-1.31488
1228.43	65.7819	-33.9881	-0.380424				3714.23	90.1562	-10.1622	-0.109749	-1.30975
1229.4	65.6408	-34.1292	-0.382003				3718.08	90.4578	-9.86059	-0.106491	-1.30649
1230.36	65.3716	-34.3984	-0.385016				3721.94	90.5758	-9.74259	-0.105217	-1.30522
1231.33	64.9916	-34.7784	-0.389269				3725.8	90.535	-9.78339	-0.105658	-1.30566
1232.29	64.5096	-35.2604	-0.394664				3729.66	90.3817	-9.93669	-0.107313	-1.30731
1233.25	63.9259	-35.8441	-0.401198				3733.51	90.1726	-10.1458	-0.109572	-1.30957
1234.22	63.2352	-36.5348	-0.408929				3737.37	89.9654	-10.353	-0.111809	-1.31181
1235.18	62.4298	-37.3402	-0.417943				3741.23	89.808	-10.5104	-0.113509	-1.31351
1236.15	61.5047	-38.2653	-0.428298				3745.08	89.7254	-10.593	-0.114401	-1.3144
1237.11	60.4642	-39.3058	-0.439944				3748.94	89.712	-10.6064	-0.114546	-1.31455
1238.08	59.3276	-40.4424	-0.452666				3752.8	89.7434	-10.575	-0.114207	-1.31421
1239.04	58.1329	-41.6371	-0.466038				3756.65	89.8076	-10.5108	-0.113513	-1.31351
1240	56.9349	-42.8351	-0.479447				3760.51	89.9322	-10.3862	-0.112168	-1.31217
1240.97	55.7967	-43.9733	-0.492187				3764.37	90.1788	-10.1396	-0.109505	-1.3095
1241.93	54.7775	-44.9925	-0.503594				3768.22	90.5951	-9.72329	-0.105009	-1.30501
1242.9	53.9192	-45.8508	-0.513201				3772.08	91.1632	-9.15519	-0.0988734	-1.29887
1243.86	53.2375	-46.5325	-0.520831				3775.94	91.8004	-8.51799	-0.0919918	-1.29199
1244.83	52.722	-47.048	-0.526601				3779.8	92.4082	-7.91019	-0.0854277	-1.28543
1245.79	52.3446	-47.4254	-0.530825				3783.65	92.9179	-7.40049	-0.0799231	-1.27992
1246.75	52.0728	-47.6972	-0.533868				3787.51	93.3033	-7.01509	-0.0757609	-1.27576
1247.72	51.8803	-47.8897	-0.536022				3791.37	93.5738	-6.74459	-0.0728396	-1.27284
1248.68	51.7515	-48.0185	-0.537464				3795.22	93.7557	-6.56269	-0.0708751	-1.27088
1249.65	51.678	-48.092	-0.538287				3799.08	93.8727	-6.44569	-0.0696116	-1.26961
1250.61	51.6513	-48.1187	-0.538585				3802.94	93.9309	-6.38749	-0.068983	-1.26898
1251.58	51.6567	-48.1133	-0.538525				3806.79	93.9184	-6.39999	-0.069118	-1.26912
1252.54	51.6723	-48.0977	-0.53835				3810.65	93.8203	-6.49809	-0.0701775	-1.27018
1253.5	51.6739	-48.0961	-0.538332				3814.51	93.6392	-6.67919	-0.0721333	-1.27213
1254.47	51.6412	-48.1288	-0.538698				3818.36	93.4078	-6.91059	-0.0746323	-1.27463
1255.43	51.5632	-48.2068	-0.539571				3822.22	93.1834	-7.13499	-0.0770558	-1.27706
1256.4	51.4378	-48.3322	-0.540975				3826.08	93.0199	-7.29849	-0.0788215	-1.27882
1257.36	51.2677	-48.5023	-0.542879				3829.94	92.9347	-7.38369	-0.0797417	-1.27974
1258.32	51.0574	-48.7126	-0.545233				3833.79	92.9009	-7.41749	-0.0801067	-1.28011
1259.29	50.8124	-48.9576	-0.547975				3837.65	92.8719	-7.44649	-0.0804199	-1.28042
1260.25	50.5463	-49.2237	-0.550953				3841.51	92.8161	-7.50229	-0.0810225	-1.28102
1261.22	50.2882	-49.4818	-0.553842				3845.36	92.7322	-7.58619	-0.0819286	-1.28193
1262.18	50.0887	-49.6813	-0.556075				3849.22	92.6414	-7.67699	-0.0829092	-1.28291
1263.15	50.016	-49.754	-0.556889				3853.08	92.5691	-7.74929	-0.08369	-1.28369
1264.11	50.1421	-49.6279	-0.555478				3856.93	92.5297	-7.78869	-0.0841156	-1.28412
1265.07	50.522	-49.248	-0.551225				3860.79	92.5232	-7.79519	-0.0841858	-1.28419
1266.04	51.1742	-48.5958	-0.543926				3864.65	92.5404	-7.77799	-0.084	-1.284
1267	52.0686	-47.7014	-0.533915				3868.5	92.5687	-7.74969	-0.0836944	-1.28369
1267.97	53.1288	-46.6412	-0.522048				3872.36	92.5949	-7.72349	-0.0834114	-1.28341
1268.93	54.2469	-45.5231	-0.509533				3876.22	92.6088	-7.70959	-0.0832613	-1.28326
1269.9	55.306	-44.464	-0.497679				3880.08	92.6097	-7.70869	-0.0832516	-1.28325
1270.86	56.2008	-43.5692	-0.487664				3883.93	92.6117	-7.70669	-0.08323	-1.28323
1271.82	56.8528	-42.9172	-0.480366				3887.79	92.6408	-7.67759	-0.0829157	-1.28292
1272.79	57.215	-42.555	-0.476312				3891.65	92.7176	-7.60079	-0.0820863	-1.28209
1273.75	57.2688	-42.5012	-0.47571				3895.5	92.8398	-7.47859	-0.0807666	-1.28077
1274.72	57.018	-42.752	-0.478517				3899.36	92.9746	-7.34379	-0.0793108	-1.27931
1275.68	56.4844	-43.2856	-0.484489				3903.22	93.0749	-7.24349	-0.0782276	-1.27823
1276.65	55.7081	-44.0619	-0.493178				3907.07	93.1071	-7.21129	-0.0778798	-1.27788
1277.61	54.7475	-45.0225	-0.50393				3910.93	93.0751	-7.24329	-0.0782254	-1.27823
1278.57	53.6771	-46.0929	-0.515911				3914.79	93.0222	-7.29619	-0.0787967	-1.2788
1279.54	52.5764	-47.1936	-0.528231				3918.64	93.011	-7.30739	-0.0789177	-1.27892
1280.5	51.5156	-48.2544	-0.540104				3922.5	93.0871	-7.23129	-0.0780958	-1.2781
1281.47	50.5425	-49.2275	-0.550996				3926.36	93.2479	-7.07049	-0.0763592	-1.27636
1282.43	49.6799	-50.0901	-0.560651				3930.22	93.4411	-6.87729	-0.0742727	-1.27427
1283.39	48.9327	-50.8373	-0.569014				3934.07	93.5981	-6.72029	-0.0725772	-1.27258
1284.36	48.3011	-51.4689	-0.576084				3937.93	93.6746	-6.64379	-0.071751	-1.27175
1285.32	47.7904	-51.9796	-0.5818				3941.79	93.6694	-6.64899	-0.0718071	-1.27181
1286.29	47.4114	-52.3586	-0.586042				3945.64	93.6159	-6.70249	-0.0723849	-1.27238
1287.25	47.1712	-52.5988	-0.58873				3949.5	93.5586	-6.75979	-0.0730037	-1.273
1288.22	47.0599	-52.7101	-0.589976				3953.36	93.5299	-6.78849	-0.0733137	-1.27331
1289.18	47.0425	-52.7275	-0.590171				3957.21	93.5372	-6.78119	-0.0732349	-1.27323
1290.14	47.0599	-52.7101	-0.589976				3961.07	93.5694	-6.74899	-0.0728871	-1.27289
1291.11	47.0386	-52.7314	-0.590215				3964.93	93.6135	-6.70489	-0.0724108	-1.27241
1292.07	46.9047	-52.8653	-0.591713				3968.78	93.6665	-6.65189	-0.0718385	-1.27184
1293.04	46.5956	-53.1744	-0.595173				3972.64	93.7331	-6.58529	-0.0711192	-1.27112
1294	46.0694	-53.7006	-0.601063				3976.5	93.8163	-6.50209	-0.0702207	-1.27022
1294.97	45.3132	-54.4568	-0.609527				3980.36	93.9081	-6.41029	-0.0692292	-1.26923
1295.93	44.3493	-55.4207	-0.620316				3984.21	93.992	-6.32639	-0.0683231	-1.26832
1296.89	43.2359	-56.5341	-0.632778				3988.07	94.0525	-6.26589	-0.0676698	-1.26767
1297.86	42.0604	-57.7096	-0.645935				3991.93	94.0853	-6.23309	-0.0673155	-1.26732
1298.82	40.9249	-58.8451	-0.658644				3995.78	94.0977	-6.22069	-0.0671816	-1.26718
1299.79	39.9274	-59.8426	-0.669809				3999.64	94.104	-6.21439	-0.0671136	-1.26711
1300.75	39.1436	-60.6264	-0.678582				4003.5	93.7813	-6.53709	-0.0705986	-1.2706
1301.72	38.6142	-61.1558	-0.684508				4007.35	93.764	-6.55439	-0.0707855	-1.27079
1302.68	38.3413	-61.4287	-0.687562				4011.21	93.7496	-6.56879	-0.070941	-1.27094
1303.64	38.2938	-61.4762	-0.688094				4015.07	93.7316	-6.58679	-0.0711354	-1.27114
1304.61	38.4194	-61.3506	-0.686688				4018.93	93.7061	-6.61229	-0.0714108	-1.27141
1305.57	38.6577	-61.1123	-0.684021				4022.78	93.6721	-6.64629	-0.071778	-1.27178
1306.54	38.9508	-60.8192	-0.68074				4026.64	93.6299	-6.68849	-0.0722337	-1.27223
1307.5	39.2477	-60.5223	-0.677417				4030.5	93.58	-6.73839	-0.0727726	-1.27277
1308.46	39.506	-60.264	-0.674526				4034.35	93.5234	-6.79499	-0.0733839	-1.27338
1309.43	39.6918	-60.0782	-0.672446				4038.21	93.4621	-6.85629	-0.0740459	-1.27405
1310.39	39.7837	-59.9863	-0.671418				4042.07	93.3976	-6.92079	-0.0747425	-1.27474
1311.36	39.7789	-59.9911	-0.671471				4045.92	93.3302	-6.98819	-0.0754704	-1.27547
1312.32	39.7003	-60.0697	-0.672351				4049.78	93.2577	-7.06069	-0.0762534	-1.27625
1313.29	39.5939	-60.1761	-0.673542				4053.64	93.1778	-7.14059	-0.0771163	-1.27712
1314.25	39.5141	-60.2559	-0.674435				4057.49	93.0906	-7.22779	-0.078058	-1.27806
1315.21	39.5015	-60.2685	-0.674576				4061.35	92.9999	-7.31849	-0.0790375	-1.27904
1316.18	39.5655	-60.2045	-0.67386				4065.21	92.9124	-7.40599	-0.0799825	-1.27998
1317.14	39.6811	-60.0889	-0.672566				4069.07	92.835	-7.48339	-0.0808184	-1.28082
1318.11	39.8014	-59.9686	-0.67122				4072.92	92.7719	-7.54649	-0.0814999	-1.2815
1319.07	39.8804	-59.8896	-0.670335				4076.78	92.7231	-7.59529	-0.0820269	-1.28203
1320.04	39.8939	-59.8761	-0.670184				4080.64	92.684	-7.63439	-0.0824492	-1.28245
1321	39.8456	-59.9244	-0.670725				4084.49	92.6474	-7.67099	-0.0828444	-1.28284
1321.96	39.7572	-60.0128	-0.671714				4088.35	92.6055	-7.71289	-0.0832969	-1.2833
1322.93	39.6498	-60.1202	-0.672916				4092.21	92.553	-7.76539	-0.0838639	-1.28386
1323.89	39.5293	-60.2407	-0.674265				4096.06	92.4893	-7.82909	-0.0845519	-1.28455
1324.86	39.3842	-60.3858	-0.675889				4099.92	92.4193	-7.89909	-0.0853078	-1.28531
1325.82	39.1926	-60.5774	-0.678034				4103.78	92.3516	-7.96679	-0.086039	-1.28604
1326.79	38.9353	-60.8347	-0.680914				4107.63	92.2949	-8.02349	-0.0866513	-1.28665
1327.75	38.6056	-61.1644	-0.684604				4111.49	92.2542	-8.06419	-0.0870909	-1.28709
1328.71	38.2103	-61.5597	-0.689028				4115.35	92.2289	-8.08949	-0.0873641	-1.28736
1329.68	37.7631	-62.0069	-0.694034				4119.21	92.2144	-8.10399	-0.0875207	-1.28752
1330.64	37.2724	-62.4976	-0.699526				4123.06	92.2043	-8.11409	-0.0876298	-1.28763
1331.61	36.7332	-63.0368	-0.705561				4126.92	92.1937	-8.12469	-0.0877443	-1.28774
1332.57	36.1241	-63.6459	-0.712379				4130.78	92.1806	-8.13779	-0.0878857	-1.28789
1333.53	35.4113	-64.3587	-0.720357				4134.63	92.1647	-8.15369	-0.0880574	-1.28806
1334.5	34.5536	-65.2164	-0.729957				4138.49	92.1458	-8.17259	-0.0882616	-1.28826
1335.46	33.5076	-66.2624	-0.741665				4142.35	92.1228	-8.19559	-0.08851	-1.28851
1336.43	32.2373	-67.5327	-0.755883				4146.2	92.0932	-8.22519	-0.0888296	-1.28883
1337.39	30.7351	-69.0349	-0.772697				4150.06	92.0543	-8.26409	-0.0892497	-1.28925
1338.36	29.0498	-70.7202	-0.791561				4153.92	92.0047	-8.31369	-0.0897854	-1.28979
1339.32	27.2984	-72.4716	-0.811164				4157.77	91.9448	-8.37359	-0.0904323	-1.29043
1340.28	25.6305	-74.1395	-0.829832				4161.63	91.8773	-8.44109	-0.0911613	-1.29116
1341.25	24.1621	-75.6079	-0.846268				4165.49	91.8053	-8.51309	-0.0919389	-1.29194
1342.21	22.9332	-76.8368	-0.860023				4169.35	91.7318	-8.58659	-0.0927326	-1.29273
1343.18	21.9182	-77.8518	-0.871384				4173.2	91.6589	-8.65949	-0.0935199	-1.29352
1344.14	21.0643	-78.7057	-0.880941				4177.06	91.5877	-8.73069	-0.0942889	-1.29429
1345.11	20.3237	-79.4463	-0.889231				4180.92	91.5195	-8.79889	-0.0950254	-1.29503
1346.07	19.6691	-80.1009	-0.896557				4184.77	91.4554	-8.86299	-0.0957177	-1.29572
1347.03	19.0935	-80.6765	-0.903				4188.63	91.3972	-8.92119	-0.0963462	-1.29635
1348	18.6014	-81.1686	-0.908508				4192.49	91.3458	-8.97259	-0.0969013	-1.2969
1348.96	18.1978	-81.5722	-0.913025				4196.34	91.3006	-9.01779	-0.0973895	-1.29739
1349.93	17.882	-81.888	-0.91656				4200.2	91.2589	-9.05949	-0.0978398	-1.29784
1350.89	17.6467	-82.1233	-0.919194				4204.06	91.2163	-9.10209	-0.0982999	-1.2983
1351.86	17.4828	-82.2872	-0.921028				4207.91	91.168	-9.15039	-0.0988215	-1.29882
1352.82	17.3809	-82.3891	-0.922169				4211.77	91.1115	-9.20689	-0.0994317	-1.29943
1353.78	17.3306	-82.4394	-0.922732				4215.63	91.048	-9.27039	-0.100117	-1.30012
1354.75	17.3166	-82.4534	-0.922889				4219.49	90.9828	-9.33559	-0.100822	-1.30082
1355.71	17.319	-82.451	-0.922862				4223.34	90.9243	-9.39409	-0.101453	-1.30145
1356.68	17.321	-82.449	-0.922839				4227.2	90.8805	-9.43789	-0.101926	-1.30193
1357.64	17.3195	-82.4505	-0.922856				4231.06	90.8564	-9.46199	-0.102187	-1.30219
1358.61	17.3295	-82.4405	-0.922744				4234.91	90.8522	-9.46619	-0.102232	-1.30223
1359.57	17.378	-82.392	-0.922201				4238.77	90.8632	-9.45519	-0.102113	-1.30211
1360.53	17.4874	-82.2826	-0.920977				4242.63	90.8818	-9.43659	-0.101912	-1.30191
1361.5	17.6543	-82.1157	-0.919109				4246.48	90.9004	-9.41799	-0.101712	-1.30171
1362.46	17.842	-81.928	-0.917008				4250.34	90.9128	-9.40559	-0.101578	-1.30158
1363.43	17.9988	-81.7712	-0.915253				4254.2	90.9149	-9.40349	-0.101555	-1.30155
1364.39	18.0923	-81.6777	-0.914206				4258.06	90.9032	-9.41519	-0.101681	-1.30168
1365.35	18.1229	-81.6471	-0.913864				4261.91	90.8729	-9.44549	-0.102009	-1.30201
1366.32	18.1103	-81.6597	-0.914005				4265.77	90.8177	-9.50069	-0.102605	-1.3026
1367.28	18.0735	-81.6965	-0.914417				4269.63	90.7314	-9.58699	-0.103537	-1.30354
1368.25	18.0211	-81.7489	-0.915003				4273.48	90.6127	-9.70569	-0.104819	-1.30482
1369.21	17.9545	-81.8155	-0.915749				4277.34	90.4694	-9.84899	-0.106366	-1.30637
1370.18	17.8775	-81.8925	-0.91661				4281.2	90.3202	-9.99819	-0.107978	-1.30798
1371.14	17.8046	-81.9654	-0.917426				4285.05	90.1909	-10.1275	-0.109374	-1.30937
1372.1	17.7628	-82.0072	-0.917894				4288.91	90.1063	-10.2121	-0.110288	-1.31029
1373.07	17.7872	-81.9828	-0.917621				4292.77	90.0816	-10.2368	-0.110554	-1.31055
1374.03	17.9101	-81.8599	-0.916246				4296.62	90.1161	-10.2023	-0.110182	-1.31018
1375	18.1525	-81.6175	-0.913532				4300.48	90.1937	-10.1247	-0.109344	-1.30934
1375.96	18.5299	-81.2401	-0.909308				4304.34	90.2894	-10.029	-0.10831	-1.30831
1376.93	19.0747	-80.6953	-0.90321				4308.2	90.3784	-9.93999	-0.107349	-1.30735
1377.89	19.854	-79.916	-0.894488				4312.05	90.4426	-9.87579	-0.106656	-1.30666
1378.85	20.9585	-78.8115	-0.882125				4315.91	90.4737	-9.84469	-0.10632	-1.30632
1379.82	22.4601	-77.3099	-0.865318				4319.77	90.4719	-9.84649	-0.106339	-1.30634
1380.78	24.3604	-75.4096	-0.844048				4323.62	90.4415	-9.87689	-0.106668	-1.30667
1381.75	26.5792	-73.1908	-0.819214				4327.48	90.3873	-9.93109	-0.107253	-1.30725
1382.71	29.007	-70.763	-0.79204				4331.34	90.3119	-10.0065	-0.108067	-1.30807
1383.67	31.5812	-68.1888	-0.763227				4335.19	90.2135	-10.1049	-0.10913	-1.30913
1384.64	34.3113	-65.4587	-0.732669				4339.05	90.0864	-10.232	-0.110502	-1.3105
1385.6	37.2168	-62.5532	-0.700149				4342.91	89.9215	-10.3969	-0.112283	-1.31228
1386.57	40.2167	-59.5533	-0.666571				4346.76	89.7107	-10.6077	-0.11456	-1.31456
1387.53	43.0866	-56.6834	-0.634449				4350.62	89.4522	-10.8662	-0.117352	-1.31735
1388.5	45.5752	-54.1948	-0.606594				4354.48	89.1565	-11.1619	-0.120545	-1.32055
1389.46	47.577	-52.193	-0.584188				4358.34	88.8479	-11.4705	-0.123878	-1.32388
1390.42	49.1687	-50.6013	-0.566373				4362.19	88.5607	-11.7577	-0.12698	-1.32698
1391.39	50.5158	-49.2542	-0.551295				4366.05	88.3292	-11.9892	-0.12948	-1.32948
1392.35	51.7686	-48.0014	-0.537272				4369.91	88.1765	-12.1419	-0.131129	-1.33113
1393.32	53.0038	-46.7662	-0.523447				4373.76	88.1073	-12.2111	-0.131876	-1.33188
1394.28	54.212	-45.558	-0.509924				4377.62	88.1079	-12.2105	-0.13187	-1.33187
1395.25	55.3289	-44.4411	-0.497423				4381.48	88.1541	-12.1643	-0.131371	-1.33137
1396.21	56.2967	-43.4733	-0.48659				4385.33	88.2219	-12.0965	-0.130639	-1.33064
1397.17	57.1069	-42.6631	-0.477522				4389.19	88.2966	-12.0218	-0.129832	-1.32983
1398.14	57.789	-41.981	-0.469887				4393.05	88.3749	-11.9435	-0.128986	-1.32899
1399.1	58.3722	-41.3978	-0.463359				4396.9	88.4619	-11.8565	-0.128047	-1.32805
1400.07	58.8678	-40.9022	-0.457812				4400.76	88.564	-11.7544	-0.126944	-1.32694
1401.03	59.2797	-40.4903	-0.453202				4404.62	88.6834	-11.635	-0.125654	-1.32565
1402	59.6182	-40.1518	-0.449413				4408.48	88.8154	-11.503	-0.124229	-1.32423
1402.96	59.899	-39.871	-0.44627				4412.33	88.9504	-11.368	-0.122771	-1.32277
1403.92	60.1275	-39.6425	-0.443713				4416.19	89.0779	-11.2405	-0.121394	-1.32139
1404.89	60.2859	-39.4841	-0.44194				4420.05	89.1898	-11.1286	-0.120185	-1.32019
1405.85	60.3409	-39.4291	-0.441324				4423.9	89.2828	-11.0356	-0.119181	-1.31918
1406.82	60.2673	-39.5027	-0.442148				4427.76	89.3572	-10.9612	-0.118378	-1.31838
1407.78	60.0625	-39.7075	-0.44444				4431.62	89.4155	-10.9029	-0.117748	-1.31775
1408.75	59.7333	-40.0367	-0.448125				4435.47	89.4602	-10.8582	-0.117265	-1.31727
1409.71	59.2724	-40.4976	-0.453284				4439.33	89.4931	-10.8253	-0.11691	-1.31691
1410.67	58.656	-41.114	-0.460183				4443.19	89.5155	-10.8029	-0.116668	-1.31667
1411.64	57.8687	-41.9013	-0.468995				4447.04	89.5295	-10.7889	-0.116517	-1.31652
1412.6	56.9314	-42.8386	-0.479486				4450.9	89.538	-10.7804	-0.116425	-1.31643
1413.57	55.8942	-43.8758	-0.491095				4454.76	89.5442	-10.7742	-0.116358	-1.31636
1414.53	54.7911	-44.9789	-0.503442				4458.62	89.5505	-10.7679	-0.11629	-1.31629
1415.49	53.5928	-46.1772	-0.516854				4462.47	89.5577	-10.7607	-0.116212	-1.31621
1416.46	52.1973	-47.5727	-0.532474				4466.33	89.5649	-10.7535	-0.116135	-1.31613
1417.42	50.482	-49.288	-0.551673				4470.19	89.5703	-10.7481	-0.116076	-1.31608
1418.39	48.4218	-51.3482	-0.574733				4474.04	89.5725	-10.7459	-0.116052	-1.31605
1419.35	46.1641	-53.6059	-0.600003				4477.9	89.5709	-10.7475	-0.11607	-1.31607
1420.32	43.9147	-55.8553	-0.62518				4481.76	89.5655	-10.7529	-0.116128	-1.31613
1421.28	41.7558	-58.0142	-0.649344				4485.61	89.5562	-10.7622	-0.116228	-1.31623
1422.24	39.6278	-60.1422	-0.673163				4489.47	89.5425	-10.7759	-0.116376	-1.31638
1423.21	37.4488	-62.3212	-0.697552				4493.33	89.5233	-10.7951	-0.116584	-1.31658
1424.17	35.2163	-64.5537	-0.72254				4497.19	89.4974	-10.821	-0.116864	-1.31686
1425.14	33.0238	-66.7462	-0.74708				4501.04	89.4639	-10.8545	-0.117225	-1.31723
1426.1	31.0019	-68.7681	-0.769711				4504.9	89.4229	-10.8955	-0.117668	-1.31767
1427.07	29.2455	-70.5245	-0.78937				4508.76	89.3755	-10.9429	-0.11818	-1.31818
1428.03	27.7863	-71.9837	-0.805703				4512.61	89.3231	-10.9953	-0.118746	-1.31875
1428.99	26.6152	-73.1548	-0.818811				4516.47	89.2678	-11.0506	-0.119343	-1.31934
1429.96	25.7139	-74.0561	-0.828899				4520.33	89.2118	-11.1066	-0.119948	-1.31995
1430.92	25.0644	-74.7056	-0.836169				4524.18	89.1571	-11.1613	-0.120539	-1.32054
1431.89	24.645	-75.125	-0.840863				4528.04	89.105	-11.2134	-0.121101	-1.3211
1432.85	24.4347	-75.3353	-0.843217				4531.9	89.056	-11.2624	-0.12163	-1.32163
1433.82	24.4257	-75.3443	-0.843317				4535.75	89.0095	-11.3089	-0.122133	-1.32213
1434.78	24.6175	-75.1525	-0.841171				4539.61	88.9647	-11.3537	-0.122617	-1.32262
1435.74	24.9764	-74.7936	-0.837154				4543.47	88.9207	-11.3977	-0.123092	-1.32309
1436.71	25.3904	-74.3796	-0.83252				4547.33	88.8773	-11.4411	-0.12356	-1.32356
1437.67	25.7042	-74.0658	-0.829007				4551.18	88.8341	-11.4843	-0.124027	-1.32403
1438.64	25.8302	-73.9398	-0.827597				4555.04	88.791	-11.5274	-0.124492	-1.32449
1439.6	25.793	-73.977	-0.828013				4558.9	88.7479	-11.5705	-0.124958	-1.32496
1440.56	25.6722	-74.0978	-0.829366				4562.75	88.7052	-11.6132	-0.125419	-1.32542
1441.53	25.5391	-74.2309	-0.830855				4566.61	88.6642	-11.6542	-0.125862	-1.32586
1442.49	25.4302	-74.3398	-0.832074				4570.47	88.6276	-11.6908	-0.126257	-1.32626
1443.46	25.346	-74.424	-0.833017				4574.32	88.5979	-11.7205	-0.126578	-1.32658
1444.42	25.261	-74.509	-0.833968				4578.18	88.5763	-11.7421	-0.126811	-1.32681
1445.39	25.1394	-74.6306	-0.835329				4582.04	88.5613	-11.7571	-0.126973	-1.32697
1446.35	24.946	-74.824	-0.837494				4585.89	88.5486	-11.7698	-0.12711	-1.32711
1447.31	24.6474	-75.1226	-0.840836				4589.75	88.5332	-11.7852	-0.127277	-1.32728
1448.28	24.213	-75.557	-0.845698				4593.61	88.5108	-11.8076	-0.127518	-1.32752
1449.24	23.6264	-76.1436	-0.852264				4597.47	88.4798	-11.8386	-0.127853	-1.32785
1450.21	22.8988	-76.8712	-0.860408				4601.32	88.4414	-11.877	-0.128268	-1.32827
1451.17	22.0704	-77.6996	-0.86968				4605.18	88.3988	-11.9196	-0.128728	-1.32873
1452.14	21.1963	-78.5737	-0.879464				4609.04	88.3553	-11.9631	-0.129198	-1.3292
1453.1	20.3347	-79.4353	-0.889107				4612.89	88.3134	-12.005	-0.12965	-1.32965
1454.06	19.5494	-80.2206	-0.897897				4616.75	88.2743	-12.0441	-0.130073	-1.33007
1455.03	18.9196	-80.8504	-0.904946				4620.61	88.2383	-12.0801	-0.130461	-1.33046
1455.99	18.5245	-81.2455	-0.909369				4624.46	88.2054	-12.113	-0.130817	-1.33082
1456.96	18.3558	-81.4142	-0.911257				4628.32	88.175	-12.1434	-0.131145	-1.33115
1457.92	18.2481	-81.5219	-0.912462				4632.18	88.1461	-12.1723	-0.131457	-1.33146
1458.89	18.0298	-81.7402	-0.914906				4636.03	88.1173	-12.2011	-0.131768	-1.33177
1459.85	17.6856	-82.0844	-0.918758				4639.89	88.0865	-12.2319	-0.132101	-1.3321
1460.81	17.3003	-82.4697	-0.923071				4643.75	88.052	-12.2664	-0.132473	-1.33247
1461.78	16.9682	-82.8018	-0.926788				4647.61	88.0132	-12.3052	-0.132892	-1.33289
1462.74	16.7657	-83.0043	-0.929055				4651.46	87.9707	-12.3477	-0.133351	-1.33335
1463.71	16.7331	-83.0369	-0.92942				4655.32	87.9269	-12.3915	-0.133824	-1.33382
1464.67	16.8402	-82.9298	-0.928221				4659.18	87.8849	-12.4335	-0.134278	-1.33428
1465.63	16.9825	-82.7875	-0.926628				4663.03	87.848	-12.4704	-0.134677	-1.33468
1466.6	17.0562	-82.7138	-0.925803				4666.89	87.8184	-12.5	-0.134996	-1.335
1467.56	17.0353	-82.7347	-0.926037				4670.75	87.7967	-12.5217	-0.135231	-1.33523
1468.53	16.9693	-82.8007	-0.926776				4674.6	87.7821	-12.5363	-0.135388	-1.33539
1469.49	16.9456	-82.8244	-0.927041				4678.46	87.7727	-12.5457	-0.13549	-1.33549
1470.46	17.0751	-82.6949	-0.925592				4682.32	87.7662	-12.5522	-0.13556	-1.33556
1471.42	17.492	-82.278	-0.920925				4686.17	87.7606	-12.5578	-0.13562	-1.33562
1472.38	18.3201	-81.4499	-0.911657				4690.03	87.7541	-12.5643	-0.135691	-1.33569
1473.35	19.5971	-80.1729	-0.897363				4693.89	87.7453	-12.5731	-0.135786	-1.33579
1474.31	21.2562	-78.5138	-0.878793				4697.75	87.7328	-12.5856	-0.135921	-1.33592
1475.28	23.2283	-76.5417	-0.85672				4701.6	87.7159	-12.6025	-0.136103	-1.3361
1476.24	25.5195	-74.2505	-0.831075				4705.46	87.6947	-12.6237	-0.136332	-1.33633
1477.21	28.1791	-71.5909	-0.801306				4709.32	87.6705	-12.6479	-0.136593	-1.33659
1478.17	31.2379	-68.5321	-0.76707				4713.17	87.6456	-12.6728	-0.136862	-1.33686
1479.13	34.6675	-65.1025	-0.728683				4717.03	87.6223	-12.6961	-0.137114	-1.33711
1480.1	38.3642	-61.4058	-0.687306				4720.89	87.6016	-12.7168	-0.137338	-1.33734
1481.06	42.1525	-57.6175	-0.644904				4724.74	87.583	-12.7354	-0.137538	-1.33754
1482.03	45.8161	-53.9539	-0.603898				4728.6	87.5648	-12.7536	-0.137735	-1.33774
1482.99	49.1601	-50.6099	-0.566469				4732.46	87.5452	-12.7732	-0.137947	-1.33795
1483.96	52.0765	-47.6935	-0.533826				4736.31	87.5241	-12.7943	-0.138175	-1.33817
1484.92	54.5761	-45.1939	-0.505849				4740.17	87.5029	-12.8155	-0.138404	-1.3384
1485.88	56.7708	-42.9992	-0.481284				4744.03	87.4837	-12.8347	-0.138611	-1.33861
1486.85	58.8206	-40.9494	-0.45834				4747.89	87.4674	-12.851	-0.138787	-1.33879
1487.81	60.8486	-38.9214	-0.435641				4751.74	87.4526	-12.8658	-0.138947	-1.33895
1488.78	62.8378	-36.9322	-0.413377				4755.6	87.4366	-12.8818	-0.13912	-1.33912
1489.74	64.6174	-35.1526	-0.393458				4759.46	87.418	-12.9004	-0.13932	-1.33932
1490.7	66.028	-33.742	-0.377669				4763.31	87.3985	-12.9199	-0.139531	-1.33953
1491.67	67.0762	-32.6938	-0.365937				4767.17	87.3845	-12.9339	-0.139682	-1.33968
1492.63	67.8962	-31.8738	-0.356759				4771.03	87.3847	-12.9337	-0.13968	-1.33968
1493.6	68.6366	-31.1334	-0.348471				4774.88	87.4069	-12.9115	-0.13944	-1.33944
1494.56	69.405	-30.365	-0.339871				4778.74	87.4547	-12.8637	-0.138924	-1.33892
1495.53	70.2555	-29.5145	-0.330351				4782.6	87.5252	-12.7932	-0.138163	-1.33816
1496.49	71.1785	-28.5915	-0.32002				4786.46	87.6106	-12.7078	-0.13724	-1.33724
1497.45	72.0949	-27.6751	-0.309763				4790.31	87.7	-12.6184	-0.136275	-1.33627
1498.42	72.8986	-26.8714	-0.300768				4794.17	87.7824	-12.536	-0.135385	-1.33538
1499.38	73.536	-26.234	-0.293633				4798.03	87.849	-12.4694	-0.134666	-1.33467
1500.35	74.0281	-25.7419	-0.288125				4801.88	87.8934	-12.425	-0.134186	-1.33419
1501.31	74.4296	-25.3404	-0.283631
1502.28	74.7915	-24.9785	-0.279581
1503.24	75.1551	-24.6149	-0.275511
1504.2	75.557	-24.213	-0.271012
1505.17	76.0222	-23.7478	-0.265806
1506.13	76.5232	-23.2468	-0.260198
1507.1	76.9399	-22.8301	-0.255534
1508.06	77.1583	-22.6117	-0.253089
1509.03	77.2117	-22.5583	-0.252492
1509.99	77.2074	-22.5626	-0.25254
1510.95	77.2186	-22.5514	-0.252414
1511.92	77.2765	-22.4935	-0.251766
1512.88	77.3935	-22.3765	-0.250457
1513.85	77.5741	-22.1959	-0.248435
1514.81	77.8146	-21.9554	-0.245743
1515.78	78.0995	-21.6705	-0.242555
1516.74	78.4085	-21.3615	-0.239096
1517.7	78.732	-21.038	-0.235475
1518.67	79.0837	-20.6863	-0.231539
1519.63	79.4925	-20.2775	-0.226963
1520.6	79.9729	-19.7971	-0.221586
1521.56	80.4968	-19.2732	-0.215722
1522.52	81.006	-18.764	-0.210023
1523.49	81.4589	-18.3111	-0.204953
1524.45	81.8549	-17.9151	-0.200521
1525.42	82.2156	-17.5544	-0.196484
1526.38	82.5533	-17.2167	-0.192704
1527.35	82.8602	-16.9098	-0.189269
1528.31	83.1201	-16.6499	-0.18636
1529.27	83.3252	-16.4448	-0.184064
1530.24	83.4791	-16.2909	-0.182342
1531.2	83.5884	-16.1816	-0.181118
1532.17	83.6553	-16.1147	-0.180369
1533.13	83.6803	-16.0897	-0.18009
1534.1	83.6738	-16.0962	-0.180162
1535.06	83.6598	-16.1102	-0.180319
1536.02	83.6663	-16.1037	-0.180246
1536.99	83.715	-16.055	-0.179701
1537.95	83.8167	-15.9533	-0.178563
1538.92	83.9669	-15.8031	-0.176882
1539.88	84.1358	-15.6342	-0.174991
1540.85	84.2734	-15.4966	-0.173451
1541.81	84.3607	-15.4093	-0.172474
1542.77	84.4348	-15.3352	-0.171645
1543.74	84.5394	-15.2306	-0.170474
1544.7	84.692	-15.078	-0.168766
1545.67	84.8907	-14.8793	-0.166542
1546.63	85.1265	-14.6435	-0.163902
1547.59	85.39	-14.38	-0.160953
1548.56	85.6736	-14.0964	-0.157779
1549.52	85.9695	-13.8005	-0.154467
1550.49	86.2674	-13.5026	-0.151133
1551.45	86.5555	-13.2145	-0.147908
1552.42	86.8265	-12.9435	-0.144875
1553.38	87.0827	-12.6873	-0.142007
1554.34	87.3344	-12.4356	-0.13919
1555.31	87.5904	-12.1796	-0.136324
1556.27	87.8421	-11.9279	-0.133507
1557.24	88.041	-11.729	-0.131281
1558.2	88.103	-11.667	-0.130587
1559.17	88.007	-11.763	-0.131661
1560.13	87.8634	-11.9066	-0.133269
1561.09	87.7795	-11.9905	-0.134208
1562.06	87.7792	-11.9908	-0.134211
1563.02	87.8462	-11.9238	-0.133461
1563.99	87.9599	-11.8101	-0.132189
1564.95	88.1027	-11.6673	-0.13059
1565.92	88.2623	-11.5077	-0.128804
1566.88	88.4332	-11.3368	-0.126891
1567.84	88.6179	-11.1521	-0.124824
1568.81	88.8216	-10.9484	-0.122544
1569.77	89.0424	-10.7276	-0.120072
1570.74	89.2714	-10.4986	-0.117509
1571.7	89.5025	-10.2675	-0.114923
1572.66	89.7399	-10.0301	-0.112265
1573.63	89.9928	-9.7772	-0.109435
1574.59	90.262	-9.508	-0.106422
1575.56	90.5229	-9.2471	-0.103501
1576.52	90.7286	-9.0414	-0.101199
1577.49	90.8482	-8.9218	-0.0998604
1578.45	90.8981	-8.8719	-0.0993018
1579.41	90.9176	-8.8524	-0.0990836
1580.38	90.9329	-8.8371	-0.0989123
1581.34	90.9481	-8.8219	-0.0987422
1582.31	90.955	-8.815	-0.098665
1583.27	90.9452	-8.8248	-0.0987747
1584.24	90.9196	-8.8504	-0.0990612
1585.2	90.8882	-8.8818	-0.0994127
1586.16	90.8632	-8.9068	-0.0996925
1587.13	90.8534	-8.9166	-0.0998022
1588.09	90.8638	-8.9062	-0.0996858
1589.06	90.8984	-8.8716	-0.0992985
1590.02	90.9616	-8.8084	-0.0985911
1590.99	91.0567	-8.7133	-0.0975267
1591.95	91.1836	-8.5864	-0.0961063
1592.91	91.3366	-8.4334	-0.0943938
1593.88	91.5055	-8.2645	-0.0925033
1594.84	91.6783	-8.0917	-0.0905692
1595.81	91.8445	-7.9255	-0.0887089
1596.77	91.9966	-7.7734	-0.0870065
1597.73	92.1298	-7.6402	-0.0855156
1598.7	92.2391	-7.5309	-0.0842922
1599.66	92.3177	-7.4523	-0.0834125
1600.63	92.3562	-7.4138	-0.0829816
1601.59	92.345	-7.425	-0.0831069
1602.56	92.2782	-7.4918	-0.0838546
1603.52	92.1569	-7.6131	-0.0852123
1604.48	91.9888	-7.7812	-0.0870938
1605.45	91.7825	-7.9875	-0.0894029
1606.41	91.5431	-8.2269	-0.0920825
1607.38	91.2725	-8.4975	-0.0951112
1608.34	90.9777	-8.7923	-0.0984109
1609.31	90.6786	-9.0914	-0.101759
1610.27	90.4049	-9.3651	-0.104822
1611.23	90.1823	-9.5877	-0.107314
1612.2	90.0222	-9.7478	-0.109106
1613.16	89.9238	-9.8462	-0.110207
1614.13	89.8834	-9.8866	-0.110659
1615.09	89.9009	-9.8691	-0.110463
1616.06	89.9773	-9.7927	-0.109608
1617.02	90.1047	-9.6653	-0.108182
1617.98	90.2659	-9.5041	-0.106378
1618.95	90.4492	-9.3208	-0.104326
1619.91	90.6562	-9.1138	-0.102009
1620.88	90.8943	-8.8757	-0.0993444
1621.84	91.1631	-8.6069	-0.0963357
1622.8	91.4432	-8.3268	-0.0932006
1623.77	91.6988	-8.0712	-0.0903397
1624.73	91.8994	-7.8706	-0.0880944
1625.7	92.0403	-7.7297	-0.0865174
1626.66	92.1384	-7.6316	-0.0854194
1627.63	92.215	-7.555	-0.084562
1628.59	92.2843	-7.4857	-0.0837863
1629.55	92.3537	-7.4163	-0.0830095
1630.52	92.4274	-7.3426	-0.0821846
1631.48	92.5089	-7.2611	-0.0812724
1632.45	92.5994	-7.1706	-0.0802595
1633.41	92.6918	-7.0782	-0.0792252
1634.38	92.7652	-7.0048	-0.0784037
1635.34	92.79	-6.98	-0.0781261
1636.3	92.7587	-7.0113	-0.0784764
1637.27	92.7049	-7.0651	-0.0790786
1638.23	92.6724	-7.0976	-0.0794424
1639.2	92.6818	-7.0882	-0.0793372
1640.16	92.7326	-7.0374	-0.0787686
1641.13	92.8146	-6.9554	-0.0778507
1642.09	92.9168	-6.8532	-0.0767068
1643.05	93.0312	-6.7388	-0.0754264
1644.02	93.1565	-6.6135	-0.0740239
1644.98	93.2983	-6.4717	-0.0724368
1645.95	93.4621	-6.3079	-0.0706034
1646.91	93.6429	-6.1271	-0.0685797
1647.88	93.827	-5.943	-0.0665191
1648.84	94.0088	-5.7612	-0.0644842
1649.8	94.1985	-5.5715	-0.062361
1650.77	94.4145	-5.3555	-0.0599433
1651.73	94.6682	-5.1018	-0.0571037
1652.7	94.9331	-4.8369	-0.0541387
1653.66	95.1373	-4.6327	-0.0518531
1654.62	95.2482	-4.5218	-0.0506118
1655.59	95.3134	-4.4566	-0.0498821
1656.55	95.3833	-4.3867	-0.0490997
1657.52	95.4754	-4.2946	-0.0480688
1658.48	95.5873	-4.1827	-0.0468163
1659.45	95.7113	-4.0587	-0.0454284
1660.41	95.8407	-3.9293	-0.0439801
1661.37	95.974	-3.796	-0.0424881
1662.34	96.1152	-3.6548	-0.0409076
1663.3	96.2695	-3.5005	-0.0391806
1664.27	96.4389	-3.3311	-0.0372845
1665.23	96.623	-3.147	-0.0352239
1666.2	96.8228	-2.9472	-0.0329876
1667.16	97.0391	-2.7309	-0.0305666
1668.12	97.2656	-2.5044	-0.0280314
1669.09	97.4796	-2.2904	-0.0256361
1670.05	97.6484	-2.1216	-0.0237468
1671.02	97.7513	-2.0187	-0.022595
1671.98	97.7922	-1.9778	-0.0221372
1672.95	97.7844	-1.9856	-0.0222245
1673.91	97.7348	-2.0352	-0.0227797
1674.87	97.6434	-2.1266	-0.0238027
1675.84	97.5171	-2.2529	-0.0252164
1676.8	97.3778	-2.3922	-0.0267755
1677.77	97.2538	-2.5162	-0.0281634
1678.73	97.1619	-2.6081	-0.0291921
1679.69	97.1022	-2.6678	-0.0298603
1680.66	97.058	-2.712	-0.030355
1681.62	96.995	-2.775	-0.0310602
1682.59	96.8644	-2.9056	-0.0325219
1683.55	96.6327	-3.1373	-0.0351153
1684.52	96.3302	-3.4398	-0.0385012
1685.48	96.0267	-3.7433	-0.0418982
1686.44	95.7475	-4.0225	-0.0450232
1687.41	95.4628	-4.3072	-0.0482098
1688.37	95.135	-4.635	-0.0518789
1689.34	94.7489	-5.0211	-0.0562004
1690.3	94.314	-5.456	-0.0610682
1691.27	93.8492	-5.9208	-0.0662706
1692.23	93.3637	-6.4063	-0.0717048
1693.19	92.8485	-6.9215	-0.0774713
1694.16	92.288	-7.482	-0.0837449
1695.12	91.6867	-8.0833	-0.0904752
1696.09	91.097	-8.673	-0.0970756
1697.05	90.6213	-9.1487	-0.1024
1698.02	90.3731	-9.3969	-0.105178
1698.98	90.4104	-9.3596	-0.104761
1699.94	90.6935	-9.0765	-0.101592
1700.91	91.1125	-8.6575	-0.0969021
1701.87	91.569	-8.201	-0.0917926
1702.84	92.025	-7.745	-0.0866886
1703.8	92.4885	-7.2815	-0.0815007
1704.76	92.9728	-6.7972	-0.07608
1705.73	93.4668	-6.3032	-0.0705508
1706.69	93.9321	-5.8379	-0.0653427
1707.66	94.33	-5.44	-0.0608891
1708.62	94.6535	-5.1165	-0.0572682
1709.59	94.9284	-4.8416	-0.0541913
1710.55	95.1908	-4.5792	-0.0512543
1711.51	95.4642	-4.3058	-0.0481942
1712.48	95.7537	-4.0163	-0.0449538
1713.44	96.051	-3.719	-0.0416262
1714.41	96.3444	-3.4256	-0.0383422
1715.37	96.6224	-3.1476	-0.0352306
1716.34	96.8703	-2.8997	-0.0324559
1717.3	97.0703	-2.6997	-0.0302173
1718.26	97.2157	-2.5543	-0.0285899
1719.23	97.3189	-2.4511	-0.0274348
1720.19	97.3974	-2.3726	-0.0265562
1721.16	97.4598	-2.3102	-0.0258577
1722.12	97.5043	-2.2657	-0.0253596
1723.09	97.5241	-2.2459	-0.025138
1724.05	97.5141	-2.2559	-0.02525
1725.01	97.4774	-2.2926	-0.0256607
1725.98	97.426	-2.344	-0.026236
1726.94	97.3752	-2.3948	-0.0268046
1727.91	97.3365	-2.4335	-0.0272378
1728.87	97.3133	-2.4567	-0.0274975
1729.83	97.3021	-2.4679	-0.0276228
1730.8	97.296	-2.474	-0.0276911
1731.76	97.2889	-2.4811	-0.0277706
1732.73	97.2799	-2.4901	-0.0278713
1733.69	97.2778	-2.4922	-0.0278948
1734.66	97.299	-2.471	-0.0276575
1735.62	97.3544	-2.4156	-0.0270374
1736.58	97.4422	-2.3278	-0.0260547
1737.55	97.5534	-2.2166	-0.0248101
1738.51	97.6771	-2.0929	-0.0234255
1739.48	97.8021	-1.9679	-0.0220264
1740.44	97.9172	-1.8528	-0.0207381
1741.41	98.0141	-1.7559	-0.0196535
1742.37	98.092	-1.678	-0.0187816
1743.33	98.1557	-1.6143	-0.0180686
1744.3	98.2098	-1.5602	-0.0174631
1745.26	98.2544	-1.5156	-0.0169639
1746.23	98.2839	-1.4861	-0.0166337
1747.19	98.2876	-1.4824	-0.0165923
1748.16	98.2524	-1.5176	-0.0169863
1749.12	98.1711	-1.5989	-0.0178962
1750.08	98.0527	-1.7173	-0.0192215
1751.05	97.9214	-1.8486	-0.0206911
1752.01	97.8004	-1.9696	-0.0220454
1752.98	97.697	-2.073	-0.0232028
1753.94	97.6037	-2.1663	-0.0242471
1754.9	97.5087	-2.2613	-0.0253104
1755.87	97.4032	-2.3668	-0.0264912
1756.83	97.2852	-2.4848	-0.027812
1757.8	97.1563	-2.6137	-0.0292548
1758.76	97.016	-2.754	-0.0308251
1759.73	96.8592	-2.9108	-0.0325801
1760.69	96.6814	-3.0886	-0.0345702
1761.65	96.4884	-3.2816	-0.0367305
1762.62	96.2988	-3.4712	-0.0388526
1763.58	96.1358	-3.6342	-0.0406771
1764.55	96.0148	-3.7552	-0.0420314
1765.51	95.9385	-3.8315	-0.0428854
1766.48	95.9026	-3.8674	-0.0432872
1767.44	95.9025	-3.8675	-0.0432883
1768.4	95.9367	-3.8333	-0.0429056
1769.37	96.0068	-3.7632	-0.0421209
1770.33	96.1144	-3.6556	-0.0409166
1771.3	96.2547	-3.5153	-0.0393462
1772.26	96.413	-3.357	-0.0375744
1773.23	96.5709	-3.1991	-0.035807
1774.19	96.7165	-3.0535	-0.0341774
1775.15	96.8499	-2.9201	-0.0326842
1776.12	96.9784	-2.7916	-0.031246
1777.08	97.1104	-2.6596	-0.0297685
1778.05	97.2508	-2.5192	-0.028197
1779.01	97.3988	-2.3712	-0.0265405
1779.97	97.5479	-2.2221	-0.0248716
1780.94	97.6903	-2.0797	-0.0232778
1781.9	97.8234	-1.9466	-0.021788
1782.87	97.9519	-1.8181	-0.0203497
1783.83	98.0835	-1.6865	-0.0188767
1784.8	98.2234	-1.5466	-0.0173109
1785.76	98.3709	-1.3991	-0.0156599
1786.72	98.5202	-1.2498	-0.0139888
1787.69	98.6645	-1.1055	-0.0123737
1788.65	98.7975	-0.9725	-0.010885
1789.62	98.9126	-0.8574	-0.00959675
1790.58	99.0006	-0.7694	-0.00861178
1791.55	99.0509	-0.7191	-0.00804878
1792.51	99.0603	-0.7097	-0.00794357
1793.47	99.0401	-0.7299	-0.00816966
1794.44	99.007	-0.763	-0.00854014
1795.4	98.9701	-0.7999	-0.00895316
1796.37	98.9277	-0.8423	-0.00942774
1797.33	98.8725	-0.8975	-0.0100456
1798.3	98.7982	-0.9718	-0.0108772
1799.26	98.7039	-1.0661	-0.0119327
1800.22	98.5973	-1.1727	-0.0131259
1801.19	98.4929	-1.2771	-0.0142944
1802.15	98.4062	-1.3638	-0.0152648
1803.12	98.3477	-1.4223	-0.0159196
1804.08	98.3209	-1.4491	-0.0162196
1805.05	98.3236	-1.4464	-0.0161893
1806.01	98.351	-1.419	-0.0158827
1806.97	98.3967	-1.3733	-0.0153711
1807.94	98.4534	-1.3166	-0.0147365
1808.9	98.5143	-1.2557	-0.0140549
1809.87	98.5742	-1.1958	-0.0133844
1810.83	98.6304	-1.1396	-0.0127554
1811.79	98.6828	-1.0872	-0.0121689
1812.76	98.7318	-1.0382	-0.0116204
1813.72	98.7761	-0.9939	-0.0111246
1814.69	98.8119	-0.9581	-0.0107239
1815.65	98.8344	-0.9356	-0.010472
1816.62	98.8408	-0.9292	-0.0104004
1817.58	98.8325	-0.9375	-0.0104933
1818.54	98.815	-0.955	-0.0106892
1819.51	98.7953	-0.9747	-0.0109097
1820.47	98.7775	-0.9925	-0.0111089
1821.44	98.7617	-1.0083	-0.0112858
1822.4	98.7456	-1.0244	-0.011466
1823.37	98.7279	-1.0421	-0.0116641
1824.33	98.711	-1.059	-0.0118532
1825.29	98.6999	-1.0701	-0.0119775
1826.26	98.6999	-1.0701	-0.0119775
1827.22	98.7126	-1.0574	-0.0118353
1828.19	98.7363	-1.0337	-0.01157
1829.15	98.7682	-1.0018	-0.011213
1830.12	98.8073	-0.9627	-0.0107754
1831.08	98.8559	-0.9141	-0.0102314
1832.04	98.9178	-0.8522	-0.00953855
1833.01	98.9949	-0.7751	-0.00867558
1833.97	99.0866	-0.6834	-0.00764919
1834.94	99.1898	-0.5802	-0.00649409
1835.9	99.2998	-0.4702	-0.00526288
1836.86	99.4096	-0.3604	-0.0040339
1837.83	99.5122	-0.2578	-0.00288552
1838.79	99.6024	-0.1676	-0.00187592
1839.76	99.6769	-0.0931	-0.00104205
1840.72	99.7332	-0.0368	-0.000411897
1841.69	99.7666	-0.0034	-3.80557e-05
1842.65	99.77	0	0
1843.61	99.7378	-0.0322	-0.00036041
1844.58	99.6724	-0.0976	-0.00109242
1845.54	99.5855	-0.1845	-0.00206508
1846.51	99.4904	-0.2796	-0.00312952
1847.47	99.3931	-0.3769	-0.00421859
1848.44	99.2941	-0.4759	-0.00532668
1849.4	99.1939	-0.5761	-0.0064482
1850.36	99.0971	-0.6729	-0.00753167
1851.33	99.0111	-0.7589	-0.00849425
1852.29	98.9431	-0.8269	-0.00925537
1853.26	98.897	-0.873	-0.00977136
1854.22	98.8726	-0.8974	-0.0100445
1855.19	98.867	-0.903	-0.0101071
1856.15	98.8765	-0.8935	-0.0100008
1857.11	98.8973	-0.8727	-0.009768
1858.08	98.9252	-0.8448	-0.00945572
1859.04	98.9558	-0.8142	-0.00911322
1860.01	98.9845	-0.7855	-0.00879198
1860.97	99.0077	-0.7623	-0.00853231
1861.93	99.0229	-0.7471	-0.00836218
1862.9	99.0288	-0.7412	-0.00829614
1863.86	99.024	-0.746	-0.00834987
1864.83	99.005	-0.765	-0.00856253
1865.79	98.9659	-0.8041	-0.00900017
1866.76	98.8991	-0.8709	-0.00974785
1867.72	98.8004	-0.9696	-0.0108526
1868.68	98.6754	-1.0946	-0.0122517
1869.65	98.5412	-1.2288	-0.0137538
1870.61	98.4164	-1.3536	-0.0151506
1871.58	98.311	-1.459	-0.0163304
1872.54	98.2247	-1.5453	-0.0172963
1873.51	98.1527	-1.6173	-0.0181022
1874.47	98.091	-1.679	-0.0187928
1875.43	98.0379	-1.7321	-0.0193871
1876.4	97.9937	-1.7763	-0.0198819
1877.36	97.9587	-1.8113	-0.0202736
1878.33	97.9325	-1.8375	-0.0205669
1879.29	97.9142	-1.8558	-0.0207717
1880.26	97.9033	-1.8667	-0.0208937
1881.22	97.9003	-1.8697	-0.0209273
1882.18	97.906	-1.864	-0.0208635
1883.15	97.9204	-1.8496	-0.0207023
1884.11	97.9413	-1.8287	-0.0204684
1885.08	97.9642	-1.8058	-0.020212
1886.04	97.9834	-1.7866	-0.0199971
1887	97.9935	-1.7765	-0.0198841
1887.97	97.9915	-1.7785	-0.0199065
1888.93	97.9782	-1.7918	-0.0200553
1889.9	97.9574	-1.8126	-0.0202882
1890.86	97.9342	-1.8358	-0.0205478
1891.83	97.9107	-1.8593	-0.0208109
1892.79	97.8855	-1.8845	-0.0210929
1893.75	97.8552	-1.9148	-0.0214321
1894.72	97.8175	-1.9525	-0.021854
1895.68	97.7741	-1.9959	-0.0223398
1896.65	97.7301	-2.0399	-0.0228323
1897.61	97.692	-2.078	-0.0232587
1898.58	97.6648	-2.1052	-0.0235632
1899.54	97.6505	-2.1195	-0.0237232
1900.5	97.6494	-2.1206	-0.0237356
1901.47	97.6611	-2.1089	-0.0236046
1902.43	97.6855	-2.0845	-0.0233315
1903.4	97.7226	-2.0474	-0.0229162
1904.36	97.7715	-1.9985	-0.0223689
1905.33	97.8297	-1.9403	-0.0217175
1906.29	97.8932	-1.8768	-0.0210067
1907.25	97.9568	-1.8132	-0.0202949
1908.22	98.0153	-1.7547	-0.0196401
1909.18	98.0639	-1.7061	-0.0190961
1910.15	98.1001	-1.6699	-0.0186909
1911.11	98.1236	-1.6464	-0.0184279
1912.08	98.1351	-1.6349	-0.0182992
1913.04	98.1343	-1.6357	-0.0183081
1914	98.1194	-1.6506	-0.0184749
1914.97	98.0878	-1.6822	-0.0188286
1915.93	98.0384	-1.7316	-0.0193815
1916.9	97.974	-1.796	-0.0201024
1917.86	97.9025	-1.8675	-0.0209026
1918.82	97.8333	-1.9367	-0.0216772
1919.79	97.7735	-1.9965	-0.0223465
1920.75	97.7245	-2.0455	-0.022895
1921.72	97.6846	-2.0854	-0.0233416
1922.68	97.6518	-2.1182	-0.0237087
1923.65	97.6264	-2.1436	-0.023993
1924.61	97.6104	-2.1596	-0.0241721
1925.57	97.6054	-2.1646	-0.024228
1926.54	97.611	-2.159	-0.0241654
1927.5	97.6248	-2.1452	-0.0240109
1928.47	97.6437	-2.1263	-0.0237994
1929.43	97.6646	-2.1054	-0.0235654
1930.4	97.6851	-2.0849	-0.023336
1931.36	97.7026	-2.0674	-0.0231401
1932.32	97.7139	-2.0561	-0.0230136
1933.29	97.7156	-2.0544	-0.0229946
1934.25	97.7048	-2.0652	-0.0231155
1935.22	97.6811	-2.0889	-0.0233807
1936.18	97.6463	-2.1237	-0.0237703
1937.14	97.6035	-2.1665	-0.0242493
1938.11	97.5548	-2.2152	-0.0247944
1939.07	97.4999	-2.2701	-0.0254089
1940.04	97.4361	-2.3339	-0.026123
1941	97.3605	-2.4095	-0.0269692
1941.97	97.2727	-2.4973	-0.0279519
1942.93	97.1765	-2.5935	-0.0290287
1943.89	97.0787	-2.6913	-0.0301233
1944.86	96.9857	-2.7843	-0.0311643
1945.82	96.9003	-2.8697	-0.0321201
1946.79	96.8221	-2.9479	-0.0329954
1947.75	96.7491	-3.0209	-0.0338125
1948.72	96.6805	-3.0895	-0.0345803
1949.68	96.6169	-3.1531	-0.0352922
1950.64	96.5597	-3.2103	-0.0359324
1951.61	96.5102	-3.2598	-0.0364865
1952.57	96.4676	-3.3024	-0.0369633
1953.54	96.4297	-3.3403	-0.0373875
1954.5	96.393	-3.377	-0.0377983
1955.47	96.3539	-3.4161	-0.0382359
1956.43	96.3093	-3.4607	-0.0387351
1957.39	96.2572	-3.5128	-0.0393182
1958.36	96.1964	-3.5736	-0.0399988
1959.32	96.126	-3.644	-0.0407867
1960.29	96.0461	-3.7239	-0.0416811
1961.25	95.9567	-3.8133	-0.0426817
1962.22	95.8575	-3.9125	-0.043792
1963.18	95.7473	-4.0227	-0.0450255
1964.14	95.6242	-4.1458	-0.0464033
1965.11	95.487	-4.283	-0.047939
1966.07	95.337	-4.433	-0.0496179
1967.04	95.1789	-4.5911	-0.0513875
1968	95.0202	-4.7498	-0.0531638
1968.96	94.8685	-4.9015	-0.0548618
1969.93	94.7291	-5.0409	-0.056422
1970.89	94.6043	-5.1657	-0.0578189
1971.86	94.494	-5.276	-0.0590535
1972.82	94.3976	-5.3724	-0.0601325
1973.79	94.3147	-5.4553	-0.0610604
1974.75	94.245	-5.525	-0.0618405
1975.71	94.1878	-5.5822	-0.0624807
1976.68	94.1408	-5.6292	-0.0630068
1977.64	94.1006	-5.6694	-0.0634567
1978.61	94.0624	-5.7076	-0.0638843
1979.57	94.021	-5.749	-0.0643477
1980.54	93.9715	-5.7985	-0.0649017
1981.5	93.9098	-5.8602	-0.0655923
1982.46	93.8332	-5.9368	-0.0664497
1983.43	93.7406	-6.0294	-0.0674862
1984.39	93.6324	-6.1376	-0.0686972
1985.36	93.5108	-6.2592	-0.0700583
1986.32	93.3785	-6.3915	-0.0715391
1987.29	93.2384	-6.5316	-0.0731072
1988.25	93.0926	-6.6774	-0.0747391
1989.21	92.9421	-6.8279	-0.0764237
1990.18	92.7886	-6.9814	-0.0781418
1991.14	92.6351	-7.1349	-0.0798599
1992.11	92.4865	-7.2835	-0.0815231
1993.07	92.3481	-7.4219	-0.0830722
1994.03	92.2237	-7.5463	-0.0844646
1995	92.1132	-7.6568	-0.0857014
1995.96	92.0142	-7.7558	-0.0868095
1996.93	91.923	-7.847	-0.0878303
1997.89	91.8364	-7.9336	-0.0887996
1998.86	91.7532	-8.0168	-0.0897308
1999.82	91.6724	-8.0976	-0.0906352
2000.78	91.5932	-8.1768	-0.0915217
2001.75	91.5129	-8.2571	-0.0924205
2002.71	91.4274	-8.3426	-0.0933775
2003.68	91.3322	-8.4378	-0.094443
2004.64	91.2237	-8.5463	-0.0956575
2005.61	91.1002	-8.6698	-0.0970398
2006.57	90.9613	-8.8087	-0.0985945
2007.53	90.8076	-8.9624	-0.100315
2008.5	90.6387	-9.1313	-0.102205
2009.46	90.4535	-9.3165	-0.104278
2010.43	90.2505	-9.5195	-0.10655
2011.39	90.0291	-9.7409	-0.109028
2012.36	89.7889	-9.9811	-0.111717
2013.32	89.5302	-10.2398	-0.114613
2014.28	89.2526	-10.5174	-0.11772
2015.25	88.955	-10.815	-0.121051
2016.21	88.6361	-11.1339	-0.12462
2017.18	88.2957	-11.4743	-0.12843
2018.14	87.935	-11.835	-0.132467
2019.1	87.5561	-12.2139	-0.136708
2020.07	87.1607	-12.6093	-0.141134
2021.03	86.7492	-13.0208	-0.14574
2022	86.3203	-13.4497	-0.15054
2022.96	85.8719	-13.8981	-0.155559
2023.93	85.4022	-14.3678	-0.160817
2024.89	84.9099	-14.8601	-0.166327
2025.85	84.3947	-15.3753	-0.172093
2026.82	83.8563	-15.9137	-0.17812
2027.78	83.2947	-16.4753	-0.184406
2028.75	82.7096	-17.0604	-0.190954
2029.71	82.1004	-17.6696	-0.197773
2030.68	81.4664	-18.3036	-0.204869
2031.64	80.8068	-18.9632	-0.212252
2032.6	80.1211	-19.6489	-0.219927
2033.57	79.4093	-20.3607	-0.227894
2034.53	78.6728	-21.0972	-0.236138
2035.5	77.9142	-21.8558	-0.244629
2036.46	77.1362	-22.6338	-0.253337
2037.43	76.3406	-23.4294	-0.262242
2038.39	75.5284	-24.2416	-0.271333
2039.35	74.7005	-25.0695	-0.280599
2040.32	73.8585	-25.9115	-0.290024
2041.28	73.0058	-26.7642	-0.299568
2042.25	72.1467	-27.6233	-0.309183
2043.21	71.2848	-28.4852	-0.318831
2044.17	70.4222	-29.3478	-0.328486
2045.14	69.5593	-30.2107	-0.338144
2046.1	68.6965	-31.0735	-0.347801
2047.07	67.8351	-31.9349	-0.357443
2048.03	66.9778	-32.7922	-0.367038
2049	66.1275	-33.6425	-0.376555
2049.96	65.2869	-34.4831	-0.385964
2050.92	64.4571	-35.3129	-0.395252
2051.89	63.6395	-36.1305	-0.404403
2052.85	62.8357	-36.9343	-0.4134
2053.82	62.0489	-37.7211	-0.422207
2054.78	61.2825	-38.4875	-0.430785
2055.75	60.5392	-39.2308	-0.439104
2056.71	59.8197	-39.9503	-0.447158
2057.67	59.1239	-40.6461	-0.454946
2058.64	58.4516	-41.3184	-0.462471
2059.6	57.8036	-41.9664	-0.469724
2060.57	57.182	-42.588	-0.476681
2061.53	56.5893	-43.1807	-0.483315
2062.5	56.0276	-43.7424	-0.489602
2063.46	55.4982	-44.2718	-0.495528
2064.42	55.0014	-44.7686	-0.501088
2065.39	54.5374	-45.2326	-0.506282
2066.35	54.1064	-45.6636	-0.511106
2067.32	53.7088	-46.0612	-0.515556
2068.28	53.3451	-46.4249	-0.519627
2069.25	53.0159	-46.7541	-0.523312
2070.21	52.721	-47.049	-0.526612
2071.17	52.46	-47.31	-0.529534
2072.14	52.2316	-47.5384	-0.53209
2073.1	52.0341	-47.7359	-0.534301
2074.07	51.8652	-47.9048	-0.536191
2075.03	51.7229	-48.0471	-0.537784
2075.99	51.6052	-48.1648	-0.539101
2076.96	51.5102	-48.2598	-0.540165
2077.92	51.4357	-48.3343	-0.540999
2078.89	51.3793	-48.3907	-0.54163
2079.85	51.3388	-48.4312	-0.542083
2080.82	51.3117	-48.4583	-0.542386
2081.78	51.2961	-48.4739	-0.542561
2082.74	51.2902	-48.4798	-0.542627
2083.71	51.2924	-48.4776	-0.542603
2084.67	51.3018	-48.4682	-0.542497
2085.64	51.3181	-48.4519	-0.542315
2086.6	51.3411	-48.4289	-0.542057
2087.57	51.3708	-48.3992	-0.541725
2088.53	51.4063	-48.3637	-0.541328
2089.49	51.4461	-48.3239	-0.540882
2090.46	51.4878	-48.2822	-0.540415
2091.42	51.5291	-48.2409	-0.539953
2092.39	51.568	-48.202	-0.539518
2093.35	51.6035	-48.1665	-0.53912
2094.32	51.6346	-48.1354	-0.538772
2095.28	51.6602	-48.1098	-0.538486
2096.24	51.6789	-48.0911	-0.538276
2097.21	51.6887	-48.0813	-0.538167
2098.17	51.6876	-48.0824	-0.538179
2099.14	51.6734	-48.0966	-0.538338
2100.1	51.6449	-48.1251	-0.538657
2101.06	51.6009	-48.1691	-0.53915
2102.03	51.5414	-48.2286	-0.539815
2102.99	51.4671	-48.3029	-0.540647
2103.96	51.3787	-48.3913	-0.541637
2104.92	51.2774	-48.4926	-0.54277
2105.89	51.1638	-48.6062	-0.544042
2106.85	51.0381	-48.7319	-0.545449
2107.81	50.9005	-48.8695	-0.546989
2108.78	50.7513	-49.0187	-0.548659
2109.74	50.5913	-49.1787	-0.55045
2110.71	50.4215	-49.3485	-0.55235
2111.67	50.243	-49.527	-0.554348
2112.64	50.0561	-49.7139	-0.55644
2113.6	49.8604	-49.9096	-0.558631
2114.56	49.6547	-50.1153	-0.560933
2115.53	49.4375	-50.3325	-0.563364
2116.49	49.2073	-50.5627	-0.565941
2117.46	48.9634	-50.8066	-0.568671
2118.42	48.7051	-51.0649	-0.571562
2119.39	48.4316	-51.3384	-0.574623
2120.35	48.1417	-51.6283	-0.577868
2121.31	47.8333	-51.9367	-0.58132
2122.28	47.5038	-52.2662	-0.585008
2123.24	47.1503	-52.6197	-0.588964
2124.21	46.7702	-52.9998	-0.593219
2125.17	46.3608	-53.4092	-0.597801
2126.13	45.92	-53.85	-0.602735
2127.1	45.4455	-54.3245	-0.608046
2128.06	44.9354	-54.8346	-0.613755
2129.03	44.3885	-55.3815	-0.619877
2129.99	43.8052	-55.9648	-0.626406
2130.96	43.1872	-56.5828	-0.633323
2131.92	42.5375	-57.2325	-0.640595
2132.88	41.8595	-57.9105	-0.648184
2133.85	41.1561	-58.6139	-0.656057
2134.81	40.43	-59.34	-0.664184
2135.78	39.6833	-60.0867	-0.672541
2136.74	38.9186	-60.8514	-0.681101
2137.71	38.1389	-61.6311	-0.689828
2138.67	37.3482	-62.4218	-0.698678
2139.63	36.5509	-63.2191	-0.707602
2140.6	35.7516	-64.0184	-0.716548
2141.56	34.9544	-64.8156	-0.725471
2142.53	34.1633	-65.6067	-0.734326
2143.49	33.3823	-66.3877	-0.743068
2144.46	32.6149	-67.1551	-0.751657
2145.42	31.8648	-67.9052	-0.760053
2146.38	31.1348	-68.6352	-0.768223
2147.35	30.4267	-69.3433	-0.776149
2148.31	29.7415	-70.0285	-0.783818
2149.28	29.0792	-70.6908	-0.791232
2150.24	28.4393	-71.3307	-0.798394
2151.2	27.8211	-71.9489	-0.805313
2152.17	27.2234	-72.5466	-0.812003
2153.13	26.6451	-73.1249	-0.818476
2154.1	26.0847	-73.6853	-0.824749
2155.06	25.5408	-74.2292	-0.830836
2156.03	25.0124	-74.7576	-0.836751
2156.99	24.4986	-75.2714	-0.842501
2157.95	23.9993	-75.7707	-0.84809
2158.92	23.5148	-76.2552	-0.853513
2159.88	23.0455	-76.7245	-0.858766
2160.85	22.5915	-77.1785	-0.863847
2161.81	22.153	-77.617	-0.868755
2162.78	21.7297	-78.0403	-0.873493
2163.74	21.3211	-78.4489	-0.878067
2164.7	20.9269	-78.8431	-0.882479
2165.67	20.5467	-79.2233	-0.886735
2166.63	20.1805	-79.5895	-0.890833
2167.6	19.8289	-79.9411	-0.894769
2168.56	19.4922	-80.2778	-0.898537
2169.53	19.1713	-80.5987	-0.902129
2170.49	18.8669	-80.9031	-0.905536
2171.45	18.58	-81.19	-0.908747
2172.42	18.3113	-81.4587	-0.911755
2173.38	18.0616	-81.7084	-0.91455
2174.35	17.831	-81.939	-0.917131
2175.31	17.6192	-82.1508	-0.919502
2176.27	17.4252	-82.3448	-0.921673
2177.24	17.2475	-82.5225	-0.923662
2178.2	17.0847	-82.6853	-0.925484
2179.17	16.9355	-82.8345	-0.927154
2180.13	16.7988	-82.9712	-0.928684
2181.1	16.6741	-83.0959	-0.93008
2182.06	16.5606	-83.2094	-0.93135
2183.02	16.457	-83.313	-0.93251
2183.99	16.3617	-83.4083	-0.933577
2184.95	16.273	-83.497	-0.934569
2185.92	16.1894	-83.5806	-0.935505
2186.88	16.1102	-83.6598	-0.936392
2187.85	16.035	-83.735	-0.937233
2188.81	15.9642	-83.8058	-0.938026
2189.77	15.8979	-83.8721	-0.938768
2190.74	15.8354	-83.9346	-0.939467
2191.7	15.7756	-83.9944	-0.940137
2192.67	15.7168	-84.0532	-0.940795
2193.63	15.6578	-84.1122	-0.941455
2194.6	15.5975	-84.1725	-0.94213
2195.56	15.5358	-84.2342	-0.942821
2196.52	15.4728	-84.2972	-0.943526
2197.49	15.4089	-84.3611	-0.944241
2198.45	15.3442	-84.4258	-0.944965
2199.42	15.2788	-84.4912	-0.945697
2200.38	15.2126	-84.5574	-0.946438
2201.34	15.1455	-84.6245	-0.947189
2202.31	15.0773	-84.6927	-0.947953
2203.27	15.0075	-84.7625	-0.948734
2204.24	14.9357	-84.8343	-0.949538
2205.2	14.8614	-84.9086	-0.950369
2206.17	14.7842	-84.9858	-0.951233
2207.13	14.7043	-85.0657	-0.952128
2208.09	14.6223	-85.1477	-0.953045
2209.06	14.5389	-85.2311	-0.953979
2210.02	14.455	-85.315	-0.954918
2210.99	14.3715	-85.3985	-0.955853
2211.95	14.2888	-85.4812	-0.956778
2212.92	14.2072	-85.5628	-0.957692
2213.88	14.1273	-85.6427	-0.958586
2214.84	14.0492	-85.7208	-0.95946
2215.81	13.9734	-85.7966	-0.960308
2216.77	13.9002	-85.8698	-0.961128
2217.74	13.8296	-85.9404	-0.961918
2218.7	13.7611	-86.0089	-0.962685
2219.67	13.6943	-86.0757	-0.963432
2220.63	13.6285	-86.1415	-0.964169
2221.59	13.5632	-86.2068	-0.9649
2222.56	13.4982	-86.2718	-0.965627
2223.52	13.4331	-86.3369	-0.966356
2224.49	13.3675	-86.4025	-0.96709
2225.45	13.301	-86.469	-0.967835
2226.41	13.233	-86.537	-0.968596
2227.38	13.1635	-86.6065	-0.969374
2228.34	13.0923	-86.6777	-0.97017
2229.31	13.0198	-86.7502	-0.970982
2230.27	12.9463	-86.8237	-0.971805
2231.24	12.8721	-86.8979	-0.972635
2232.2	12.7973	-86.9727	-0.973472
2233.16	12.7223	-87.0477	-0.974312
2234.13	12.6467	-87.1233	-0.975158
2235.09	12.5704	-87.1996	-0.976012
2236.06	12.4925	-87.2775	-0.976884
2237.02	12.4121	-87.3579	-0.977784
2237.99	12.3283	-87.4417	-0.978722
2238.95	12.2405	-87.5295	-0.979705
2239.91	12.1481	-87.6219	-0.980739
2240.88	12.0512	-87.7188	-0.981823
2241.84	11.9498	-87.8202	-0.982958
2242.81	11.8444	-87.9256	-0.984138
2243.77	11.7358	-88.0342	-0.985354
2244.74	11.6247	-88.1453	-0.986597
2245.7	11.5121	-88.2579	-0.987857
2246.66	11.3993	-88.3707	-0.98912
2247.63	11.2873	-88.4827	-0.990374
2248.59	11.1775	-88.5925	-0.991603
2249.56	11.0714	-88.6986	-0.99279
2250.52	10.9707	-88.7993	-0.993917
2251.49	10.8772	-88.8928	-0.994964
2252.45	10.7923	-88.9777	-0.995914
2253.41	10.7165	-89.0535	-0.996762
2254.38	10.6499	-89.1201	-0.997508
2255.34	10.5924	-89.1776	-0.998152
2256.31	10.5435	-89.2265	-0.998699
2257.27	10.5033	-89.2667	-0.999149
2258.23	10.4721	-89.2979	-0.999498
2259.2	10.4497	-89.3203	-0.999749
2260.16	10.4356	-89.3344	-0.999907
2261.13	10.4286	-89.3414	-0.999985
2262.09	10.4273	-89.3427	-0.999999
2263.06	10.4302	-89.3398	-0.999967
2264.02	10.4364	-89.3336	-0.999898
2264.98	10.4453	-89.3247	-0.999798
2265.95	10.4559	-89.3141	-0.999679
2266.91	10.4671	-89.3029	-0.999554
2267.88	10.4776	-89.2924	-0.999436
2268.84	10.4857	-89.2843	-0.999346
2269.81	10.4908	-89.2792	-0.999289
2270.77	10.4925	-89.2775	-0.99927
2271.73	10.4915	-89.2785	-0.999281
2272.7	10.4889	-89.2811	-0.99931
2273.66	10.4861	-89.2839	-0.999341
2274.63	10.4845	-89.2855	-0.999359
2275.59	10.4853	-89.2847	-0.99935
2276.56	10.4893	-89.2807	-0.999305
2277.52	10.4968	-89.2732	-0.999222
2278.48	10.5072	-89.2628	-0.999105
2279.45	10.5194	-89.2506	-0.998969
2280.41	10.5323	-89.2377	-0.998824
2281.38	10.5456	-89.2244	-0.998675
2282.34	10.5599	-89.2101	-0.998515
2283.3	10.5768	-89.1932	-0.998326
2284.27	10.5984	-89.1716	-0.998084
2285.23	10.6265	-89.1435	-0.99777
2286.2	10.6618	-89.1082	-0.997375
2287.16	10.7039	-89.0661	-0.996903
2288.13	10.7512	-89.0188	-0.996374
2289.09	10.8023	-88.9677	-0.995802
2290.05	10.8558	-88.9142	-0.995203
2291.02	10.9114	-88.8586	-0.994581
2291.98	10.9693	-88.8007	-0.993933
2292.95	11.03	-88.74	-0.993254
2293.91	11.0932	-88.6768	-0.992546
2294.88	11.1587	-88.6113	-0.991813
2295.84	11.2258	-88.5442	-0.991062
2296.8	11.2943	-88.4757	-0.990295
2297.77	11.3641	-88.4059	-0.989514
2298.73	11.4354	-88.3346	-0.988716
2299.7	11.5073	-88.2627	-0.987911
2300.66	11.5785	-88.1915	-0.987114
2301.63	11.6474	-88.1226	-0.986343
2302.59	11.7136	-88.0564	-0.985602
2303.55	11.7784	-87.9916	-0.984877
2304.52	11.8447	-87.9253	-0.984135
2305.48	11.9158	-87.8542	-0.983339
2306.45	11.9949	-87.7751	-0.982454
2307.41	12.0844	-87.6856	-0.981452
2308.38	12.1863	-87.5837	-0.980311
[truncated: 1,755 more rows]

## Sheet: Fig4b
TITLE	EP5-HMDI						TITLE	Water-vapor_1month_EP5-HMDI
DATA TYPE	INFRARED SPECTRUM						DATA TYPE	INFRARED SPECTRUM
ORIGIN	JASCO						ORIGIN	JASCO
OWNER							OWNER
DATE	2024-10-18						DATE	2025-05-19
TIME	16:14:51						TIME	07:49:12
SPECTROMETER/DATA SYSTEM							SPECTROMETER/DATA SYSTEM
LOCALE	1041						LOCALE	1041
RESOLUTION							RESOLUTION
DELTAX	0.964233						DELTAX	3.85693
XUNITS	1/CM						XUNITS	1/CM
YUNITS	TRANSMITTANCE						YUNITS	TRANSMITTANCE
FIRSTX	399.193						FIRSTX	397.264
LASTX	4000.6						LASTX	4801.88
NPOINTS	3736						NPOINTS	1143
FIRSTY	97.752						FIRSTY	96.1464
MAXY	99.77	54.9217					MAXY	101.055	67.8668
MINY	44.8483						MINY	33.1876
XYDATA							XYDATA				-1.2
399.193	97.7521	-2.0179	-0.0367414				397.264	96.1464	-4.9081	-0.0723195	-1.27232
400.157	97.574	-2.196	-0.0399842				401.121	96.7194	-4.3351	-0.0638765	-1.26388
401.121	97.5572	-2.2128	-0.0402901				404.978	97.1711	-3.8834	-0.0572209	-1.25722
402.085	97.7255	-2.0445	-0.0372257				408.835	97.4165	-3.638	-0.053605	-1.2536
403.05	98.023	-1.747	-0.0318089				412.692	97.4275	-3.627	-0.0534429	-1.25344
404.014	98.3718	-1.3982	-0.025458				416.549	97.2497	-3.8048	-0.0560627	-1.25606
404.978	98.7094	-1.0606	-0.0193111				420.406	96.9757	-4.0788	-0.0601	-1.2601
405.942	98.9916	-0.7784	-0.0141729				424.263	96.6929	-4.3616	-0.064267	-1.26427
406.906	99.1866	-0.5834	-0.0106224				428.12	96.4282	-4.6263	-0.0681673	-1.26817
407.871	99.273	-0.497	-0.00904924				431.977	96.1347	-4.9198	-0.0724919	-1.27249
408.835	99.2442	-0.5258	-0.00957362				435.834	95.7411	-5.3134	-0.0782915	-1.27829
409.799	99.1108	-0.6592	-0.0120025				439.69	95.2326	-5.8219	-0.0857841	-1.28578
410.764	98.8998	-0.8702	-0.0158444				443.547	94.6984	-6.3561	-0.0936554	-1.29366
411.728	98.6529	-1.1171	-0.0203399				447.404	94.3122	-6.7423	-0.099346	-1.29935
412.692	98.4253	-1.3447	-0.0244839				451.261	94.2514	-6.8031	-0.100242	-1.30024
413.656	98.2761	-1.4939	-0.0272005				455.118	94.6019	-6.4526	-0.0950773	-1.29508
414.62	98.243	-1.527	-0.0278032				458.975	95.3086	-5.7459	-0.0846643	-1.28466
415.585	98.3166	-1.4534	-0.0264631				462.832	96.1992	-4.8553	-0.0715416	-1.27154
416.549	98.4387	-1.3313	-0.02424				466.689	97.064	-3.9905	-0.058799	-1.2588
417.513	98.5249	-1.2451	-0.0226704				470.546	97.748	-3.3065	-0.0487204	-1.24872
418.477	98.4905	-1.2795	-0.0232968				474.403	98.2039	-2.8506	-0.0420028	-1.242
419.442	98.2781	-1.4919	-0.0271641				478.26	98.4794	-2.5751	-0.0379434	-1.23794
420.406	97.9067	-1.8633	-0.0339265				482.117	98.6548	-2.3997	-0.0353589	-1.23536
421.37	97.5225	-2.2475	-0.0409219				485.974	98.7834	-2.2711	-0.0334641	-1.23346
422.334	97.3309	-2.4391	-0.0444105				489.831	98.8742	-2.1803	-0.0321261	-1.23213
423.298	97.4097	-2.3603	-0.0429757				493.688	98.9132	-2.1413	-0.0315515	-1.23155
424.263	97.6647	-2.1053	-0.0383327				497.545	98.8912	-2.1633	-0.0318757	-1.23188
425.227	97.9624	-1.8076	-0.0329123				501.401	98.8167	-2.2378	-0.0329734	-1.23297
426.191	98.2223	-1.5477	-0.0281801				505.258	98.7125	-2.342	-0.0345087	-1.23451
427.155	98.4226	-1.3474	-0.0245331				509.115	98.6062	-2.4483	-0.036075	-1.23608
428.12	98.5774	-1.1926	-0.0217145				512.972	98.522	-2.5325	-0.0373157	-1.23732
429.084	98.7099	-1.0601	-0.019302				516.829	98.4747	-2.5798	-0.0380127	-1.23801
430.048	98.8292	-0.9408	-0.0171298				520.686	98.4608	-2.5937	-0.0382175	-1.23822
431.012	98.9201	-0.8499	-0.0154747				524.543	98.452	-2.6025	-0.0383471	-1.23835
431.977	98.9521	-0.8179	-0.0148921				528.4	98.4008	-2.6537	-0.0391016	-1.2391
432.941	98.8989	-0.8711	-0.0158608				532.257	98.265	-2.7895	-0.0411025	-1.2411
433.905	98.7589	-1.0111	-0.0184098				536.114	98.0406	-3.0139	-0.044409	-1.24441
434.869	98.5614	-1.2086	-0.0220059				539.971	97.7815	-3.273	-0.0482268	-1.24823
435.834	98.3557	-1.4143	-0.0257512				543.828	97.5877	-3.4668	-0.0510824	-1.25108
436.798	98.1871	-1.5829	-0.028821				547.685	97.56	-3.4945	-0.0514905	-1.25149
437.762	98.0764	-1.6936	-0.0308366				551.542	97.7391	-3.3154	-0.0488515	-1.24885
438.726	98.0131	-1.7569	-0.0319892				555.399	98.063	-2.9915	-0.044079	-1.24408
439.69	97.9656	-1.8044	-0.032854				559.255	98.3785	-2.676	-0.0394301	-1.23943
440.655	97.901	-1.869	-0.0340302				563.112	98.5128	-2.5417	-0.0374513	-1.23745
441.619	97.8002	-1.9698	-0.0358656				566.969	98.363	-2.6915	-0.0396585	-1.23966
442.583	97.6602	-2.1098	-0.0384147				570.826	97.9457	-3.1088	-0.0458073	-1.24581
443.547	97.4881	-2.2819	-0.0415482				574.683	97.3798	-3.6747	-0.0541457	-1.25415
444.512	97.2958	-2.4742	-0.0450496				578.54	96.8231	-4.2314	-0.0623486	-1.26235
445.476	97.0982	-2.6718	-0.0486474				582.397	96.4053	-4.6492	-0.0685047	-1.2685
446.44	96.9128	-2.8572	-0.0520231				586.254	96.188	-4.8665	-0.0717066	-1.27171
447.404	96.7574	-3.0126	-0.0548526				590.111	96.1606	-4.8939	-0.0721103	-1.27211
448.369	96.645	-3.125	-0.0568992				593.968	96.2649	-4.7896	-0.0705735	-1.27057
449.333	96.5805	-3.1895	-0.0580736				597.825	96.4301	-4.6244	-0.0681393	-1.26814
450.297	96.5626	-3.2074	-0.0583995				601.682	96.6033	-4.4512	-0.0655872	-1.26559
451.261	96.59	-3.18	-0.0579006				605.539	96.7605	-4.294	-0.0632709	-1.26327
452.226	96.666	-3.104	-0.0565168				609.396	96.9017	-4.1528	-0.0611904	-1.26119
453.19	96.7979	-2.9721	-0.0541152				613.253	97.0354	-4.0191	-0.0592204	-1.25922
454.154	96.9887	-2.7813	-0.0506412				617.109	97.1661	-3.8884	-0.0572945	-1.25729
455.118	97.2274	-2.5426	-0.046295				620.966	97.2879	-3.7666	-0.0554999	-1.2555
456.082	97.4874	-2.2826	-0.041561				624.823	97.4866	-3.5679	-0.0525721	-1.25257
457.047	97.7344	-2.0356	-0.0370637				628.68	97.5733	-3.4812	-0.0512946	-1.25129
458.011	97.9414	-1.8286	-0.0332947				632.537	97.6457	-3.4088	-0.0502278	-1.25023
458.975	98.101	-1.669	-0.0303887				636.394	97.6778	-3.3767	-0.0497548	-1.24975
459.939	98.2313	-1.5387	-0.0280162				640.251	97.6184	-3.4361	-0.05063	-1.25063
460.904	98.3677	-1.4023	-0.0255327				644.108	97.413	-3.6415	-0.0536565	-1.25366
461.868	98.5374	-1.2326	-0.0224428				647.965	97.0399	-4.0146	-0.0591541	-1.25915
462.832	98.7378	-1.0322	-0.018794				651.822	96.5434	-4.5111	-0.0664699	-1.26647
463.796	98.9391	-0.8309	-0.0151288				655.679	96.04	-5.0145	-0.0738873	-1.27389
464.76	99.104	-0.666	-0.0121263				659.536	95.6836	-5.3709	-0.0791388	-1.27914
465.725	99.2061	-0.5639	-0.0102673				663.393	95.6025	-5.452	-0.0803338	-1.28033
466.689	99.2386	-0.5314	-0.00967559				667.25	95.8317	-5.2228	-0.0769566	-1.27696
467.653	99.2157	-0.5543	-0.0100925				671.106	96.2756	-4.7789	-0.0704158	-1.27042
468.618	99.1659	-0.6041	-0.0109993				674.963	96.7385	-4.316	-0.0635951	-1.2636
469.582	99.1155	-0.6545	-0.011917				678.82	97.0154	-4.0391	-0.0595151	-1.25952
470.546	99.0748	-0.6952	-0.012658				682.677	97.0067	-4.0478	-0.0596433	-1.25964
471.51	99.0367	-0.7333	-0.0133517				686.534	96.7351	-4.3194	-0.0636452	-1.26365
472.474	98.9894	-0.7806	-0.014213				690.391	96.2199	-4.8346	-0.0712365	-1.27124
473.439	98.9342	-0.8358	-0.015218				694.248	95.4421	-5.6124	-0.0826972	-1.2827
474.403	98.8931	-0.8769	-0.0159664				698.105	94.4331	-6.6214	-0.0975646	-1.29756
475.367	98.8971	-0.8729	-0.0158935				701.962	93.2733	-7.7812	-0.114654	-1.31465
476.331	98.9608	-0.8092	-0.0147337				705.819	92.1643	-8.8902	-0.130995	-1.33099
477.296	99.0664	-0.7036	-0.012811				709.676	91.3665	-9.688	-0.14275	-1.34275
478.26	99.1757	-0.5943	-0.0108209				713.533	91.011	-10.0435	-0.147988	-1.34799
479.224	99.2556	-0.5144	-0.00936606				717.39	91.2789	-9.7756	-0.144041	-1.34404
480.188	99.294	-0.476	-0.00866688				721.247	91.4966	-9.5579	-0.140833	-1.34083
481.152	99.2972	-0.4728	-0.00860861				725.104	91.7491	-9.3054	-0.137113	-1.33711
482.117	99.2789	-0.4911	-0.00894182				728.961	91.9449	-9.1096	-0.134228	-1.33423
483.081	99.2486	-0.5214	-0.00949351				732.817	92.1598	-8.8947	-0.131061	-1.33106
484.045	99.2095	-0.5605	-0.0102054				736.674	92.5851	-8.4694	-0.124794	-1.32479
485.009	99.1659	-0.6041	-0.0109993				740.531	93.3847	-7.6698	-0.113012	-1.31301
485.974	99.1313	-0.6387	-0.0116293				744.388	94.5692	-6.4853	-0.0955592	-1.29556
486.938	99.1259	-0.6441	-0.0117276				748.245	95.9688	-5.0857	-0.0749364	-1.27494
487.902	99.1631	-0.6069	-0.0110503				752.102	97.3029	-3.7516	-0.0552788	-1.25528
488.866	99.2354	-0.5346	-0.00973385				755.959	98.281	-2.7735	-0.0408668	-1.24087
489.831	99.3154	-0.4546	-0.00827723				759.816	98.6723	-2.3822	-0.0351011	-1.2351
490.795	99.3724	-0.3976	-0.00723939				763.673	98.3392	-2.7153	-0.0400092	-1.24001
491.759	99.3917	-0.3783	-0.00688798				767.53	97.2713	-3.7832	-0.0557444	-1.25574
492.723	99.3827	-0.3873	-0.00705185				771.387	95.6394	-5.4151	-0.0797901	-1.27979
493.688	99.3735	-0.3965	-0.00721936				775.244	93.8253	-7.2292	-0.10652	-1.30652
494.652	99.3949	-0.3751	-0.00682972				779.101	92.3552	-8.6993	-0.128182	-1.32818
495.616	99.4614	-0.3086	-0.00561891				782.958	91.7169	-9.3376	-0.137587	-1.33759
496.58	99.5627	-0.2073	-0.00377446				786.814	92.1401	-8.9144	-0.131351	-1.33135
497.545	99.669	-0.101	-0.00183898				790.671	93.4758	-7.5787	-0.11167	-1.31167
498.509	99.746	-0.024	-0.000436986				794.528	95.2599	-5.7946	-0.0853819	-1.28538
499.473	99.77	0	0				798.385	96.932	-4.1225	-0.0607439	-1.26074
500.437	99.7339	-0.0361	-0.000657299				802.242	98.0812	-2.9733	-0.0438108	-1.24381
501.401	99.6473	-0.1227	-0.00223409				806.099	98.5755	-2.479	-0.0365274	-1.23653
502.366	99.5318	-0.2382	-0.00433708				809.956	98.5187	-2.5358	-0.0373643	-1.23736
503.33	99.4161	-0.3539	-0.00644372				813.813	98.1023	-2.9522	-0.0434999	-1.2435
504.294	99.3285	-0.4415	-0.00803871				817.67	97.4829	-3.5716	-0.0526266	-1.25263
505.258	99.287	-0.483	-0.00879433				821.527	96.76	-4.2945	-0.0632783	-1.26328
506.223	99.2914	-0.4786	-0.00871422				825.384	96.0223	-5.0322	-0.0741481	-1.27415
507.187	99.323	-0.447	-0.00813886				829.241	95.3703	-5.6842	-0.0837552	-1.28376
508.151	99.3542	-0.4158	-0.00757077				833.098	94.8661	-6.1884	-0.0911844	-1.29118
509.115	99.3606	-0.4094	-0.00745424				836.955	94.4525	-6.602	-0.0972787	-1.29728
510.079	99.3315	-0.4385	-0.00798409				840.812	93.9381	-7.1164	-0.104858	-1.30486
511.044	99.2732	-0.4968	-0.0090456				844.668	93.1016	-7.9529	-0.117184	-1.31718
512.008	99.2053	-0.5647	-0.0102819				848.525	91.8616	-9.1929	-0.135455	-1.33545
512.972	99.15	-0.62	-0.0112888				852.382	90.3844	-10.6701	-0.157221	-1.35722
513.937	99.1197	-0.6503	-0.0118405				856.239	89.0298	-12.0247	-0.177181	-1.37718
514.901	99.1103	-0.6597	-0.0120116				860.096	88.153	-12.9015	-0.1901	-1.3901
515.865	99.1048	-0.6652	-0.0121118				863.953	87.8951	-13.1594	-0.1939	-1.3939
516.829	99.0835	-0.6865	-0.0124996				867.81	88.1142	-12.9403	-0.190672	-1.39067
517.793	99.0367	-0.7333	-0.0133517				871.667	88.5049	-12.5496	-0.184915	-1.38492
518.758	98.9728	-0.7972	-0.0145152				875.524	88.8185	-12.236	-0.180294	-1.38029
519.722	98.9173	-0.8527	-0.0155257				879.381	89.0204	-12.0341	-0.177319	-1.37732
520.686	98.8991	-0.8709	-0.0158571				883.238	89.2713	-11.7832	-0.173622	-1.37362
521.65	98.9317	-0.8383	-0.0152635				887.095	89.7581	-11.2964	-0.166449	-1.36645
522.615	99.002	-0.768	-0.0139835				890.952	90.5216	-10.5329	-0.155199	-1.3552
523.579	99.0783	-0.6917	-0.0125943				894.809	91.4259	-9.6286	-0.141875	-1.34187
524.543	99.1299	-0.6401	-0.0116548				898.666	92.2803	-8.7742	-0.129286	-1.32929
525.507	99.1429	-0.6271	-0.0114181				902.523	92.9961	-8.0584	-0.118738	-1.31874
526.471	99.1233	-0.6467	-0.0117749				906.38	93.6395	-7.415	-0.109258	-1.30926
527.436	99.0919	-0.6781	-0.0123467				910.236	94.3464	-6.7081	-0.0988421	-1.29884
528.4	99.0727	-0.6973	-0.0126962				914.093	95.1824	-5.8721	-0.0865238	-1.28652
529.364	99.0809	-0.6891	-0.0125469				917.95	96.0672	-4.9873	-0.0734865	-1.27349
530.328	99.1145	-0.6555	-0.0119352				921.807	96.8258	-4.2287	-0.0623088	-1.26231
531.293	99.1572	-0.6128	-0.0111577				925.664	97.3136	-3.7409	-0.0551212	-1.25512
532.257	99.1894	-0.5806	-0.0105714				929.521	97.5029	-3.5516	-0.0523319	-1.25233
533.221	99.1989	-0.5711	-0.0103984				933.378	97.4455	-3.609	-0.0531777	-1.25318
534.185	99.1847	-0.5853	-0.010657				937.235	97.135	-3.9195	-0.0577528	-1.25775
535.15	99.155	-0.615	-0.0111978				941.092	96.3946	-4.6599	-0.0686624	-1.26866
536.114	99.1215	-0.6485	-0.0118077				944.949	94.9191	-6.1354	-0.0904035	-1.2904
537.078	99.0934	-0.6766	-0.0123193				948.806	92.4987	-8.5558	-0.126067	-1.32607
538.042	99.072	-0.698	-0.012709				952.663	89.2977	-11.7568	-0.173233	-1.37323
539.006	99.0501	-0.7199	-0.0131077				956.52	85.979	-15.0755	-0.222133	-1.42213
539.971	99.0151	-0.7549	-0.013745				960.377	83.531	-17.5235	-0.258204	-1.4582
540.935	98.9551	-0.8149	-0.0148375				964.234	82.8444	-18.2101	-0.268321	-1.46832
541.899	98.8647	-0.9053	-0.0164835				968.091	84.2684	-16.7861	-0.247339	-1.44734
542.864	98.7477	-1.0223	-0.0186138				971.947	87.4127	-13.6418	-0.201008	-1.40101
543.828	98.6169	-1.1531	-0.0209953				975.804	91.3229	-9.7316	-0.143393	-1.34339
544.792	98.4889	-1.2811	-0.0233259				979.661	94.924	-6.1305	-0.0903313	-1.29033
545.756	98.3804	-1.3896	-0.0253015				983.518	97.4709	-3.5836	-0.0528034	-1.2528
546.72	98.3046	-1.4654	-0.0266816				987.375	98.7561	-2.2984	-0.0338663	-1.23387
547.685	98.2697	-1.5003	-0.0273171				991.232	99.0189	-2.0356	-0.029994	-1.22999
548.649	98.2792	-1.4908	-0.0271441				995.089	98.6858	-2.3687	-0.0349022	-1.2349
549.613	98.3306	-1.4394	-0.0262082				998.946	98.13	-2.9245	-0.0430917	-1.24309
550.577	98.415	-1.355	-0.0246715				1002.8	97.5513	-3.5032	-0.0516187	-1.25162
551.542	98.5175	-1.2525	-0.0228052				1006.66	96.9755	-4.079	-0.060103	-1.2601
552.506	98.6204	-1.1496	-0.0209316				1010.52	96.3231	-4.7314	-0.0697159	-1.26972
553.47	98.7085	-1.0615	-0.0193275				1014.37	95.4969	-5.5576	-0.0818898	-1.28189
554.434	98.7745	-0.9955	-0.0181258				1018.23	94.4485	-6.606	-0.0973377	-1.29734
555.399	98.8209	-0.9491	-0.017281				1022.09	93.1951	-7.8594	-0.115806	-1.31581
556.363	98.8569	-0.9131	-0.0166255				1025.94	91.7652	-9.2893	-0.136875	-1.33688
557.327	98.8918	-0.8782	-0.01599				1029.8	90.0853	-10.9692	-0.161628	-1.36163
558.291	98.9298	-0.8402	-0.0152981				1033.66	87.8764	-13.1781	-0.194176	-1.39418
559.255	98.9672	-0.8028	-0.0146172				1037.52	84.6675	-16.387	-0.241458	-1.44146
560.22	98.9962	-0.7738	-0.0140891				1041.37	80.0094	-21.0451	-0.310094	-1.51009
561.184	99.0103	-0.7597	-0.0138324				1045.23	73.8484	-27.2061	-0.400875	-1.60087
562.148	99.0078	-0.7622	-0.0138779				1049.09	66.8621	-34.1924	-0.503816	-1.70382
563.112	98.9915	-0.7785	-0.0141747				1052.94	60.4915	-40.563	-0.597685	-1.79769
564.077	98.9648	-0.8052	-0.0146609				1056.8	56.5226	-44.5319	-0.656166	-1.85617
565.041	98.9283	-0.8417	-0.0153254				1060.66	56.3448	-44.7097	-0.658786	-1.85879
566.005	98.8785	-0.8915	-0.0162322				1064.51	60.2658	-40.7887	-0.601011	-1.80101
566.969	98.8107	-0.9593	-0.0174667				1068.37	67.2945	-33.76	-0.497445	-1.69744
567.933	98.7231	-1.0469	-0.0190617				1072.23	75.5459	-25.5086	-0.375862	-1.57586
568.898	98.6191	-1.1509	-0.0209553				1076.08	83.0502	-18.0043	-0.265289	-1.46529
569.862	98.5081	-1.2619	-0.0229763				1079.94	88.5149	-12.5396	-0.184768	-1.38477
570.826	98.4017	-1.3683	-0.0249136				1083.8	91.6481	-9.4064	-0.138601	-1.3386
571.79	98.3096	-1.4604	-0.0265906				1087.66	92.932	-8.1225	-0.119683	-1.31968
572.755	98.2343	-1.5357	-0.0279616				1091.51	93.073	-7.9815	-0.117605	-1.31761
573.719	98.17	-1.6	-0.0291324				1095.37	92.5208	-8.5337	-0.125742	-1.32574
574.683	98.1057	-1.6643	-0.0303031				1099.23	91.3503	-9.7042	-0.142989	-1.34299
575.647	98.0309	-1.7391	-0.0316651				1103.08	89.5027	-11.5518	-0.170213	-1.37021
576.612	97.9421	-1.8279	-0.0332819				1106.94	87.135	-13.9195	-0.2051	-1.4051
577.576	97.8456	-1.9244	-0.035039				1110.8	84.7881	-16.2664	-0.239681	-1.43968
578.54	97.7551	-2.0149	-0.0366868				1114.65	83.241	-17.8135	-0.262477	-1.46248
579.504	97.6856	-2.0844	-0.0379522				1118.51	83.1503	-17.9042	-0.263814	-1.46381
580.469	97.6456	-2.1244	-0.0386805				1122.37	84.7091	-16.3454	-0.240845	-1.44085
581.433	97.6337	-2.1363	-0.0388972				1126.22	87.5319	-13.5226	-0.199252	-1.39925
582.397	97.6404	-2.1296	-0.0387752				1130.08	90.8197	-10.2348	-0.150807	-1.35081
583.361	97.6548	-2.1152	-0.038513				1133.94	93.6929	-7.3616	-0.108471	-1.30847
584.326	97.6701	-2.0999	-0.0382344				1137.8	95.5084	-5.5461	-0.0817203	-1.28172
585.29	97.6862	-2.0838	-0.0379413				1141.65	96.0281	-5.0264	-0.0740627	-1.27406
586.254	97.7074	-2.0626	-0.0375553				1145.51	95.4131	-5.6414	-0.0831245	-1.28312
587.218	97.7388	-2.0312	-0.0369835				1149.37	94.0906	-6.9639	-0.102611	-1.30261
588.182	97.7817	-1.9883	-0.0362024				1153.22	92.5678	-8.4867	-0.125049	-1.32505
589.147	97.8331	-1.9369	-0.0352666				1157.08	91.2522	-9.8023	-0.144434	-1.34443
590.111	97.8863	-1.8837	-0.0342979				1160.94	90.3293	-10.7252	-0.158033	-1.35803
591.075	97.9339	-1.8361	-0.0334312				1164.79	89.7411	-11.3134	-0.1667	-1.3667
592.039	97.9708	-1.7992	-0.0327593				1168.65	89.2735	-11.781	-0.17359	-1.37359
593.004	97.9966	-1.7734	-0.0322896				1172.51	88.7041	-12.3504	-0.18198	-1.38198
593.968	98.0154	-1.7546	-0.0319473				1176.36	87.91	-13.1445	-0.193681	-1.39368
594.932	98.0346	-1.7354	-0.0315977				1180.22	86.8476	-14.2069	-0.209335	-1.40933
595.896	98.0601	-1.7099	-0.0311334				1184.08	85.3967	-15.6578	-0.230714	-1.43071
596.861	98.0926	-1.6774	-0.0305416				1187.94	83.1842	-17.8703	-0.263314	-1.46331
597.825	98.1261	-1.6439	-0.0299317				1191.79	79.5662	-21.4883	-0.316624	-1.51662
598.789	98.1504	-1.6196	-0.0294892				1195.65	73.8768	-27.1777	-0.400456	-1.60046
599.753	98.1574	-1.6126	-0.0293618				1199.51	66.2579	-34.7966	-0.512719	-1.71272
600.717	98.1458	-1.6242	-0.029573				1203.36	56.3512	-44.7033	-0.658691	-1.85869
601.682	98.1232	-1.6468	-0.0299845				1207.22	46.1928	-54.8617	-0.808373	-2.00837
602.646	98.1022	-1.6678	-0.0303669				1211.08	37.8312	-63.2233	-0.931579	-2.13158
603.61	98.0946	-1.6754	-0.0305052				1214.93	33.1877	-67.8668	-0.999999	-2.2
604.574	98.1049	-1.6651	-0.0303177				1218.79	33.3522	-67.7023	-0.997575	-2.19758
605.539	98.1281	-1.6419	-0.0298953				1222.65	38.2226	-62.8319	-0.925811	-2.12581
606.503	98.1539	-1.6161	-0.0294255				1226.51	46.583	-54.4715	-0.802623	-2.00262
607.467	98.1726	-1.5974	-0.029085				1230.36	56.6179	-44.4366	-0.654761	-1.85476
608.431	98.18	-1.59	-0.0289503				1234.22	66.5492	-34.5053	-0.508426	-1.70843
609.396	98.1777	-1.5923	-0.0289922				1238.08	75.1181	-25.9364	-0.382166	-1.58217
610.36	98.1715	-1.5985	-0.0291051				1241.93	81.7652	-19.2893	-0.284223	-1.48422
611.324	98.167	-1.603	-0.029187				1245.79	86.5291	-14.5254	-0.214028	-1.41403
612.288	98.1672	-1.6028	-0.0291833				1249.65	89.7866	-11.2679	-0.16603	-1.36603
613.253	98.1721	-1.5979	-0.0290941				1253.5	91.9897	-9.0648	-0.133567	-1.33357
614.217	98.1789	-1.5911	-0.0289703				1257.36	93.5005	-7.554	-0.111306	-1.31131
615.181	98.1837	-1.5863	-0.0288829				1261.22	94.5407	-6.5138	-0.0959791	-1.29598
616.145	98.1831	-1.5869	-0.0288938				1265.07	95.2179	-5.8366	-0.0860007	-1.286
617.109	98.1757	-1.5943	-0.0290286				1268.93	95.5773	-5.4772	-0.0807051	-1.28071
618.074	98.164	-1.606	-0.0292416				1272.79	95.6422	-5.4123	-0.0797488	-1.27975
619.038	98.1545	-1.6155	-0.0294146				1276.65	95.4342	-5.6203	-0.0828136	-1.28281
620.002	98.1557	-1.6143	-0.0293927				1280.5	94.9795	-6.075	-0.0895135	-1.28951
620.966	98.1743	-1.5957	-0.0290541				1284.36	94.3098	-6.7447	-0.0993814	-1.29938
621.931	98.2097	-1.5603	-0.0284095				1288.22	93.4659	-7.5886	-0.111816	-1.31182
622.895	98.2531	-1.5169	-0.0276193				1292.07	92.5021	-8.5524	-0.126017	-1.32602
623.859	98.2913	-1.4787	-0.0269238				1295.93	91.4912	-9.5633	-0.140913	-1.34091
624.823	98.3111	-1.4589	-0.0265633				1299.79	90.5274	-10.5271	-0.155114	-1.35511
625.788	98.3138	-1.4562	-0.0265141				1303.64	89.7229	-11.3316	-0.166968	-1.36697
626.752	98.3048	-1.4652	-0.026678				1307.5	89.2185	-11.836	-0.1744	-1.3744
627.716	98.295	-1.475	-0.0268564				1311.36	89.1668	-11.8877	-0.175162	-1.37516
628.68	98.2951	-1.4749	-0.0268546				1315.21	89.6728	-11.3817	-0.167706	-1.36771
629.644	98.3101	-1.4599	-0.0265815				1319.07	90.7308	-10.3237	-0.152117	-1.35212
630.609	98.3371	-1.4329	-0.0260899				1322.93	92.1779	-8.8766	-0.130794	-1.33079
631.573	98.3676	-1.4024	-0.0255345				1326.79	93.7212	-7.3333	-0.108054	-1.30805
632.537	98.3927	-1.3773	-0.0250775				1330.64	95.0448	-6.0097	-0.0885513	-1.28855
633.501	98.4072	-1.3628	-0.0248135				1334.5	95.936	-5.1185	-0.0754197	-1.27542
634.466	98.4117	-1.3583	-0.0247316				1338.36	96.3877	-4.6668	-0.0687641	-1.26876
635.43	98.4107	-1.3593	-0.0247498				1342.21	96.5364	-4.5181	-0.066573	-1.26657
636.394	98.4101	-1.3599	-0.0247607				1346.07	96.5528	-4.5017	-0.0663314	-1.26633
637.358	98.4143	-1.3557	-0.0246842				1349.93	96.5091	-4.5454	-0.0669753	-1.26698
638.323	98.4242	-1.3458	-0.024504				1353.78	96.3294	-4.7251	-0.0696231	-1.26962
639.287	98.437	-1.333	-0.0242709				1357.64	95.8554	-5.1991	-0.0766074	-1.27661
640.251	98.4483	-1.3217	-0.0240652				1361.5	94.9757	-6.0788	-0.0895695	-1.28957
641.215	98.4536	-1.3164	-0.0239687				1365.35	93.7099	-7.3446	-0.108221	-1.30822
642.179	98.4503	-1.3197	-0.0240287				1369.21	92.1853	-8.8692	-0.130685	-1.33069
643.144	98.4385	-1.3315	-0.0242436				1373.07	90.5077	-10.5468	-0.155404	-1.3554
644.108	98.4198	-1.3502	-0.0245841				1376.93	88.6226	-12.4319	-0.183181	-1.38318
645.072	98.3963	-1.3737	-0.025012				1380.78	86.3007	-14.7538	-0.217393	-1.41739
646.036	98.3688	-1.4012	-0.0255127				1384.64	83.2687	-17.7858	-0.262069	-1.46207
647.001	98.3371	-1.4329	-0.0260899				1388.5	79.382	-21.6725	-0.319339	-1.51934
647.965	98.3007	-1.4693	-0.0267526				1392.35	74.7453	-26.3092	-0.387659	-1.58766
648.929	98.2606	-1.5094	-0.0274827				1396.21	69.7643	-31.2902	-0.461053	-1.66105
649.893	98.2191	-1.5509	-0.0282384				1400.07	65.1099	-35.9446	-0.529634	-1.72963
650.858	98.1796	-1.5904	-0.0289576				1403.92	61.5748	-39.4797	-0.581723	-1.78172
651.822	98.1442	-1.6258	-0.0296021				1407.78	59.859	-41.1955	-0.607005	-1.807
652.786	98.1123	-1.6577	-0.030183				1411.64	60.3902	-40.6643	-0.599178	-1.79918
653.75	98.0791	-1.6909	-0.0307874				1415.49	63.2426	-37.8119	-0.557148	-1.75715
654.715	98.0352	-1.7348	-0.0315868				1419.35	68.1118	-32.9427	-0.485402	-1.6854
655.679	97.9682	-1.8018	-0.0328067				1423.21	74.2872	-26.7673	-0.394409	-1.59441
656.643	97.8662	-1.9038	-0.0346639				1427.07	80.6752	-20.3793	-0.300284	-1.50028
657.607	97.7215	-2.0485	-0.0372985				1430.92	86.0226	-15.0319	-0.221491	-1.42149
658.572	97.5352	-2.2348	-0.0406906				1434.78	89.3839	-11.6706	-0.171963	-1.37196
659.536	97.3179	-2.4521	-0.0446472				1438.64	90.5677	-10.4868	-0.15452	-1.35452
660.5	97.0876	-2.6824	-0.0488404				1442.49	90.1644	-10.8901	-0.160463	-1.36046
661.464	96.8641	-2.9059	-0.0529098				1446.35	89.1179	-11.9366	-0.175883	-1.37588
662.428	96.6686	-3.1014	-0.0564695				1450.21	88.2284	-12.8261	-0.188989	-1.38899
663.393	96.5248	-3.2452	-0.0590877				1454.06	87.889	-13.1655	-0.19399	-1.39399
664.357	96.4527	-3.3173	-0.0604005				1457.92	88.0391	-13.0154	-0.191778	-1.39178
665.321	96.4531	-3.3169	-0.0603932				1461.78	88.218	-12.8365	-0.189142	-1.38914
666.285	96.5078	-3.2622	-0.0593973				1465.63	87.7283	-13.3262	-0.196358	-1.39636
667.25	96.6078	-3.1622	-0.0575765				1469.49	85.9921	-15.0624	-0.22194	-1.42194
668.214	96.7703	-2.9997	-0.0546177				1473.35	82.9886	-18.0659	-0.266196	-1.4662
669.178	97.0006	-2.7694	-0.0504245				1477.21	79.3971	-21.6574	-0.319116	-1.51912
670.142	97.2569	-2.5131	-0.0457578				1481.06	76.2254	-24.8291	-0.36585	-1.56585
671.106	97.4911	-2.2789	-0.0414936				1484.92	74.202	-26.8525	-0.395664	-1.59566
672.071	97.7026	-2.0674	-0.0376427				1488.78	73.3796	-27.6749	-0.407782	-1.60778
673.035	97.9137	-1.8563	-0.033799				1492.63	73.1469	-27.9076	-0.411211	-1.61121
673.999	98.1098	-1.6602	-0.0302285				1496.49	72.5915	-28.463	-0.419395	-1.61939
674.963	98.2589	-1.5111	-0.0275137				1500.35	71.0347	-30.0198	-0.442334	-1.64233
675.928	98.3557	-1.4143	-0.0257512				1504.2	68.5013	-32.5532	-0.479663	-1.67966
676.892	98.412	-1.358	-0.0247261				1508.06	65.8747	-35.1798	-0.518365	-1.71837
677.856	98.4384	-1.3316	-0.0242454				1511.92	64.5784	-36.4761	-0.537466	-1.73747
678.82	98.4419	-1.3281	-0.0241817				1515.78	65.8324	-35.2221	-0.518988	-1.71899
679.785	98.4307	-1.3393	-0.0243856				1519.63	69.863	-31.1915	-0.459598	-1.6596
680.749	98.4137	-1.3563	-0.0246951				1523.49	75.6868	-25.3677	-0.373786	-1.57379
681.713	98.397	-1.373	-0.0249992				1527.35	81.7512	-19.3033	-0.284429	-1.48443
682.677	98.3806	-1.3894	-0.0252978				1531.2	86.8702	-14.1843	-0.209002	-1.409
683.641	98.3611	-1.4089	-0.0256529				1535.06	90.6461	-10.4084	-0.153365	-1.35337
684.606	98.3363	-1.4337	-0.0261044				1538.92	93.2671	-7.7874	-0.114745	-1.31475
685.57	98.3072	-1.4628	-0.0266343				1542.77	95.1086	-5.9459	-0.0876113	-1.28761
686.534	98.2773	-1.4927	-0.0271787				1546.63	96.4586	-4.5959	-0.0677194	-1.26772
687.499	98.2487	-1.5213	-0.0276994				1550.49	97.4344	-3.6201	-0.0533412	-1.25334
688.463	98.221	-1.549	-0.0282038				1554.34	98.046	-3.0085	-0.0443294	-1.24433
689.427	98.1899	-1.5801	-0.02877				1558.2	98.306	-2.7485	-0.0404984	-1.2405
690.391	98.1508	-1.6192	-0.029482				1562.06	98.2786	-2.7759	-0.0409021	-1.2409
691.355	98.0994	-1.6706	-0.0304178				1565.92	98.0606	-2.9939	-0.0441143	-1.24411
692.32	98.0321	-1.7379	-0.0316432				1569.77	97.754	-3.3005	-0.048632	-1.24863
693.284	97.9442	-1.8258	-0.0332437				1573.63	97.4531	-3.6014	-0.0530657	-1.25307
694.248	97.8307	-1.9393	-0.0353102				1577.49	97.2363	-3.8182	-0.0562602	-1.25626
695.212	97.6872	-2.0828	-0.0379231				1581.34	97.1499	-3.9046	-0.0575332	-1.25753
696.177	97.5133	-2.2567	-0.0410894				1585.2	97.1885	-3.866	-0.0569645	-1.25696
697.141	97.3144	-2.4556	-0.0447109				1589.06	97.3137	-3.7408	-0.0551197	-1.25512
698.105	97.1034	-2.6666	-0.0485527				1592.91	97.4522	-3.6023	-0.0530789	-1.25308
699.069	96.9007	-2.8693	-0.0522434				1596.77	97.5284	-3.5261	-0.0519561	-1.25196
700.034	96.7325	-3.0375	-0.055306				1600.63	97.4885	-3.566	-0.0525441	-1.25254
700.998	96.6259	-3.1441	-0.0572469				1604.48	97.3137	-3.7408	-0.0551197	-1.25512
701.962	96.6012	-3.1688	-0.0576967				1608.34	97.0208	-4.0337	-0.0594355	-1.25944
702.926	96.6635	-3.1065	-0.0565623				1612.2	96.6589	-4.3956	-0.064768	-1.26477
703.89	96.7972	-2.9728	-0.0541279				1616.06	96.3026	-4.7519	-0.070018	-1.27002
704.855	96.9691	-2.8009	-0.050998				1619.91	96.0403	-5.0142	-0.0738829	-1.27388
705.819	97.1348	-2.6352	-0.047981				1623.77	95.9532	-5.1013	-0.0751663	-1.27517
706.783	97.2495	-2.5205	-0.0458926				1627.63	96.0828	-4.9717	-0.0732567	-1.27326
707.747	97.2762	-2.4938	-0.0454064				1631.48	96.4023	-4.6522	-0.0685489	-1.26855
708.712	97.1904	-2.5796	-0.0469687				1635.34	96.8179	-4.2366	-0.0624252	-1.26243
709.676	96.9791	-2.7909	-0.050816				1639.2	97.2014	-3.8531	-0.0567744	-1.25677
710.64	96.6401	-3.1299	-0.0569884				1643.05	97.4298	-3.6247	-0.053409	-1.25341
711.604	96.1851	-3.5849	-0.0652729				1646.91	97.4242	-3.6303	-0.0534915	-1.25349
712.568	95.6462	-4.1238	-0.075085				1650.77	97.1982	-3.8563	-0.0568216	-1.25682
713.533	95.0829	-4.6871	-0.0853414				1654.62	96.8836	-4.1709	-0.0614571	-1.26146
714.497	94.5796	-5.1904	-0.0945054				1658.48	96.6743	-4.3802	-0.0645411	-1.26454
715.461	94.1855	-5.5845	-0.101681				1662.34	96.695	-4.3595	-0.0642361	-1.26424
716.426	94.0788	-5.6912	-0.103624				1666.2	96.9205	-4.134	-0.0609134	-1.26091
717.39	94.2382	-5.5318	-0.100722				1670.05	97.2195	-3.835	-0.0565077	-1.25651
718.354	94.6284	-5.1416	-0.0936169				1673.91	97.4546	-3.5999	-0.0530436	-1.25304
719.318	95.1604	-4.6096	-0.0839303				1677.77	97.5467	-3.5078	-0.0516865	-1.25169
720.282	95.7254	-4.0446	-0.073643				1681.62	97.4927	-3.5618	-0.0524822	-1.25248
721.247	96.2329	-3.5371	-0.0644026				1685.48	97.3495	-3.705	-0.0545922	-1.25459
722.211	96.6339	-3.1361	-0.0571013				1689.34	97.1882	-3.8663	-0.0569689	-1.25697
723.175	96.9238	-2.8462	-0.0518228				1693.19	97.046	-4.0085	-0.0590642	-1.25906
724.139	97.1277	-2.6423	-0.0481103				1697.05	96.9115	-4.143	-0.061046	-1.26105
725.104	97.2788	-2.4912	-0.0453591				1700.91	96.7568	-4.2977	-0.0633255	-1.26333
726.068	97.3983	-2.3717	-0.0431833				1704.76	96.5826	-4.4719	-0.0658923	-1.26589
727.032	97.4863	-2.2837	-0.041581				1708.62	96.4329	-4.6216	-0.068098	-1.2681
727.996	97.5258	-2.2442	-0.0408618				1712.48	96.368	-4.6865	-0.0690543	-1.26905
728.961	97.4933	-2.2767	-0.0414535				1716.34	96.4204	-4.6341	-0.0682822	-1.26828
729.925	97.3682	-2.4018	-0.0437313				1720.19	96.5694	-4.4851	-0.0660868	-1.26609
730.889	97.1395	-2.6305	-0.0478954				1724.05	96.7504	-4.3041	-0.0634198	-1.26342
731.853	96.8102	-2.9598	-0.0538912				1727.91	96.8821	-4.1724	-0.0614792	-1.26148
732.817	96.3986	-3.3714	-0.0613855				1731.76	96.8937	-4.1608	-0.0613083	-1.26131
733.782	95.9394	-3.8306	-0.0697465				1735.62	96.7447	-4.3098	-0.0635038	-1.2635
734.746	95.4822	-4.2878	-0.0780711				1739.48	96.442	-4.6125	-0.067964	-1.26796
735.71	95.0884	-4.6816	-0.0852413				1743.33	96.0512	-5.0033	-0.0737223	-1.27372
736.674	94.8234	-4.9466	-0.0900664				1747.19	95.6903	-5.3642	-0.0790401	-1.27904
737.639	94.7433	-5.0267	-0.0915248				1751.05	95.492	-5.5625	-0.081962	-1.28196
738.603	94.8783	-4.8917	-0.0890668				1754.9	95.5372	-5.5173	-0.0812959	-1.2813
739.567	95.2206	-4.5494	-0.0828342				1758.76	95.8067	-5.2478	-0.0773249	-1.27732
740.531	95.7229	-4.0471	-0.0736885				1762.62	96.1949	-4.8596	-0.0716049	-1.2716
741.495	96.3107	-3.4593	-0.062986				1766.48	96.5778	-4.4767	-0.065963	-1.26596
742.46	96.9019	-2.8681	-0.0522216				1770.33	96.8748	-4.1797	-0.0615868	-1.26159
743.424	97.4276	-2.3424	-0.0426498				1774.19	97.0719	-3.9826	-0.0586826	-1.25868
744.388	97.8466	-1.9234	-0.0350207				1778.05	97.2073	-3.8472	-0.0566875	-1.25669
745.352	98.1478	-1.6222	-0.0295366				1781.9	97.3316	-3.7229	-0.0548559	-1.25486
746.317	98.3447	-1.4253	-0.0259515				1785.76	97.4678	-3.5867	-0.0528491	-1.25285
747.281	98.4636	-1.3064	-0.0237866				1789.62	97.5974	-3.4571	-0.0509394	-1.25094
748.245	98.532	-1.238	-0.0225412				1793.47	97.6848	-3.3697	-0.0496516	-1.24965
749.209	98.5721	-1.1979	-0.021811				1797.33	97.7156	-3.3389	-0.0491978	-1.2492
750.174	98.5974	-1.1726	-0.0213504				1801.19	97.7166	-3.3379	-0.0491831	-1.24918
751.138	98.6148	-1.1552	-0.0210336				1805.05	97.7443	-3.3102	-0.0487749	-1.24877
752.102	98.6268	-1.1432	-0.0208151				1808.9	97.8497	-3.2048	-0.0472219	-1.24722
753.066	98.6354	-1.1346	-0.0206585				1812.76	98.038	-3.0165	-0.0444473	-1.24445
754.031	98.6432	-1.1268	-0.0205165				1816.62	98.261	-2.7935	-0.0411615	-1.24116
754.995	98.6538	-1.1162	-0.0203235				1820.47	98.448	-2.6065	-0.0384061	-1.23841
755.959	98.6699	-1.1001	-0.0200303				1824.33	98.5477	-2.5068	-0.036937	-1.23694
756.923	98.6918	-1.0782	-0.0196316				1828.19	98.5489	-2.5056	-0.0369194	-1.23692
757.888	98.7167	-1.0533	-0.0191782				1832.04	98.4779	-2.5766	-0.0379655	-1.23797
758.852	98.7395	-1.0305	-0.0187631				1835.9	98.3839	-2.6706	-0.0393506	-1.23935
759.816	98.7557	-1.0143	-0.0184681				1839.76	98.3195	-2.735	-0.0402995	-1.2403
760.78	98.7624	-1.0076	-0.0183461				1843.61	98.3227	-2.7318	-0.0402523	-1.24025
761.744	98.7603	-1.0097	-0.0183843				1847.47	98.4058	-2.6487	-0.0390279	-1.23903
762.709	98.7521	-1.0179	-0.0185336				1851.33	98.5527	-2.5018	-0.0368634	-1.23686
763.673	98.741	-1.029	-0.0187358				1855.19	98.7279	-2.3266	-0.0342818	-1.23428
764.637	98.7293	-1.0407	-0.0189488				1859.04	98.881	-2.1735	-0.0320259	-1.23203
765.601	98.7171	-1.0529	-0.0191709				1862.9	98.9725	-2.082	-0.0306777	-1.23068
766.566	98.7029	-1.0671	-0.0194295				1866.76	98.9932	-2.0613	-0.0303727	-1.23037
767.53	98.6845	-1.0855	-0.0197645				1870.61	98.9661	-2.0884	-0.030772	-1.23077
768.494	98.6602	-1.1098	-0.0202069				1874.47	98.9346	-2.1199	-0.0312362	-1.23124
769.458	98.6295	-1.1405	-0.0207659				1878.33	98.9441	-2.1104	-0.0310962	-1.2311
770.423	98.5921	-1.1779	-0.0214469				1882.18	99.0104	-2.0441	-0.0301193	-1.23012
771.387	98.5472	-1.2228	-0.0222644				1886.04	99.1196	-1.9349	-0.0285102	-1.22851
772.351	98.4925	-1.2775	-0.0232604				1889.9	99.2372	-1.8173	-0.0267774	-1.22678
773.315	98.4224	-1.3476	-0.0245367				1893.75	99.3296	-1.7249	-0.0254159	-1.22542
774.279	98.3238	-1.4462	-0.026332				1897.61	99.3802	-1.6743	-0.0246704	-1.22467
775.244	98.1712	-1.5988	-0.0291105				1901.47	99.3883	-1.6662	-0.024551	-1.22455
776.208	97.9228	-1.8472	-0.0336333				1905.33	99.3606	-1.6939	-0.0249592	-1.22496
777.172	97.5254	-2.2446	-0.0408691				1909.18	99.3028	-1.7517	-0.0258108	-1.22581
778.136	96.9334	-2.8366	-0.051648				1913.04	99.2183	-1.8362	-0.0270559	-1.22706
779.101	96.1385	-3.6315	-0.0661214				1916.9	99.1132	-1.9413	-0.0286045	-1.2286
780.065	95.1975	-4.5725	-0.0832548				1920.75	98.9994	-2.0551	-0.0302814	-1.23028
781.029	94.2415	-5.5285	-0.100661				1924.61	98.8921	-2.1624	-0.0318624	-1.23186
781.993	93.4505	-6.3195	-0.115064				1928.47	98.8036	-2.2509	-0.0331664	-1.23317
782.958	92.9996	-6.7704	-0.123274				1932.32	98.7385	-2.316	-0.0341256	-1.23413
783.922	92.9958	-6.7742	-0.123343				1936.18	98.681	-2.3735	-0.0349729	-1.23497
784.886	93.4363	-6.3337	-0.115322				1940.04	98.6153	-2.4392	-0.035941	-1.23594
785.85	94.21	-5.56	-0.101235				1943.89	98.5348	-2.5197	-0.0371271	-1.23713
786.814	95.141	-4.629	-0.0842836				1947.75	98.4489	-2.6056	-0.0383928	-1.23839
787.779	96.0523	-3.7177	-0.0676909				1951.61	98.3788	-2.6757	-0.0394257	-1.23943
788.743	96.8199	-2.9501	-0.0537146				1955.47	98.3465	-2.708	-0.0399017	-1.2399
789.707	97.395	-2.375	-0.0432434				1959.32	98.3637	-2.6908	-0.0396482	-1.23965
790.671	97.7919	-1.9781	-0.0360167				1963.18	98.4264	-2.6281	-0.0387244	-1.23872
791.636	98.0574	-1.7126	-0.0311826				1967.04	98.5196	-2.5349	-0.0373511	-1.23735
792.6	98.2392	-1.5308	-0.0278724				1970.89	98.6252	-2.4293	-0.0357951	-1.2358
793.564	98.3697	-1.4003	-0.0254963				1974.75	98.7294	-2.3251	-0.0342597	-1.23426
794.528	98.4649	-1.3051	-0.0237629				1978.61	98.8207	-2.2338	-0.0329144	-1.23291
795.493	98.5324	-1.2376	-0.0225339				1982.46	98.8902	-2.1643	-0.0318904	-1.23189
796.457	98.5789	-1.1911	-0.0216872				1986.32	98.9345	-2.12	-0.0312376	-1.23124
797.421	98.6128	-1.1572	-0.02107				1990.18	98.956	-2.0985	-0.0309208	-1.23092
798.385	98.6423	-1.1277	-0.0205329				1994.03	98.9643	-2.0902	-0.0307985	-1.2308
799.35	98.6724	-1.0976	-0.0199848				1997.89	98.9729	-2.0816	-0.0306718	-1.23067
800.314	98.7042	-1.0658	-0.0194058				2001.75	98.9938	-2.0607	-0.0303639	-1.23036
801.278	98.7358	-1.0342	-0.0188304				2005.61	99.0323	-2.0222	-0.0297966	-1.2298
802.242	98.7641	-1.0059	-0.0183152				2009.46	99.0841	-1.9704	-0.0290333	-1.22903
803.207	98.7866	-0.9834	-0.0179055				2013.32	99.1377	-1.9168	-0.0282435	-1.22824
804.171	98.8016	-0.9684	-0.0176324				2017.18	99.1824	-1.8721	-0.0275849	-1.22758
805.135	98.8088	-0.9612	-0.0175013				2021.03	99.2135	-1.841	-0.0271266	-1.22713
806.099	98.8092	-0.9608	-0.017494				2024.89	99.2334	-1.8211	-0.0268334	-1.22683
807.063	98.8059	-0.9641	-0.0175541				2028.75	99.2478	-1.8067	-0.0266212	-1.22662
808.028	98.8032	-0.9668	-0.0176032				2032.6	99.2616	-1.7929	-0.0264179	-1.22642
808.992	98.8059	-0.9641	-0.0175541				2036.46	99.2758	-1.7787	-0.0262087	-1.22621
809.956	98.8171	-0.9529	-0.0173501				2040.32	99.2841	-1.7704	-0.0260864	-1.22609
810.92	98.8373	-0.9327	-0.0169823				2044.17	99.2788	-1.7757	-0.0261645	-1.22616
811.885	98.8637	-0.9063	-0.0165017				2048.03	99.2551	-1.7994	-0.0265137	-1.22651
812.849	98.8908	-0.8792	-0.0160082				2051.89	99.2132	-1.8413	-0.0271311	-1.22713
813.813	98.9127	-0.8573	-0.0156095				2055.75	99.1589	-1.8956	-0.0279312	-1.22793
814.777	98.9246	-0.8454	-0.0153928				2059.6	99.0975	-1.957	-0.0288359	-1.22884
815.741	98.924	-0.846	-0.0154037				2063.46	99.0341	-2.0204	-0.0297701	-1.22977
816.706	98.9107	-0.8593	-0.0156459				2067.32	98.9725	-2.082	-0.0306777	-1.23068
817.67	98.8853	-0.8847	-0.0161084				2071.17	98.9146	-2.1399	-0.0315309	-1.23153
818.634	98.848	-0.922	-0.0167875				2075.03	98.8625	-2.192	-0.0322985	-1.2323
819.598	98.7968	-0.9732	-0.0177198				2078.89	98.8158	-2.2387	-0.0329866	-1.23299
820.563	98.7271	-1.0429	-0.0189888				2082.74	98.7756	-2.2789	-0.033579	-1.23358
821.527	98.6324	-1.1376	-0.0207131				2086.6	98.7446	-2.3099	-0.0340358	-1.23404
822.491	98.5067	-1.2633	-0.0230018				2090.46	98.7224	-2.3321	-0.0343629	-1.23436
823.455	98.3471	-1.4229	-0.0259078				2094.32	98.7082	-2.3463	-0.0345721	-1.23457
824.42	98.1555	-1.6145	-0.0293964				2098.17	98.6991	-2.3554	-0.0347062	-1.23471
825.384	97.9403	-1.8297	-0.0333147				2102.03	98.7037	-2.3508	-0.0346384	-1.23464
826.348	97.7151	-2.0549	-0.0374151				2105.89	98.6883	-2.3662	-0.0348653	-1.23487
827.312	97.4975	-2.2725	-0.0413771				2109.74	98.6663	-2.3882	-0.0351895	-1.23519
828.277	97.307	-2.463	-0.0448456				2113.6	98.6366	-2.4179	-0.0356271	-1.23563
829.241	97.1621	-2.6079	-0.0474839				2117.46	98.6007	-2.4538	-0.0361561	-1.23616
830.205	97.0776	-2.6924	-0.0490225				2121.31	98.5631	-2.4914	-0.0367101	-1.23671
831.169	97.0609	-2.7091	-0.0493266				2125.17	98.5287	-2.5258	-0.037217	-1.23722
832.134	97.1099	-2.6601	-0.0484344				2129.03	98.4998	-2.5547	-0.0376428	-1.23764
833.098	97.2128	-2.5572	-0.0465608				2132.88	98.4743	-2.5802	-0.0380186	-1.23802
834.062	97.3496	-2.4204	-0.04407				2136.74	98.4463	-2.6082	-0.0384311	-1.23843
835.026	97.4977	-2.2723	-0.0413734				2140.6	98.408	-2.6465	-0.0389955	-1.239
835.99	97.6362	-2.1338	-0.0388517				2144.46	98.3534	-2.7011	-0.0398	-1.2398
836.955	97.75	-2.02	-0.0367796				2148.31	98.2801	-2.7744	-0.04088	-1.24088
837.919	97.8294	-1.9406	-0.0353339				2152.17	98.1894	-2.8651	-0.0422165	-1.24222
838.883	97.868	-1.902	-0.0346311				2156.03	98.0852	-2.9693	-0.0437518	-1.24375
839.847	97.8602	-1.9098	-0.0347731				2159.88	97.9713	-3.0832	-0.0454301	-1.24543
840.812	97.8002	-1.9698	-0.0358656				2163.74	97.85	-3.2045	-0.0472175	-1.24722
841.776	97.6856	-2.0844	-0.0379522				2167.6	97.7215	-3.333	-0.0491109	-1.24911
842.74	97.521	-2.249	-0.0409492				2171.45	97.5847	-3.4698	-0.0511266	-1.25113
843.704	97.3209	-2.4491	-0.0445926				2175.31	97.4375	-3.617	-0.0532955	-1.2533
844.668	97.109	-2.661	-0.0484508				2179.17	97.2761	-3.7784	-0.0556737	-1.25567
845.633	96.9121	-2.8579	-0.0520359				2183.02	97.0939	-3.9606	-0.0583584	-1.25836
846.597	96.7528	-3.0172	-0.0549364				2186.88	96.8806	-4.1739	-0.0615013	-1.2615
847.561	96.6428	-3.1272	-0.0569392				2190.74	96.623	-4.4315	-0.065297	-1.2653
848.525	96.5798	-3.1902	-0.0580863				2194.6	96.3066	-4.7479	-0.069959	-1.26996
849.49	96.5494	-3.2206	-0.0586398				2198.45	95.9178	-5.1367	-0.0756879	-1.27569
850.454	96.5308	-3.2392	-0.0589785				2202.31	95.4452	-5.6093	-0.0826515	-1.28265
851.418	96.5026	-3.2674	-0.0594919				2206.17	94.8813	-6.1732	-0.0909605	-1.29096
852.382	96.4472	-3.3228	-0.0605006				2210.02	94.2232	-6.8313	-0.100657	-1.30066
853.347	96.3515	-3.4185	-0.0622431				2213.88	93.4739	-7.5806	-0.111698	-1.3117
854.311	96.203	-3.567	-0.064947				2217.74	92.6424	-8.4121	-0.12395	-1.32395
855.275	95.9858	-3.7842	-0.0689017				2221.59	91.7388	-9.3157	-0.137264	-1.33726
856.239	95.6786	-4.0914	-0.0744951				2225.45	90.7687	-10.2858	-0.151559	-1.35156
857.204	95.2614	-4.5086	-0.0820914				2229.31	89.7119	-11.3426	-0.16713	-1.36713
858.168	94.729	-5.041	-0.0917852				2233.16	88.5033	-12.5512	-0.184939	-1.38494
859.132	94.108	-5.662	-0.103092				2237.02	87.0142	-14.0403	-0.20688	-1.40688
860.096	93.4662	-6.3038	-0.114778				2240.88	85.0492	-16.0053	-0.235834	-1.43583
861.061	92.9065	-6.8635	-0.124969				2244.74	82.3797	-18.6748	-0.275168	-1.47517
862.025	92.5412	-7.2288	-0.13162				2248.59	78.82	-22.2345	-0.327619	-1.52762
862.989	92.4569	-7.3131	-0.133155				2252.45	74.3338	-26.7207	-0.393722	-1.59372
863.953	92.6831	-7.0869	-0.129036				2256.31	69.1272	-31.9273	-0.47044	-1.67044
864.917	93.1807	-6.5893	-0.119976				2260.16	63.6725	-37.382	-0.550814	-1.75081
865.882	93.856	-5.914	-0.107681				2264.02	58.6249	-42.4296	-0.625189	-1.82519
866.846	94.5934	-5.1766	-0.0942541				2267.88	54.6435	-46.411	-0.683854	-1.88385
867.81	95.2922	-4.4778	-0.0815306				2271.73	52.1783	-48.8762	-0.720178	-1.92018
868.774	95.89	-3.88	-0.070646				2275.59	51.3104	-49.7441	-0.732966	-1.93297
869.739	96.3666	-3.4034	-0.0619682				2279.45	51.7224	-49.3321	-0.726895	-1.9269
870.703	96.7318	-3.0382	-0.0553187				2283.3	52.8265	-48.228	-0.710627	-1.91063
871.667	97.0076	-2.7624	-0.050297				2287.16	54.0053	-47.0492	-0.693257	-1.89326
872.631	97.2136	-2.5564	-0.0465462				2291.02	54.8459	-46.2086	-0.680871	-1.88087
873.596	97.3593	-2.4107	-0.0438934				2294.88	55.2566	-45.7979	-0.67482	-1.87482
874.56	97.4408	-2.3292	-0.0424094				2298.73	55.4265	-45.628	-0.672316	-1.87232
875.524	97.4378	-2.3322	-0.0424641				2302.59	55.6809	-45.3736	-0.668568	-1.86857
876.488	97.3128	-2.4572	-0.04474				2306.45	56.3193	-44.7352	-0.659161	-1.85916
877.452	97.0188	-2.7512	-0.0500931				2310.3	57.5052	-43.5493	-0.641687	-1.84169
878.417	96.5179	-3.2521	-0.0592134				2314.16	59.2354	-41.8191	-0.616193	-1.81619
879.381	95.8102	-3.9598	-0.072099				2318.02	61.3731	-39.6814	-0.584695	-1.78469
880.345	94.9581	-4.8119	-0.0876138				2321.87	63.7118	-37.3427	-0.550235	-1.75023
881.309	94.09	-5.68	-0.10342				2325.73	66.0378	-35.0167	-0.515962	-1.71596
882.274	93.3735	-6.3965	-0.116466				2329.59	68.1764	-32.8781	-0.48445	-1.68445
883.238	92.964	-6.806	-0.123922				2333.45	70.0177	-31.0368	-0.457319	-1.65732
884.202	92.9497	-6.8203	-0.124182				2337.3	71.5299	-29.5246	-0.435037	-1.63504
885.166	93.3195	-6.4505	-0.117449				2341.16	72.7654	-28.2891	-0.416832	-1.61683
886.131	93.9696	-5.8004	-0.105612				2345.02	73.8375	-27.217	-0.401035	-1.60104
887.095	94.7449	-5.0251	-0.0914957				2348.87	74.8339	-26.2206	-0.386354	-1.58635
888.059	95.4946	-4.2754	-0.0778453				2352.73	75.7295	-25.325	-0.373157	-1.57316
889.023	96.1163	-3.6537	-0.0665256				2356.59	76.4209	-24.6336	-0.36297	-1.56297
889.987	96.573	-3.197	-0.0582101				2360.44	76.8412	-24.2133	-0.356777	-1.55678
890.952	96.8817	-2.8883	-0.0525894				2364.3	77.0028	-24.0517	-0.354395	-1.5544
891.916	97.0863	-2.6837	-0.0488641				2368.16	77.0003	-24.0542	-0.354432	-1.55443
892.88	97.2312	-2.5388	-0.0462258				2372.01	77.185	-23.8695	-0.351711	-1.55171
893.844	97.3444	-2.4256	-0.0441647				2375.87	78.3121	-22.7424	-0.335103	-1.5351
894.809	97.4351	-2.3349	-0.0425132				2379.73	80.9054	-20.1491	-0.296892	-1.49689
895.773	97.4996	-2.2704	-0.0413388				2383.59	84.4137	-16.6408	-0.245198	-1.4452
896.737	97.529	-2.241	-0.0408035				2387.44	87.8432	-13.2113	-0.194665	-1.39466
897.701	97.5143	-2.2557	-0.0410712				2391.3	90.6872	-10.3673	-0.152759	-1.35276
898.666	97.4486	-2.3214	-0.0422674				2395.16	92.8905	-8.164	-0.120294	-1.32029
899.63	97.3267	-2.4433	-0.0444869				2399.01	94.5421	-6.5124	-0.0959585	-1.29596
900.594	97.1466	-2.6234	-0.0477662				2402.87	95.7343	-5.3202	-0.0783917	-1.27839
901.558	96.9132	-2.8568	-0.0520158				2406.73	96.5392	-4.5153	-0.0665317	-1.26653
902.523	96.6432	-3.1268	-0.0569319				2410.58	97.0273	-4.0272	-0.0593397	-1.25934
903.487	96.3693	-3.4007	-0.061919				2414.44	97.2804	-3.7741	-0.0556104	-1.25561
904.451	96.1372	-3.6328	-0.066145				2418.3	97.3885	-3.666	-0.0540175	-1.25402
905.415	95.9971	-3.7729	-0.0686959				2422.15	97.4311	-3.6234	-0.0533898	-1.25339
906.38	95.9894	-3.7806	-0.0688361				2426.01	97.4598	-3.5947	-0.0529669	-1.25297
907.344	96.1312	-3.6388	-0.0662543				2429.87	97.4955	-3.559	-0.0524409	-1.25244
908.308	96.4096	-3.3604	-0.0611853				2433.73	97.5409	-3.5136	-0.051772	-1.25177
909.272	96.785	-2.985	-0.0543501				2437.58	97.5949	-3.4596	-0.0509763	-1.25098
910.236	97.2032	-2.5668	-0.0467356				2441.44	97.6593	-3.3952	-0.0500274	-1.25003
911.201	97.6116	-2.1584	-0.0392996				2445.3	97.7362	-3.3183	-0.0488943	-1.24889
912.165	97.9724	-1.7976	-0.0327302				2449.15	97.824	-3.2305	-0.0476006	-1.2476
913.129	98.2681	-1.5019	-0.0273462				2453.01	97.9168	-3.1377	-0.0462332	-1.24623
914.093	98.4987	-1.2713	-0.0231475				2456.87	98.0062	-3.0483	-0.0449159	-1.24492
915.058	98.6751	-1.0949	-0.0199356				2460.72	98.0842	-2.9703	-0.0437666	-1.24377
916.022	98.8098	-0.9602	-0.0174831				2464.58	98.1436	-2.9109	-0.0428913	-1.24289
916.986	98.9131	-0.8569	-0.0156022				2468.44	98.1773	-2.8772	-0.0423948	-1.24239
917.95	98.9914	-0.7786	-0.0141765				2472.29	98.1785	-2.876	-0.0423771	-1.24238
918.915	99.0495	-0.7205	-0.0131187				2476.15	98.1432	-2.9113	-0.0428972	-1.2429
919.879	99.0928	-0.6772	-0.0123303				2480.01	98.0744	-2.9801	-0.043911	-1.24391
920.843	99.127	-0.643	-0.0117076				2483.87	97.9844	-3.0701	-0.0452371	-1.24524
921.807	99.1566	-0.6134	-0.0111686				2487.72	97.8941	-3.1604	-0.0465677	-1.24657
922.771	99.1831	-0.5869	-0.0106861				2491.58	97.8274	-3.2271	-0.0475505	-1.24755
923.736	99.2042	-0.5658	-0.0103019				2495.44	97.8032	-3.2513	-0.047907	-1.24791
924.7	99.2155	-0.5545	-0.0100962				2499.29	97.8286	-3.2259	-0.0475328	-1.24753
925.664	99.2134	-0.5566	-0.0101344				2503.15	97.8976	-3.1569	-0.0465161	-1.24652
926.628	99.1972	-0.5728	-0.0104294				2507.01	97.9943	-3.0602	-0.0450912	-1.24509
927.593	99.1693	-0.6007	-0.0109374				2510.86	98.1007	-2.9538	-0.0435235	-1.24352
928.557	99.1343	-0.6357	-0.0115747				2514.72	98.2034	-2.8511	-0.0420102	-1.24201
929.521	99.0962	-0.6738	-0.0122684				2518.58	98.2976	-2.7569	-0.0406222	-1.24062
930.485	99.0581	-0.7119	-0.0129621				2522.43	98.3847	-2.6698	-0.0393388	-1.23934
931.45	99.0216	-0.7484	-0.0136267				2526.29	98.4683	-2.5862	-0.038107	-1.23811
932.414	98.988	-0.782	-0.0142384				2530.15	98.5498	-2.5047	-0.0369061	-1.23691
933.378	98.9587	-0.8113	-0.0147719				2534.01	98.6269	-2.4276	-0.03577	-1.23577
934.342	98.9357	-0.8343	-0.0151907				2537.86	98.6948	-2.3597	-0.0347696	-1.23477
935.307	98.9204	-0.8496	-0.0154693				2541.72	98.75	-2.3045	-0.0339562	-1.23396
936.271	98.9132	-0.8568	-0.0156004				2545.58	98.7919	-2.2626	-0.0333388	-1.23334
937.235	98.9124	-0.8576	-0.0156149				2549.43	98.8229	-2.2316	-0.032882	-1.23288
938.199	98.9145	-0.8555	-0.0155767				2553.29	98.8464	-2.2081	-0.0325358	-1.23254
939.163	98.9149	-0.8551	-0.0155694				2557.15	98.8645	-2.19	-0.0322691	-1.23227
940.128	98.909	-0.861	-0.0156769				2561	98.8775	-2.177	-0.0320775	-1.23208
941.092	98.8931	-0.8769	-0.0159664				2564.86	98.884	-2.1705	-0.0319817	-1.23198
942.056	98.8653	-0.9047	-0.0164725				2568.72	98.8828	-2.1717	-0.0319994	-1.232
943.02	98.8243	-0.9457	-0.017219				2572.57	98.8741	-2.1804	-0.0321276	-1.23213
943.985	98.7691	-1.0009	-0.0182241				2576.43	98.8593	-2.1952	-0.0323457	-1.23235
944.949	98.6973	-1.0727	-0.0195314				2580.29	98.8407	-2.2138	-0.0326198	-1.23262
945.913	98.6049	-1.1651	-0.0212138				2584.15	98.8197	-2.2348	-0.0329292	-1.23293
946.877	98.4864	-1.2836	-0.0233714				2588	98.797	-2.2575	-0.0332637	-1.23326
947.842	98.3345	-1.4355	-0.0261372				2591.86	98.7725	-2.282	-0.0336247	-1.23362
948.806	98.1409	-1.6291	-0.0296622				2595.72	98.7457	-2.3088	-0.0340196	-1.23402
949.77	97.8963	-1.8737	-0.0341158				2599.57	98.716	-2.3385	-0.0344572	-1.23446
950.734	97.593	-2.177	-0.0396382				2603.43	98.6823	-2.3722	-0.0349537	-1.23495
951.698	97.2269	-2.5431	-0.0463041				2607.29	98.6429	-2.4116	-0.0355343	-1.23553
952.663	96.8001	-2.9699	-0.0540751				2611.14	98.5963	-2.4582	-0.0362209	-1.23622
953.627	96.3198	-3.4502	-0.0628203				2615	98.5435	-2.511	-0.0369989	-1.237
954.591	95.7938	-3.9762	-0.0723976				2618.86	98.4896	-2.5649	-0.0377931	-1.23779
955.555	95.224	-4.546	-0.0827723				2622.72	98.4445	-2.61	-0.0384577	-1.23846
956.52	94.6022	-5.1678	-0.0940939				2626.57	98.4203	-2.6342	-0.0388142	-1.23881
957.484	93.9108	-5.8592	-0.106683				2630.43	98.4262	-2.6283	-0.0387273	-1.23873
958.448	93.1301	-6.6399	-0.120898				2634.29	98.4642	-2.5903	-0.0381674	-1.23817
959.412	92.25	-7.52	-0.136922				2638.14	98.5276	-2.5269	-0.0372332	-1.23723
960.377	91.2804	-8.4896	-0.154576				2642	98.6025	-2.452	-0.0361296	-1.23613
961.341	90.2589	-9.5111	-0.173176				2645.86	98.6732	-2.3813	-0.0350878	-1.23509
962.305	89.2533	-10.5167	-0.191485				2649.71	98.7272	-2.3273	-0.0342921	-1.23429
963.269	88.3572	-11.4128	-0.207801				2653.57	98.758	-2.2965	-0.0338383	-1.23384
964.234	87.6787	-12.0913	-0.220155				2657.43	98.7653	-2.2892	-0.0337308	-1.23373
965.198	87.3221	-12.4479	-0.226648				2661.28	98.7529	-2.3016	-0.0339135	-1.23391
966.162	87.3633	-12.4067	-0.225898				2665.14	98.7262	-2.3283	-0.0343069	-1.23431
967.126	87.8275	-11.9425	-0.217446				2669	98.6908	-2.3637	-0.0348285	-1.23483
968.091	88.6765	-11.0935	-0.201987				2672.86	98.6511	-2.4034	-0.0354135	-1.23541
969.055	89.8141	-9.9559	-0.181274				2676.71	98.6102	-2.4443	-0.0360161	-1.23602
970.019	91.1081	-8.6619	-0.157714				2680.57	98.5693	-2.4852	-0.0366188	-1.23662
970.983	92.4223	-7.3477	-0.133785				2684.43	98.529	-2.5255	-0.0372126	-1.23721
971.947	93.6466	-6.1234	-0.111493				2688.28	98.4895	-2.565	-0.0377946	-1.23779
972.912	94.7138	-5.0562	-0.0920619				2692.14	98.4523	-2.6022	-0.0383427	-1.23834
973.876	95.5997	-4.1703	-0.0759317				2696	98.4198	-2.6347	-0.0388216	-1.23882
974.84	96.3128	-3.4572	-0.0629478				2699.85	98.3936	-2.6609	-0.0392077	-1.23921
975.804	96.878	-2.892	-0.0526568				2703.71	98.3721	-2.6824	-0.0395245	-1.23952
976.769	97.324	-2.446	-0.0445361				2707.57	98.3482	-2.7063	-0.0398766	-1.23988
977.733	97.6762	-2.0938	-0.0381233				2711.42	98.3107	-2.7438	-0.0404292	-1.24043
978.697	97.9547	-1.8153	-0.0330525				2715.28	98.2484	-2.8061	-0.0413471	-1.24135
979.661	98.1744	-1.5956	-0.0290523				2719.14	98.1538	-2.9007	-0.042741	-1.24274
980.625	98.3468	-1.4232	-0.0259132				2723	98.0249	-3.0296	-0.0446404	-1.24464
981.59	98.4804	-1.2896	-0.0234807				2726.85	97.8629	-3.1916	-0.0470274	-1.24703
982.554	98.582	-1.188	-0.0216308				2730.71	97.6693	-3.3852	-0.04988	-1.24988
983.518	98.6566	-1.1134	-0.0202725				2734.57	97.4463	-3.6082	-0.0531659	-1.25317
984.482	98.7078	-1.0622	-0.0193403				2738.42	97.2018	-3.8527	-0.0567685	-1.25677
985.447	98.7385	-1.0315	-0.0187813				2742.28	96.957	-4.0975	-0.0603756	-1.26038
986.411	98.7513	-1.0187	-0.0185482				2746.14	96.7484	-4.3061	-0.0634492	-1.26345
987.375	98.7493	-1.0207	-0.0185846				2749.99	96.6184	-4.4361	-0.0653648	-1.26536
988.339	98.7361	-1.0339	-0.018825				2753.85	96.5953	-4.4592	-0.0657051	-1.26571
989.304	98.7154	-1.0546	-0.0192019				2757.71	96.6746	-4.3799	-0.0645367	-1.26454
990.268	98.69	-1.08	-0.0196643				2761.56	96.8125	-4.242	-0.0625047	-1.2625
991.232	98.6612	-1.1088	-0.0201887				2765.42	96.9407	-4.1138	-0.0606157	-1.26062
992.196	98.6292	-1.1408	-0.0207714				2769.28	96.9964	-4.0581	-0.059795	-1.2598
993.16	98.5943	-1.1757	-0.0214068				2773.14	96.9518	-4.1027	-0.0604522	-1.26045
994.125	98.5581	-1.2119	-0.0220659				2776.99	96.8267	-4.2278	-0.0622955	-1.2623
995.089	98.5231	-1.2469	-0.0227032				2780.85	96.6761	-4.3784	-0.0645146	-1.26451
996.053	98.4919	-1.2781	-0.0232713				2784.71	96.5617	-4.4928	-0.0662002	-1.2662
997.018	98.4655	-1.3045	-0.023752				2788.56	96.5229	-4.5316	-0.0667719	-1.26677
997.982	98.4435	-1.3265	-0.0241526				2792.42	96.5622	-4.4923	-0.0661928	-1.26619
998.946	98.4246	-1.3454	-0.0244967				2796.28	96.6493	-4.4052	-0.0649095	-1.26491
999.91	98.4079	-1.3621	-0.0248007				2800.13	96.738	-4.3165	-0.0636025	-1.2636
1000.87	98.3944	-1.3756	-0.0250466				2803.99	96.7838	-4.2707	-0.0629276	-1.26293
1001.84	98.3858	-1.3842	-0.0252031				2807.85	96.7551	-4.2994	-0.0633505	-1.26335
1002.8	98.383	-1.387	-0.0252541				2811.7	96.6373	-4.4172	-0.0650863	-1.26509
1003.77	98.3852	-1.3848	-0.0252141				2815.56	96.4349	-4.6196	-0.0680686	-1.26807
1004.73	98.3893	-1.3807	-0.0251394				2819.42	96.1701	-4.8844	-0.0719703	-1.27197
1005.7	98.392	-1.378	-0.0250903				2823.28	95.8798	-5.1747	-0.0762478	-1.27625
1006.66	98.3905	-1.3795	-0.0251176				2827.13	95.604	-5.4505	-0.0803117	-1.28031
1007.62	98.3841	-1.3859	-0.0252341				2830.99	95.3697	-5.6848	-0.083764	-1.28376
1008.59	98.373	-1.397	-0.0254362				2834.85	95.177	-5.8775	-0.0866034	-1.2866
1009.55	98.3577	-1.4123	-0.0257148				2838.7	94.9969	-6.0576	-0.0892571	-1.28926
1010.52	98.3376	-1.4324	-0.0260808				2842.56	94.7836	-6.2709	-0.0924	-1.2924
1011.48	98.3116	-1.4584	-0.0265542				2846.42	94.4935	-6.561	-0.0966746	-1.29667
1012.45	98.2786	-1.4914	-0.027155				2850.27	94.0961	-6.9584	-0.10253	-1.30253
1013.41	98.2386	-1.5314	-0.0278833				2854.13	93.5651	-7.4894	-0.110354	-1.31035
1014.37	98.1921	-1.5779	-0.02873				2857.99	92.8577	-8.1968	-0.120778	-1.32078
1015.34	98.1399	-1.6301	-0.0296804				2861.84	91.8986	-9.1559	-0.13491	-1.33491
1016.3	98.0823	-1.6877	-0.0307292				2865.7	90.5937	-10.4608	-0.154137	-1.35414
1017.27	98.0188	-1.7512	-0.0318854				2869.56	88.8785	-12.176	-0.17941	-1.37941
1018.23	97.949	-1.821	-0.0331563				2873.42	86.7835	-14.271	-0.210279	-1.41028
1019.19	97.8728	-1.8972	-0.0345437				2877.27	84.4763	-16.5782	-0.244275	-1.44428
1020.16	97.7911	-1.9789	-0.0360313				2881.13	82.2457	-18.8088	-0.277143	-1.47714
1021.12	97.7048	-2.0652	-0.0376026				2884.99	80.4222	-20.6323	-0.304011	-1.50401
1022.09	97.614	-2.156	-0.0392559				2888.84	79.2633	-21.7912	-0.321088	-1.52109
1023.05	97.5177	-2.2523	-0.0410093				2892.7	78.853	-22.2015	-0.327133	-1.52713
1024.02	97.4136	-2.3564	-0.0429047				2896.56	79.0645	-21.99	-0.324017	-1.52402
1024.98	97.2992	-2.4708	-0.0449877				2900.41	79.6061	-21.4484	-0.316036	-1.51604
1025.94	97.1724	-2.5976	-0.0472964				2904.27	80.1391	-20.9154	-0.308183	-1.50818
1026.91	97.0324	-2.7376	-0.0498455				2908.13	80.4149	-20.6396	-0.304119	-1.50412
1027.87	96.8797	-2.8903	-0.0526258				2911.99	80.3648	-20.6897	-0.304857	-1.50486
1028.84	96.7159	-3.0541	-0.0556082				2915.84	80.0957	-20.9588	-0.308822	-1.50882
1029.8	96.5437	-3.2263	-0.0587436				2919.7	79.7937	-21.2608	-0.313272	-1.51327
1030.77	96.366	-3.404	-0.0619791				2923.56	79.5889	-21.4656	-0.31629	-1.51629
1031.73	96.1855	-3.5845	-0.0652656				2927.41	79.4595	-21.595	-0.318197	-1.5182
1032.69	96.0034	-3.7666	-0.0685812				2931.27	79.2366	-21.8179	-0.321481	-1.52148
1033.66	95.8189	-3.9511	-0.0719406				2935.13	78.7136	-22.3409	-0.329187	-1.52919
1034.62	95.6284	-4.1416	-0.0754091				2938.98	77.8022	-23.2523	-0.342616	-1.54262
1035.59	95.4269	-4.3431	-0.079078				2942.84	76.6402	-24.4143	-0.359738	-1.55974
1036.55	95.2078	-4.5622	-0.0830673				2946.7	75.5758	-25.4787	-0.375422	-1.57542
1037.52	94.9648	-4.8052	-0.0874918				2950.55	75.0268	-26.0277	-0.383511	-1.58351
1038.48	94.6919	-5.0781	-0.0924607				2954.41	75.2917	-25.7628	-0.379608	-1.57961
1039.44	94.3836	-5.3864	-0.0980741				2958.27	76.4092	-24.6453	-0.363142	-1.56314
1040.41	94.0347	-5.7353	-0.104427				2962.13	78.1199	-22.9346	-0.337935	-1.53794
1041.37	93.6391	-6.1309	-0.11163				2965.98	79.9257	-21.1288	-0.311327	-1.51133
1042.34	93.189	-6.581	-0.119825				2969.84	81.2148	-19.8397	-0.292333	-1.49233
1043.3	92.6734	-7.0966	-0.129213				2973.7	81.4317	-19.6228	-0.289137	-1.48914
1044.26	92.0769	-7.6931	-0.140074				2977.55	80.2728	-20.7817	-0.306213	-1.50621
1045.23	91.3792	-8.3908	-0.152777				2981.41	77.8536	-23.2009	-0.341859	-1.54186
1046.19	90.5546	-9.2154	-0.167792				2985.27	74.7603	-26.2942	-0.387438	-1.58744
1047.16	89.5731	-10.1969	-0.185662				2989.12	71.9126	-29.1419	-0.429398	-1.6294
1048.12	88.4023	-11.3677	-0.20698				2992.98	70.2617	-30.7928	-0.453724	-1.65372
1049.09	87.0099	-12.7601	-0.232332				2996.84	70.4483	-30.6062	-0.450974	-1.65097
1050.05	85.369	-14.401	-0.26221				3000.69	72.578	-28.4765	-0.419594	-1.61959
1051.01	83.4646	-16.3054	-0.296884				3004.55	76.2107	-24.8438	-0.366067	-1.56607
1051.98	81.3021	-18.4679	-0.336259				3008.41	80.5608	-20.4937	-0.301969	-1.50197
1052.94	78.9161	-20.8539	-0.379702				3012.27	84.8056	-16.2489	-0.239423	-1.43942
1053.91	76.377	-23.393	-0.425933				3016.12	88.3574	-12.6971	-0.187088	-1.38709
1054.87	73.794	-25.976	-0.472964				3019.98	90.9829	-10.0716	-0.148402	-1.3484
1055.84	71.3123	-28.4577	-0.51815				3023.84	92.7516	-8.3029	-0.122341	-1.32234
1056.8	69.1037	-30.6663	-0.558364				3027.69	93.8867	-7.1678	-0.105616	-1.30562
1057.76	67.351	-32.419	-0.590276				3031.55	94.6185	-6.436	-0.0948327	-1.29483
1058.73	66.2265	-33.5435	-0.610751				3035.41	95.1073	-5.9472	-0.0876304	-1.28763
1059.69	65.8667	-33.9033	-0.617302				3039.26	95.4371	-5.6174	-0.0827709	-1.28277
1060.66	66.3472	-33.4228	-0.608553				3043.12	95.6447	-5.4098	-0.079712	-1.27971
1061.62	67.6629	-32.1071	-0.584597				3046.98	95.7454	-5.3091	-0.0782282	-1.27823
1062.59	69.7213	-30.0487	-0.547119				3050.83	95.747	-5.3075	-0.0782046	-1.2782
1063.55	72.3533	-27.4167	-0.499196				3054.69	95.659	-5.3955	-0.0795013	-1.2795
1064.51	75.3388	-24.4312	-0.444837				3058.55	95.5044	-5.5501	-0.0817792	-1.28178
1065.48	78.4445	-21.3255	-0.388289				3062.41	95.3292	-5.7253	-0.0843608	-1.28436
1066.44	81.4612	-18.3088	-0.333362				3066.26	95.1961	-5.8584	-0.086322	-1.28632
1067.41	84.231	-15.539	-0.28293				3070.12	95.1604	-5.8941	-0.086848	-1.28685
1068.37	86.6604	-13.1096	-0.238696				3073.98	95.2427	-5.8118	-0.0856353	-1.28564
1069.34	88.7166	-11.0534	-0.201257				3077.83	95.4167	-5.6378	-0.0830715	-1.28307
1070.3	90.4127	-9.3573	-0.170375				3081.69	95.6234	-5.4311	-0.0800258	-1.28003
1071.26	91.7893	-7.9807	-0.14531				3085.55	95.8031	-5.2514	-0.077378	-1.27738
1072.23	92.8974	-6.8726	-0.125134				3089.4	95.9246	-5.1299	-0.0755877	-1.27559
1073.19	93.7871	-5.9829	-0.108935				3093.26	95.9943	-5.0602	-0.0745607	-1.27456
1074.16	94.5019	-5.2681	-0.0959201				3097.12	96.0426	-5.0119	-0.073849	-1.27385
1075.12	95.077	-4.693	-0.0854489				3100.97	96.0998	-4.9547	-0.0730062	-1.27301
1076.08	95.5401	-4.2299	-0.0770169				3104.83	96.1783	-4.8762	-0.0718495	-1.27185
1077.05	95.9123	-3.8577	-0.07024				3108.69	96.27	-4.7845	-0.0704983	-1.2705
1078.01	96.2095	-3.5605	-0.0648286				3112.55	96.3557	-4.6988	-0.0692356	-1.26924
1078.98	96.4428	-3.3272	-0.0605808				3116.4	96.4185	-4.636	-0.0683102	-1.26831
1079.94	96.6192	-3.1508	-0.0573689				3120.26	96.4507	-4.6038	-0.0678358	-1.26784
1080.91	96.7422	-3.0278	-0.0551294				3124.12	96.4542	-4.6003	-0.0677842	-1.26778
1081.87	96.8123	-2.9577	-0.053853				3127.97	96.4371	-4.6174	-0.0680362	-1.26804
1082.83	96.8298	-2.9402	-0.0535344				3131.83	96.4098	-4.6447	-0.0684384	-1.26844
1083.8	96.7979	-2.9721	-0.0541152				3135.69	96.3838	-4.6707	-0.0688215	-1.26882
1084.76	96.7264	-3.0436	-0.055417				3139.54	96.3703	-4.6842	-0.0690204	-1.26902
1085.73	96.6339	-3.1361	-0.0571013				3143.4	96.3779	-4.6766	-0.0689085	-1.26891
1086.69	96.546	-3.224	-0.0587017				3147.26	96.4103	-4.6442	-0.0684311	-1.26843
1087.66	96.4895	-3.2805	-0.0597305				3151.11	96.4642	-4.5903	-0.0676369	-1.26764
1088.62	96.4845	-3.2855	-0.0598215				3154.97	96.5311	-4.5234	-0.0666511	-1.26665
1089.58	96.5374	-3.2326	-0.0588583				3158.83	96.6008	-4.4537	-0.0656241	-1.26562
1090.55	96.639	-3.131	-0.0570084				3162.69	96.6657	-4.3888	-0.0646678	-1.26467
1091.51	96.7683	-3.0017	-0.0546541				3166.54	96.5917	-4.4628	-0.0657582	-1.26576
1092.48	96.9001	-2.8699	-0.0522544				3170.4	96.6321	-4.4224	-0.0651629	-1.26516
1093.44	97.0121	-2.7579	-0.0502151				3174.26	96.6649	-4.3896	-0.0646796	-1.26468
1094.4	97.0899	-2.6801	-0.0487985				3178.11	96.6903	-4.3642	-0.0643053	-1.26431
1095.37	97.1264	-2.6436	-0.048134				3181.97	96.7065	-4.348	-0.0640666	-1.26407
1096.33	97.1191	-2.6509	-0.0482669				3185.83	96.7124	-4.3421	-0.0639797	-1.26398
1097.3	97.0665	-2.7035	-0.0492246				3189.68	96.7078	-4.3467	-0.0640475	-1.26405
1098.26	96.9664	-2.8036	-0.0510472				3193.54	96.6947	-4.3598	-0.0642405	-1.26424
1099.23	96.8153	-2.9547	-0.0537984				3197.4	96.6752	-4.3793	-0.0645278	-1.26453
1100.19	96.6097	-3.1603	-0.0575419				3201.26	96.6507	-4.4038	-0.0648888	-1.26489
1101.15	96.3485	-3.4215	-0.0622977				3205.11	96.6211	-4.4334	-0.065325	-1.26532
1102.12	96.0364	-3.7336	-0.0679804				3208.97	96.5852	-4.4693	-0.0658539	-1.26585
1103.08	95.6873	-4.0827	-0.0743367				3212.83	96.5421	-4.5124	-0.066489	-1.26649
1104.05	95.3263	-4.4437	-0.0809097				3216.68	96.4919	-4.5626	-0.0672287	-1.26723
1105.01	94.9874	-4.7826	-0.0870803				3220.54	96.4357	-4.6188	-0.0680568	-1.26806
1105.98	94.7053	-5.0647	-0.0922167				3224.4	96.375	-4.6795	-0.0689512	-1.26895
1106.94	94.5048	-5.2652	-0.0958673				3228.25	96.3132	-4.7413	-0.0698618	-1.26986
1107.9	94.3898	-5.3802	-0.0979612				3232.11	96.2549	-4.7996	-0.0707208	-1.27072
1108.87	94.3386	-5.4314	-0.0988935				3235.97	96.2045	-4.85	-0.0714635	-1.27146
1109.83	94.3037	-5.4663	-0.0995289				3239.82	96.1647	-4.8898	-0.0720499	-1.27205
1110.8	94.2179	-5.5521	-0.101091				3243.68	96.1355	-4.919	-0.0724802	-1.27248
1111.76	94.002	-5.768	-0.105022				3247.54	96.1131	-4.9414	-0.0728102	-1.27281
1112.73	93.5781	-6.1919	-0.11274				3251.4	96.0943	-4.9602	-0.0730872	-1.27309
1113.69	92.8887	-6.8813	-0.125293				3255.25	96.075	-4.9795	-0.0733716	-1.27337
1114.65	91.923	-7.847	-0.142876				3259.11	96.0529	-5.0016	-0.0736972	-1.2737
1115.62	90.7413	-9.0287	-0.164392				3262.97	96.0283	-5.0262	-0.0740597	-1.27406
1116.58	89.4839	-10.2861	-0.187287				3266.82	96.0023	-5.0522	-0.0744428	-1.27444
1117.55	88.3517	-11.4183	-0.207901				3270.68	95.9738	-5.0807	-0.0748628	-1.27486
1118.51	87.558	-12.212	-0.222353				3274.54	95.9441	-5.1104	-0.0753004	-1.2753
1119.48	87.267	-12.503	-0.227651				3278.39	95.9118	-5.1427	-0.0757763	-1.27578
1120.44	87.5432	-12.2268	-0.222622				3282.25	95.8755	-5.179	-0.0763112	-1.27631
1121.4	88.3356	-11.4344	-0.208194				3286.11	95.8355	-5.219	-0.0769006	-1.2769
1122.37	89.5023	-10.2677	-0.186952				3289.96	95.7935	-5.261	-0.0775194	-1.27752
1123.33	90.8603	-8.9097	-0.162225				3293.82	95.7516	-5.3029	-0.0781368	-1.27814
1124.3	92.2378	-7.5322	-0.137144				3297.68	95.7104	-5.3441	-0.0787439	-1.27874
1125.26	93.5091	-6.2609	-0.113997				3301.54	95.6693	-5.3852	-0.0793495	-1.27935
1126.22	94.6029	-5.1671	-0.0940812				3305.39	95.6255	-5.429	-0.0799949	-1.27999
1127.19	95.4937	-4.2763	-0.0778617				3309.25	95.576	-5.4785	-0.0807242	-1.28072
1128.15	96.1863	-3.5837	-0.065251				3313.11	95.519	-5.5355	-0.0815641	-1.28156
1129.12	96.7027	-3.0673	-0.0558486				3316.96	95.4546	-5.5999	-0.082513	-1.28251
1130.08	97.0736	-2.6964	-0.0490953				3320.82	95.3842	-5.6703	-0.0835504	-1.28355
1131.05	97.3337	-2.4363	-0.0443595				3324.68	95.3102	-5.7443	-0.0846407	-1.28464
1132.01	97.5163	-2.2537	-0.0410348				3328.53	95.2337	-5.8208	-0.0857679	-1.28577
1132.97	97.6488	-2.1212	-0.0386222				3332.39	95.1547	-5.8998	-0.086932	-1.28693
1133.94	97.7499	-2.0201	-0.0367814				3336.25	95.0717	-5.9828	-0.088155	-1.28815
1134.9	97.83	-1.94	-0.035323				3340.1	94.9811	-6.0734	-0.0894899	-1.28949
1135.87	97.8936	-1.8764	-0.034165				3343.96	94.8801	-6.1744	-0.0909781	-1.29098
1136.83	97.9428	-1.8272	-0.0332692				3347.82	94.7681	-6.2864	-0.0926284	-1.29263
1137.8	97.9788	-1.7912	-0.0326137				3351.68	94.6476	-6.4069	-0.094404	-1.2944
1138.76	98.0026	-1.7674	-0.0321803				3355.53	94.523	-6.5315	-0.0962399	-1.29624
1139.72	98.0148	-1.7552	-0.0319582				3359.39	94.398	-6.6565	-0.0980818	-1.29808
1140.69	98.0154	-1.7546	-0.0319473				3363.25	94.2726	-6.7819	-0.0999295	-1.29993
1141.65	98.0041	-1.7659	-0.032153				3367.1	94.1432	-6.9113	-0.101836	-1.30184
1142.62	97.9808	-1.7892	-0.0325773				3370.96	94.0049	-7.0496	-0.103874	-1.30387
1143.58	97.9459	-1.8241	-0.0332127				3374.82	93.8557	-7.1988	-0.106072	-1.30607
1144.55	97.9001	-1.8699	-0.0340466				3378.67	93.6998	-7.3547	-0.10837	-1.30837
1145.51	97.8438	-1.9262	-0.0350717				3382.53	93.5468	-7.5077	-0.110624	-1.31062
1146.47	97.7768	-1.9932	-0.0362916				3386.39	93.4077	-7.6468	-0.112674	-1.31267
1147.44	97.6977	-2.0723	-0.0377319				3390.24	93.2875	-7.767	-0.114445	-1.31444
1148.4	97.6041	-2.1659	-0.0394361				3394.1	93.1806	-7.8739	-0.11602	-1.31602
1149.37	97.493	-2.277	-0.041459				3397.96	93.0758	-7.9787	-0.117564	-1.31756
1150.33	97.3613	-2.4087	-0.043857				3401.82	92.9632	-8.0913	-0.119223	-1.31922
1151.29	97.206	-2.564	-0.0466846				3405.67	92.839	-8.2155	-0.121053	-1.32105
1152.26	97.0239	-2.7461	-0.0500002				3409.53	92.7097	-8.3448	-0.122958	-1.32296
1153.22	96.8117	-2.9583	-0.0538639				3413.39	92.5877	-8.4668	-0.124756	-1.32476
1154.19	96.5656	-3.2044	-0.0583448				3417.24	92.4798	-8.5747	-0.126346	-1.32635
1155.15	96.2844	-3.4856	-0.0634649				3421.1	92.3887	-8.6658	-0.127688	-1.32769
1156.12	95.9723	-3.7977	-0.0691475				3424.96	92.3085	-8.746	-0.12887	-1.32887
1157.08	95.6418	-4.1282	-0.0751651				3428.81	92.2294	-8.8251	-0.130036	-1.33004
1158.04	95.3146	-4.4554	-0.0811227				3432.67	92.1462	-8.9083	-0.131261	-1.33126
1159.01	95.0183	-4.7517	-0.0865177				3436.53	92.0616	-8.9929	-0.132508	-1.33251
1159.97	94.7805	-4.9895	-0.0908475				3440.39	91.9839	-9.0706	-0.133653	-1.33365
1160.94	94.6215	-5.1485	-0.0937425				3444.24	91.9219	-9.1326	-0.134566	-1.33457
1161.9	94.5503	-5.2197	-0.0950389				3448.1	91.8798	-9.1747	-0.135187	-1.33519
1162.87	94.5634	-5.2066	-0.0948004				3451.96	91.8559	-9.1986	-0.135539	-1.33554
1163.83	94.6475	-5.1225	-0.0932691				3455.81	91.8447	-9.2098	-0.135704	-1.3357
1164.79	94.7845	-4.9855	-0.0907746				3459.67	91.8417	-9.2128	-0.135748	-1.33575
1165.76	94.9557	-4.8143	-0.0876575				3463.53	91.8466	-9.2079	-0.135676	-1.33568
1166.72	95.1447	-4.6253	-0.0842162				3467.38	91.8633	-9.1912	-0.13543	-1.33543
1167.69	95.3386	-4.4314	-0.0806857				3471.24	91.8959	-9.1586	-0.13495	-1.33495
1168.65	95.5266	-4.2434	-0.0772627				3475.1	91.9438	-9.1107	-0.134244	-1.33424
1169.62	95.6992	-4.0708	-0.07412				3478.95	91.9997	-9.0548	-0.13342	-1.33342
1170.58	95.847	-3.923	-0.0714289				3482.81	92.0535	-9.001	-0.132627	-1.33263
1171.54	95.9604	-3.8096	-0.0693642				3486.67	92.0995	-8.955	-0.13195	-1.33195
1172.51	96.0297	-3.7403	-0.0681024				3490.53	92.1403	-8.9142	-0.131348	-1.33135
1173.47	96.0448	-3.7252	-0.0678274				3494.38	92.1845	-8.87	-0.130697	-1.3307
1174.44	95.9931	-3.7769	-0.0687688				3498.24	92.2388	-8.8157	-0.129897	-1.3299
1175.4	95.8578	-3.9122	-0.0712323				3502.1	92.3011	-8.7534	-0.128979	-1.32898
1176.36	95.6181	-4.1519	-0.0755967				3505.95	92.3622	-8.6923	-0.128079	-1.32808
1177.33	95.2554	-4.5146	-0.0822006				3509.81	92.4147	-8.6398	-0.127305	-1.32731
1178.29	94.7646	-5.0054	-0.091137				3513.67	92.4608	-8.5937	-0.126626	-1.32663
1179.26	94.168	-5.602	-0.102				3517.52	92.5123	-8.5422	-0.125867	-1.32587
1180.22	93.5215	-6.2485	-0.113771				3521.38	92.5817	-8.4728	-0.124844	-1.32484
1181.19	92.9088	-6.8612	-0.124927				3525.24	92.6718	-8.3827	-0.123517	-1.32352
1182.15	92.4199	-7.3501	-0.133829				3529.09	92.7735	-8.281	-0.122018	-1.32202
1183.11	92.1224	-7.6476	-0.139245				3532.95	92.8728	-8.1817	-0.120555	-1.32056
1184.08	92.0399	-7.7301	-0.140748				3536.81	92.9611	-8.0934	-0.119254	-1.31925
1185.04	92.145	-7.625	-0.138834				3540.67	93.0366	-8.0179	-0.118142	-1.31814
1186.01	92.3714	-7.3986	-0.134712				3544.52	93.1017	-7.9528	-0.117182	-1.31718
1186.97	92.6373	-7.1327	-0.12987				3548.38	93.1597	-7.8948	-0.116328	-1.31633
1187.94	92.87	-6.9	-0.125633				3552.24	93.2141	-7.8404	-0.115526	-1.31553
1188.9	93.0225	-6.7475	-0.122857				3556.09	93.2691	-7.7854	-0.114716	-1.31472
1189.86	93.0761	-6.6939	-0.121881				3559.95	93.3293	-7.7252	-0.113829	-1.31383
1190.83	93.0315	-6.7385	-0.122693				3563.81	93.3935	-7.661	-0.112883	-1.31288
1191.79	92.8966	-6.8734	-0.125149				3567.66	93.4505	-7.604	-0.112043	-1.31204
1192.76	92.6771	-7.0929	-0.129146				3571.52	93.4825	-7.572	-0.111571	-1.31157
1193.72	92.3725	-7.3975	-0.134692				3575.38	93.4809	-7.5736	-0.111595	-1.31159
1194.69	91.9753	-7.7947	-0.141924				3579.23	93.4605	-7.594	-0.111896	-1.3119
1195.65	91.4733	-8.2967	-0.151064				3583.09	93.4592	-7.5953	-0.111915	-1.31191
1196.61	90.8501	-8.9199	-0.162411				3586.95	93.5154	-7.5391	-0.111087	-1.31109
1197.58	90.0859	-9.6841	-0.176325				3590.81	93.637	-7.4175	-0.109295	-1.30929
1198.54	89.1574	-10.6126	-0.193231				3594.66	93.7877	-7.2668	-0.107074	-1.30707
1199.51	88.025	-11.745	-0.21385				3598.52	93.9053	-7.1492	-0.105342	-1.30534
1200.47	86.684	-13.086	-0.238266				3602.38	93.9382	-7.1163	-0.104857	-1.30486
1201.43	85.0873	-14.6827	-0.267339				3606.23	93.8783	-7.1762	-0.105739	-1.30574
1202.4	83.2013	-16.5687	-0.301678				3610.09	93.7709	-7.2836	-0.107322	-1.30732
1203.36	80.9952	-18.7748	-0.341846				3613.95	93.6907	-7.3638	-0.108504	-1.3085
1204.33	78.4446	-21.3254	-0.388287				3617.8	93.6954	-7.3591	-0.108434	-1.30843
1205.29	75.5364	-24.2336	-0.441239				3621.66	93.7866	-7.2679	-0.107091	-1.30709
1206.26	72.2747	-27.4953	-0.500627				3625.52	93.9105	-7.144	-0.105265	-1.30526
1207.22	68.6902	-31.0798	-0.565893				3629.37	93.9989	-7.0556	-0.103962	-1.30396
1208.18	64.8513	-34.9187	-0.63579				3633.23	94.0239	-7.0306	-0.103594	-1.30359
1209.15	60.8744	-38.8956	-0.708201				3637.09	94.0309	-7.0236	-0.103491	-1.30349
1210.11	56.928	-42.842	-0.780056				3640.95	94.1178	-6.9367	-0.10221	-1.30221
1211.08	53.2231	-46.5469	-0.847513				3644.8	94.3594	-6.6951	-0.0986505	-1.29865
1212.04	49.9876	-49.7824	-0.906424				3648.66	94.7373	-6.3172	-0.0930823	-1.29308
1213.01	47.4286	-52.3414	-0.953018				3652.52	95.1447	-5.9098	-0.0870793	-1.28708
1213.97	45.694	-54.076	-0.984601				3656.37	95.4591	-5.5954	-0.0824467	-1.28245
1214.93	44.8483	-54.9217	-0.999999				3660.23	95.6157	-5.4388	-0.0801393	-1.28014
1215.9	44.8698	-54.9002	-0.999608				3664.09	95.6423	-5.4122	-0.0797473	-1.27975
1216.86	45.6689	-54.1011	-0.985058				3667.94	95.6433	-5.4112	-0.0797326	-1.27973
1217.83	47.1161	-52.6539	-0.958708				3671.8	95.7327	-5.3218	-0.0784153	-1.27842
1218.79	49.0695	-50.7005	-0.923141				3675.66	95.9431	-5.1114	-0.0753151	-1.27532
1219.76	51.3953	-48.3747	-0.880793				3679.51	96.2019	-4.8526	-0.0715018	-1.2715
1220.72	53.9782	-45.7918	-0.833765				3683.37	96.3902	-4.6643	-0.0687272	-1.26873
1221.68	56.7257	-43.0443	-0.783739				3687.23	96.4225	-4.632	-0.0682513	-1.26825
1222.65	59.5653	-40.2047	-0.732036				3691.09	96.2965	-4.758	-0.0701079	-1.27011
1223.61	62.4396	-37.3304	-0.679702				3694.94	96.1004	-4.9541	-0.0729973	-1.273
1224.58	65.3003	-34.4697	-0.627615				3698.8	95.9699	-5.0846	-0.0749202	-1.27492
1225.54	68.104	-31.666	-0.576566				3702.66	95.9993	-5.0552	-0.074487	-1.27449
1226.51	70.8117	-28.9583	-0.527265				3706.51	96.1762	-4.8783	-0.0718805	-1.27188
1227.47	73.3901	-26.3799	-0.480318				3710.37	96.4074	-4.6471	-0.0684738	-1.26847
1228.43	75.8139	-23.9561	-0.436186				3714.23	96.5972	-4.4573	-0.0656771	-1.26568
1229.4	78.0653	-21.7047	-0.395193				3718.08	96.6965	-4.358	-0.064214	-1.26421
1230.36	80.133	-19.637	-0.357545				3721.94	96.7057	-4.3488	-0.0640784	-1.26408
1231.33	82.01	-17.76	-0.323369				3725.8	96.6536	-4.4009	-0.0648461	-1.26485
1232.29	83.6942	-16.0758	-0.292704				3729.66	96.5722	-4.4823	-0.0660455	-1.26605
1233.25	85.1893	-14.5807	-0.265481				3733.51	96.4801	-4.5744	-0.0674026	-1.2674
1234.22	86.5062	-13.2638	-0.241504				3737.37	96.3792	-4.6753	-0.0688893	-1.26889
1235.18	87.662	-12.108	-0.220459				3741.23	96.2623	-4.7922	-0.0706118	-1.27061
1236.15	88.6774	-11.0926	-0.201971				3745.08	96.1196	-4.9349	-0.0727144	-1.27271
1237.11	89.5724	-10.1976	-0.185675				3748.94	95.9437	-5.1108	-0.0753063	-1.27531
1238.08	90.364	-9.406	-0.171262				3752.8	95.7356	-5.3189	-0.0783726	-1.27837
1239.04	91.0648	-8.7052	-0.158502				3756.65	95.5174	-5.5371	-0.0815877	-1.28159
1240	91.6845	-8.0855	-0.147219				3760.51	95.3456	-5.7089	-0.0841191	-1.28412
1240.97	92.231	-7.539	-0.137268				3764.37	95.3062	-5.7483	-0.0846997	-1.2847
1241.93	92.7116	-7.0584	-0.128517				3768.22	95.4735	-5.581	-0.0822346	-1.28223
1242.9	93.1338	-6.6362	-0.12083				3772.08	95.8542	-5.2003	-0.076625	-1.27663
1243.86	93.5049	-6.2651	-0.114073				3775.94	96.376	-4.6785	-0.0689365	-1.26894
1244.83	93.8321	-5.9379	-0.108116				3779.8	96.9363	-4.1182	-0.0606806	-1.26068
1245.79	94.1224	-5.6476	-0.10283				3783.65	97.4558	-3.5987	-0.0530259	-1.25303
1246.75	94.3818	-5.3882	-0.0981069				3787.51	97.8971	-3.1574	-0.0465234	-1.24652
1247.72	94.6156	-5.1544	-0.0938499				3791.37	98.2556	-2.7989	-0.041241	-1.24124
1248.68	94.8284	-4.9416	-0.0899753				3795.22	98.5403	-2.5142	-0.0370461	-1.23705
1249.65	95.0239	-4.7461	-0.0864157				3799.08	98.7555	-2.299	-0.0338752	-1.23388
1250.61	95.2049	-4.5651	-0.0831201				3802.94	98.8911	-2.1634	-0.0318771	-1.23188
1251.58	95.3735	-4.3965	-0.0800503				3806.79	98.9273	-2.1272	-0.0313437	-1.23134
1252.54	95.5311	-4.2389	-0.0771807				3810.65	98.849	-2.2055	-0.0324975	-1.2325
1253.5	95.6784	-4.0916	-0.0744987				3814.51	98.6629	-2.3916	-0.0352396	-1.23524
1254.47	95.8159	-3.9541	-0.0719952				3818.36	98.4071	-2.6474	-0.0390087	-1.23901
1255.43	95.9443	-3.8257	-0.0696573				3822.22	98.1458	-2.9087	-0.0428589	-1.24286
1256.4	96.065	-3.705	-0.0674596				3826.08	97.9428	-3.1117	-0.0458501	-1.24585
1257.36	96.1798	-3.5902	-0.0653694				3829.94	97.8268	-3.2277	-0.0475593	-1.24756
1258.32	96.29	-3.48	-0.0633629				3833.79	97.7772	-3.2773	-0.0482901	-1.24829
1259.29	96.3963	-3.3737	-0.0614274				3837.65	97.7462	-3.3083	-0.0487469	-1.24875
1260.25	96.4975	-3.2725	-0.0595848				3841.51	97.6954	-3.3591	-0.0494954	-1.2495
1261.22	96.5913	-3.1787	-0.0578769				3845.36	97.6158	-3.4387	-0.0506683	-1.25067
1262.18	96.675	-3.095	-0.0563529				3849.22	97.5251	-3.5294	-0.0520048	-1.252
1263.15	96.7469	-3.0231	-0.0550438				3853.08	97.4493	-3.6052	-0.0531217	-1.25312
1264.11	96.8071	-2.9629	-0.0539477				3856.93	97.4056	-3.6489	-0.0537656	-1.25377
1265.07	96.8571	-2.9129	-0.0530373				3860.79	97.3955	-3.659	-0.0539144	-1.25391
1266.04	96.8991	-2.8709	-0.0522726				3864.65	97.4092	-3.6453	-0.0537125	-1.25371
1267	96.9348	-2.8352	-0.0516226				3868.5	97.433	-3.6215	-0.0533618	-1.25336
1267.97	96.9648	-2.8052	-0.0510763				3872.36	97.454	-3.6005	-0.0530524	-1.25305
1268.93	96.9887	-2.7813	-0.0506412				3876.22	97.4639	-3.5906	-0.0529065	-1.25291
1269.9	97.0054	-2.7646	-0.0503371				3880.08	97.4635	-3.591	-0.0529124	-1.25291
1270.86	97.0147	-2.7553	-0.0501678				3883.93	97.4672	-3.5873	-0.0528579	-1.25286
1271.82	97.0169	-2.7531	-0.0501277				3887.79	97.4999	-3.5546	-0.0523761	-1.25238
1272.79	97.0132	-2.7568	-0.0501951				3891.65	97.584	-3.4705	-0.0511369	-1.25114
1273.75	97.005	-2.765	-0.0503444				3895.5	97.7218	-3.3327	-0.0491064	-1.24911
1274.72	96.9943	-2.7757	-0.0505392				3899.36	97.8868	-3.1677	-0.0466752	-1.24668
1275.68	96.9833	-2.7867	-0.0507395				3903.22	98.033	-3.0215	-0.044521	-1.24452
1276.65	96.9741	-2.7959	-0.050907				3907.07	98.1202	-2.9343	-0.0432361	-1.24324
1277.61	96.969	-2.801	-0.0509999				3910.93	98.1389	-2.9156	-0.0429606	-1.24296
1278.57	96.9693	-2.8007	-0.0509944				3914.79	98.1196	-2.9349	-0.043245	-1.24324
1279.54	96.9747	-2.7953	-0.0508961				3918.64	98.1211	-2.9334	-0.0432229	-1.24322
1280.5	96.9833	-2.7867	-0.0507395				3922.5	98.1982	-2.8563	-0.0420868	-1.24209
1281.47	96.9915	-2.7785	-0.0505902				3926.36	98.3645	-2.69	-0.0396364	-1.23964
1282.43	96.9953	-2.7747	-0.050521				3930.22	98.5809	-2.4736	-0.0364478	-1.23645
1283.39	96.9908	-2.7792	-0.0506029				3934.07	98.7812	-2.2733	-0.0334965	-1.2335
1284.36	96.9749	-2.7951	-0.0508924				3937.93	98.9141	-2.1404	-0.0315382	-1.23154
1285.32	96.9454	-2.8246	-0.0514296				3941.79	98.9681	-2.0864	-0.0307425	-1.23074
1286.29	96.9002	-2.8698	-0.0522525				3945.64	98.9702	-2.0843	-0.0307116	-1.23071
1287.25	96.8369	-2.9331	-0.0534051				3949.5	98.964	-2.0905	-0.030803	-1.2308
1288.22	96.7525	-3.0175	-0.0549418				3953.36	98.9839	-2.0706	-0.0305097	-1.23051
1289.18	96.6431	-3.1269	-0.0569337				3957.21	99.0382	-2.0163	-0.0297096	-1.22971
1290.14	96.5049	-3.2651	-0.0594501				3961.07	99.1133	-1.9412	-0.0286031	-1.2286
1291.11	96.3369	-3.4331	-0.062509				3964.93	99.1924	-1.8621	-0.0274375	-1.22744
1292.07	96.1422	-3.6278	-0.066054				3968.78	99.2707	-1.7838	-0.0262838	-1.22628
1293.04	95.9309	-3.8391	-0.0699013				3972.64	99.355	-1.6995	-0.0250417	-1.22504
1294	95.7191	-4.0509	-0.0737577				3976.5	99.4519	-1.6026	-0.0236139	-1.22361
1294.97	95.527	-4.243	-0.0772554				3980.36	99.5565	-1.498	-0.0220726	-1.22207
1295.93	95.3729	-4.3971	-0.0800612				3984.21	99.6525	-1.402	-0.0206581	-1.22066
1296.89	95.2678	-4.5022	-0.0819748				3988.07	99.7224	-1.3321	-0.0196281	-1.21963
1297.86	95.2116	-4.5584	-0.0829981				3991.93	99.7593	-1.2952	-0.0190844	-1.21908
1298.82	95.194	-4.576	-0.0833186				3995.78	99.77	-1.2845	-0.0189268	-1.21893
1299.79	95.1984	-4.5716	-0.0832385				3999.64	99.7694	-1.2851	-0.0189356	-1.21894
1300.75	95.2083	-4.5617	-0.0830582				4003.5	99.635	-1.4195	-0.020916	-1.22092
1301.72	95.2115	-4.5585	-0.0829999				4007.35	99.6399	-1.4146	-0.0208438	-1.22084
1302.68	95.2013	-4.5687	-0.0831857				4011.21	99.6492	-1.4053	-0.0207067	-1.22071
1303.64	95.1759	-4.5941	-0.0836481				4015.07	99.6575	-1.397	-0.0205844	-1.22058
1304.61	95.1355	-4.6345	-0.0843837				4018.93	99.6607	-1.3938	-0.0205373	-1.22054
1305.57	95.0802	-4.6898	-0.0853906				4022.78	99.657	-1.3975	-0.0205918	-1.22059
1306.54	95.0068	-4.7632	-0.0867271				4026.64	99.6456	-1.4089	-0.0207598	-1.22076
1307.5	94.9082	-4.8618	-0.0885223				4030.5	99.6265	-1.428	-0.0210412	-1.22104
1308.46	94.7727	-4.9973	-0.0909895				4034.35	99.6017	-1.4528	-0.0214066	-1.22141
1309.43	94.5871	-5.1829	-0.0943688				4038.21	99.5751	-1.4794	-0.0217986	-1.2218
1310.39	94.3435	-5.4265	-0.0988042				4042.07	99.5515	-1.503	-0.0221463	-1.22215
1311.36	94.0488	-5.7212	-0.10417				4045.92	99.5343	-1.5202	-0.0223997	-1.2224
1312.32	93.7325	-6.0375	-0.109929				4049.78	99.5231	-1.5314	-0.0225648	-1.22256
1313.29	93.4468	-6.3232	-0.115131				4053.64	99.5151	-1.5394	-0.0226826	-1.22268
1314.25	93.2561	-6.5139	-0.118603				4057.49	99.5072	-1.5473	-0.0227991	-1.2228
1315.21	93.2165	-6.5535	-0.119324				4061.35	99.4986	-1.5559	-0.0229258	-1.22293
1316.18	93.3566	-6.4134	-0.116773				4065.21	99.4908	-1.5637	-0.0230407	-1.22304
1317.14	93.6676	-6.1024	-0.111111				4069.07	99.4863	-1.5682	-0.023107	-1.22311
1318.11	94.1074	-5.6626	-0.103103				4072.92	99.4868	-1.5677	-0.0230996	-1.2231
1319.07	94.6145	-5.1555	-0.0938699				4076.78	99.4918	-1.5627	-0.023026	-1.22303
1320.04	95.1246	-4.6454	-0.0845822				4080.64	99.4979	-1.5566	-0.0229361	-1.22294
1321	95.587	-4.183	-0.0761629				4084.49	99.4999	-1.5546	-0.0229066	-1.22291
1321.96	95.9742	-3.7958	-0.0691129				4088.35	99.4919	-1.5626	-0.0230245	-1.22302
1322.93	96.2833	-3.4867	-0.0634849				4092.21	99.4698	-1.5847	-0.0233501	-1.22335
1323.89	96.5289	-3.2411	-0.0590131				4096.06	99.4335	-1.621	-0.023885	-1.22389
1324.86	96.7321	-3.0379	-0.0553133				4099.92	99.3884	-1.6661	-0.0245495	-1.22455
1325.82	96.9108	-2.8592	-0.0520595				4103.78	99.3442	-1.7103	-0.0252008	-1.2252
1326.79	97.0743	-2.6957	-0.0490826				4107.63	99.3118	-1.7427	-0.0256782	-1.22568
1327.75	97.2231	-2.5469	-0.0463733				4111.49	99.299	-1.7555	-0.0258668	-1.22587
1328.71	97.352	-2.418	-0.0440263				4115.35	99.3085	-1.746	-0.0257268	-1.22573
1329.68	97.4553	-2.3147	-0.0421454				4119.21	99.3372	-1.7173	-0.025304	-1.2253
1330.64	97.5293	-2.2407	-0.0407981				4123.06	99.3781	-1.6764	-0.0247013	-1.2247
1331.61	97.5734	-2.1966	-0.0399951				4126.92	99.4232	-1.6313	-0.0240368	-1.22404
1332.57	97.5889	-2.1811	-0.0397129				4130.78	99.4653	-1.5892	-0.0234164	-1.22342
1333.53	97.5779	-2.1921	-0.0399132				4134.63	99.4988	-1.5557	-0.0229228	-1.22292
1334.5	97.5432	-2.2268	-0.040545				4138.49	99.5198	-1.5347	-0.0226134	-1.22261
1335.46	97.4897	-2.2803	-0.0415191				4142.35	99.5268	-1.5277	-0.0225103	-1.22251
1336.43	97.4255	-2.3445	-0.042688				4146.2	99.5209	-1.5336	-0.0225972	-1.2226
1337.39	97.3631	-2.4069	-0.0438242				4150.06	99.5057	-1.5488	-0.0228212	-1.22282
1338.36	97.3174	-2.4526	-0.0446563				4153.92	99.4871	-1.5674	-0.0230952	-1.2231
1339.32	97.2998	-2.4702	-0.0449767				4157.77	99.4708	-1.5837	-0.0233354	-1.22334
1340.28	97.3129	-2.4571	-0.0447382				4161.63	99.461	-1.5935	-0.0234798	-1.22348
1341.25	97.3476	-2.4224	-0.0441064				4165.49	99.459	-1.5955	-0.0235093	-1.22351
1342.21	97.3871	-2.3829	-0.0433872				4169.35	99.4631	-1.5914	-0.0234489	-1.22345
1343.18	97.4157	-2.3543	-0.0428665				4173.2	99.4706	-1.5839	-0.0233383	-1.22334
1344.14	97.4274	-2.3426	-0.0426534				4177.06	99.4786	-1.5759	-0.0232205	-1.22322
1345.11	97.431	-2.339	-0.0425879				4180.92	99.4856	-1.5689	-0.0231173	-1.22312
1346.07	97.4475	-2.3225	-0.0422875				4184.77	99.4911	-1.5634	-0.0230363	-1.22304
1347.03	97.4986	-2.2714	-0.041357				4188.63	99.4949	-1.5596	-0.0229803	-1.22298
1348	97.5911	-2.1789	-0.0396728				4192.49	99.4971	-1.5574	-0.0229479	-1.22295
1348.96	97.71	-2.06	-0.0375079				4196.34	99.4974	-1.5571	-0.0229435	-1.22294
1349.93	97.8273	-1.9427	-0.0353722				4200.2	99.4957	-1.5588	-0.0229685	-1.22297
1350.89	97.9182	-1.8518	-0.0337171				4204.06	99.492	-1.5625	-0.023023	-1.22302
1351.86	97.9697	-1.8003	-0.0327794				4207.91	99.4863	-1.5682	-0.023107	-1.22311
1352.82	97.9817	-1.7883	-0.0325609				4211.77	99.4782	-1.5763	-0.0232264	-1.22323
1353.78	97.9627	-1.8073	-0.0329068				4215.63	99.4676	-1.5869	-0.0233825	-1.22338
1354.75	97.9252	-1.8448	-0.0335896				4219.49	99.4548	-1.5997	-0.0235712	-1.22357
1355.71	97.8791	-1.8909	-0.034429				4223.34	99.4412	-1.6133	-0.0237715	-1.22377
1356.68	97.8288	-1.9412	-0.0353448				4227.2	99.4283	-1.6262	-0.0239616	-1.22396
1357.64	97.7717	-1.9983	-0.0363845				4231.06	99.4177	-1.6368	-0.0241178	-1.22412
1358.61	97.7028	-2.0672	-0.037639				4234.91	99.4093	-1.6452	-0.0242416	-1.22424
1359.57	97.6186	-2.1514	-0.0391721				4238.77	99.4017	-1.6528	-0.0243536	-1.22435
1360.53	97.5202	-2.2498	-0.0409637				4242.63	99.3929	-1.6616	-0.0244832	-1.22448
1361.5	97.4117	-2.3583	-0.0429393				4246.48	99.381	-1.6735	-0.0246586	-1.22466
1362.46	97.2953	-2.4747	-0.0450587				4250.34	99.365	-1.6895	-0.0248943	-1.22489
1363.43	97.1666	-2.6034	-0.047402				4254.2	99.3452	-1.7093	-0.0251861	-1.22519
1364.39	97.0131	-2.7569	-0.0501969				4258.06	99.3221	-1.7324	-0.0255265	-1.22553
1365.35	96.8169	-2.9531	-0.0537692				4261.91	99.2964	-1.7581	-0.0259051	-1.22591
1366.32	96.5593	-3.2107	-0.0584596				4265.77	99.2693	-1.7852	-0.0263044	-1.2263
1367.28	96.2282	-3.5418	-0.0644881				4269.63	99.243	-1.8115	-0.026692	-1.22669
1368.25	95.8276	-3.9424	-0.0717822				4273.48	99.2209	-1.8336	-0.0270176	-1.22702
1369.21	95.3897	-4.3803	-0.0797553				4277.34	99.207	-1.8475	-0.0272224	-1.22722
1370.18	94.9776	-4.7924	-0.0872587				4281.2	99.2044	-1.8501	-0.0272607	-1.22726
1371.14	94.6626	-5.1074	-0.0929942				4285.05	99.2132	-1.8413	-0.0271311	-1.22713
1372.1	94.4835	-5.2865	-0.0962552				4288.91	99.2311	-1.8234	-0.0268673	-1.22687
1373.07	94.4304	-5.3396	-0.097222				4292.77	99.2532	-1.8013	-0.0265417	-1.22654
1374.03	94.463	-5.307	-0.0966284				4296.62	99.2749	-1.7796	-0.0262219	-1.22622
1375	94.5355	-5.2345	-0.0953084				4300.48	99.2932	-1.7613	-0.0259523	-1.22595
1375.96	94.6066	-5.1634	-0.0940138				4304.34	99.3077	-1.7468	-0.0257386	-1.22574
1376.93	94.642	-5.128	-0.0933692				4308.2	99.3195	-1.735	-0.0255648	-1.22556
1377.89	94.6185	-5.1515	-0.0937971				4312.05	99.3302	-1.7243	-0.0254071	-1.22541
1378.85	94.53	-5.24	-0.0954085				4315.91	99.3405	-1.714	-0.0252553	-1.22526
1379.82	94.3892	-5.3808	-0.0979722				4319.77	99.3501	-1.7044	-0.0251139	-1.22511
1380.78	94.2239	-5.5461	-0.100982				4323.62	99.3574	-1.6971	-0.0250063	-1.22501
1381.75	94.0642	-5.7058	-0.10389				4327.48	99.3604	-1.6941	-0.0249621	-1.22496
1382.71	93.9258	-5.8442	-0.10641				4331.34	99.3563	-1.6982	-0.0250225	-1.22502
1383.67	93.7968	-5.9732	-0.108758				4335.19	99.3417	-1.7128	-0.0252377	-1.22524
1384.64	93.6406	-6.1294	-0.111602				4339.05	99.313	-1.7415	-0.0256605	-1.22566
1385.6	93.4139	-6.3561	-0.11573				4342.91	99.2669	-1.7876	-0.0263398	-1.22634
1386.57	93.0811	-6.6889	-0.12179				4346.76	99.2031	-1.8514	-0.0272799	-1.22728
1387.53	92.6194	-7.1506	-0.130196				4350.62	99.1259	-1.9286	-0.0284174	-1.22842
1388.5	92.0218	-7.7482	-0.141077				4354.48	99.0454	-2.0091	-0.0296036	-1.2296
1389.46	91.298	-8.472	-0.154256				4358.34	98.9748	-2.0797	-0.0306438	-1.23064
1390.42	90.4635	-9.3065	-0.16945				4362.19	98.927	-2.1275	-0.0313481	-1.23135
1391.39	89.5142	-10.2558	-0.186735				4366.05	98.9091	-2.1454	-0.0316119	-1.23161
1392.35	88.4058	-11.3642	-0.206916				4369.91	98.919	-2.1355	-0.031466	-1.23147
1393.32	87.0621	-12.7079	-0.231382				4373.76	98.9453	-2.1092	-0.0310785	-1.23108
1394.28	85.4305	-14.3395	-0.26109				4377.62	98.9717	-2.0828	-0.0306895	-1.23069
1395.25	83.571	-16.199	-0.294947				4381.48	98.9834	-2.0711	-0.0305171	-1.23052
1396.21	81.6933	-18.0767	-0.329136				4385.33	98.9726	-2.0819	-0.0306762	-1.23068
1397.17	80.0583	-19.7117	-0.358905				4389.19	98.9417	-2.1128	-0.0311315	-1.23113
1398.14	78.8354	-20.9346	-0.381172				4393.05	98.9009	-2.1536	-0.0317327	-1.23173
1399.1	78.0765	-21.6935	-0.394989				4396.9	98.8644	-2.1901	-0.0322705	-1.23227
1400.07	77.7874	-21.9826	-0.400253				4400.76	98.8443	-2.2102	-0.0325667	-1.23257
1401.03	77.9826	-21.7874	-0.396699				4404.62	98.8469	-2.2076	-0.0325284	-1.23253
1402	78.6686	-21.1014	-0.384209				4408.48	98.8711	-2.1834	-0.0321718	-1.23217
1402.96	79.7703	-19.9997	-0.364149				4412.33	98.9101	-2.1444	-0.0315972	-1.2316
1403.92	81.0742	-18.6958	-0.340408				4416.19	98.9544	-2.1001	-0.0309444	-1.23094
1404.89	82.2681	-17.5019	-0.31867				4420.05	98.9956	-2.0589	-0.0303373	-1.23034
1405.85	83.0627	-16.7073	-0.304202				4423.9	99.0285	-2.026	-0.0298526	-1.22985
1406.82	83.2889	-16.4811	-0.300083				4427.76	99.0533	-2.0012	-0.0294872	-1.22949
1407.78	82.9115	-16.8585	-0.306955				4431.62	99.0739	-1.9806	-0.0291836	-1.22918
1408.75	81.9875	-17.7825	-0.323779				4435.47	99.0962	-1.9583	-0.028855	-1.22886
1409.71	80.6181	-19.1519	-0.348713				4439.33	99.1255	-1.929	-0.0284233	-1.22842
1410.67	78.9293	-20.8407	-0.379462				4443.19	99.1639	-1.8906	-0.0278575	-1.22786
1411.64	77.0955	-22.6745	-0.412851				4447.04	99.2108	-1.8437	-0.0271664	-1.22717
1412.6	75.3787	-24.3913	-0.44411				4450.9	99.2628	-1.7917	-0.0264002	-1.2264
1413.57	74.1152	-25.6548	-0.467116				4454.76	99.3159	-1.7386	-0.0256178	-1.22562
1414.53	73.5962	-26.1738	-0.476565				4458.62	99.367	-1.6875	-0.0248649	-1.22486
1415.49	73.9245	-25.8455	-0.470588				4462.47	99.4142	-1.6403	-0.0241694	-1.22417
1416.46	75.002	-24.768	-0.450969				4466.33	99.4566	-1.5979	-0.0235446	-1.22354
1417.42	76.647	-23.123	-0.421017				4470.19	99.4938	-1.5607	-0.0229965	-1.223
1418.39	78.6896	-21.0804	-0.383826				4474.04	99.5249	-1.5296	-0.0225382	-1.22254
1419.35	80.9693	-18.8007	-0.342318				4477.9	99.5486	-1.5059	-0.022189	-1.22219
1420.32	83.2934	-16.4766	-0.300001				4481.76	99.5628	-1.4917	-0.0219798	-1.22198
1421.28	85.4536	-14.3164	-0.260669				4485.61	99.5652	-1.4893	-0.0219444	-1.22194
1422.24	87.3041	-12.4659	-0.226976				4489.47	99.5538	-1.5007	-0.0221124	-1.22211
1423.21	88.8163	-10.9537	-0.199442				4493.33	99.5271	-1.5274	-0.0225058	-1.22251
1424.17	90.0635	-9.7065	-0.176733				4497.19	99.4842	-1.5703	-0.023138	-1.22314
1425.14	91.1631	-8.6069	-0.156712				4501.04	99.4251	-1.6294	-0.0240088	-1.22401
1426.1	92.2079	-7.5621	-0.137689				4504.9	99.3506	-1.7039	-0.0251065	-1.22511
1427.07	93.2031	-6.5669	-0.119568				4508.76	99.2624	-1.7921	-0.0264061	-1.22641
1428.03	94.0672	-5.7028	-0.103835				4512.61	99.1635	-1.891	-0.0278634	-1.22786
1428.99	94.7249	-5.0451	-0.0918598				4516.47	99.0578	-1.9967	-0.0294208	-1.22942
1429.96	95.1813	-4.5887	-0.0835498				4520.33	98.9506	-2.1039	-0.0310004	-1.231
1430.92	95.494	-4.276	-0.0778563				4524.18	98.8478	-2.2067	-0.0325151	-1.23252
1431.89	95.7176	-4.0524	-0.073785				4528.04	98.7558	-2.2987	-0.0338707	-1.23387
1432.85	95.8798	-3.8902	-0.0708317				4531.9	98.6803	-2.3742	-0.0349832	-1.23498
1433.82	95.9872	-3.7828	-0.0688762				4535.75	98.6261	-2.4284	-0.0357818	-1.23578
1434.78	96.0396	-3.7304	-0.0679221				4539.61	98.5962	-2.4583	-0.0362224	-1.23622
1435.74	96.0417	-3.7283	-0.0678839				4543.47	98.5915	-2.463	-0.0362917	-1.23629
1436.71	96.0029	-3.7671	-0.0685903				4547.33	98.6104	-2.4441	-0.0360132	-1.23601
1437.67	95.9317	-3.8383	-0.0698867				4551.18	98.6489	-2.4056	-0.0354459	-1.23545
1438.64	95.8314	-3.9386	-0.071713				4555.04	98.7008	-2.3537	-0.0346811	-1.23468
1439.6	95.699	-4.071	-0.0741237				4558.9	98.7585	-2.296	-0.0338309	-1.23383
1440.56	95.5251	-4.2449	-0.07729				4562.75	98.8146	-2.2399	-0.0330043	-1.233
1441.53	95.2941	-4.4759	-0.081496				4566.61	98.8628	-2.1917	-0.0322941	-1.23229
1442.49	94.9899	-4.7801	-0.0870348				4570.47	98.8993	-2.1552	-0.0317563	-1.23176
1443.46	94.6086	-5.1614	-0.0939774				4574.32	98.9225	-2.132	-0.0314145	-1.23141
1444.42	94.1795	-5.5905	-0.10179				4578.18	98.9331	-2.1214	-0.0312583	-1.23126
1445.39	93.7728	-5.9972	-0.109195				4582.04	98.933	-2.1215	-0.0312597	-1.23126
1446.35	93.4581	-6.3119	-0.114925				4585.89	98.9254	-2.1291	-0.0313717	-1.23137
1447.31	93.2484	-6.5216	-0.118744				4589.75	98.9139	-2.1406	-0.0315412	-1.23154
1448.28	93.1071	-6.6629	-0.121316				4593.61	98.9029	-2.1516	-0.0317033	-1.2317
1449.24	92.9938	-6.7762	-0.123379				4597.47	98.8969	-2.1576	-0.0317917	-1.23179
1450.21	92.8888	-6.8812	-0.125291				4601.32	98.9	-2.1545	-0.031746	-1.23175
1451.17	92.7933	-6.9767	-0.12703				4605.18	98.9151	-2.1394	-0.0315235	-1.23152
1452.14	92.7215	-7.0485	-0.128337				4609.04	98.9439	-2.1106	-0.0310991	-1.2311
1453.1	92.6937	-7.0763	-0.128843				4612.89	98.9866	-2.0679	-0.03047	-1.23047
1454.06	92.7292	-7.0408	-0.128197				4616.75	99.0424	-2.0121	-0.0296478	-1.22965
1455.03	92.8394	-6.9306	-0.12619				4620.61	99.1099	-1.9446	-0.0286532	-1.22865
1455.99	93.0187	-6.7513	-0.122926				4624.46	99.1875	-1.867	-0.0275097	-1.22751
1456.96	93.2332	-6.5368	-0.11902				4628.32	99.2728	-1.7817	-0.0262529	-1.22625
1457.92	93.4222	-6.3478	-0.115579				4632.18	99.3629	-1.6916	-0.0249253	-1.22493
1458.89	93.5223	-6.2477	-0.113756				4636.03	99.454	-1.6005	-0.0235829	-1.22358
1459.85	93.4983	-6.2717	-0.114193				4639.89	99.5422	-1.5123	-0.0222833	-1.22228
1460.81	93.349	-6.421	-0.116912				4643.75	99.6245	-1.43	-0.0210707	-1.22107
1461.78	93.0932	-6.6768	-0.121569				4647.61	99.6999	-1.3546	-0.0199597	-1.21996
1462.74	92.7635	-7.0065	-0.127572				4651.46	99.7698	-1.2847	-0.0189297	-1.21893
1463.71	92.4243	-7.3457	-0.133749				4655.32	99.8373	-1.2172	-0.0179351	-1.21794
1464.67	92.2104	-7.5596	-0.137643				4659.18	99.905	-1.1495	-0.0169376	-1.21694
1465.63	92.3053	-7.4647	-0.135915				4663.03	99.9744	-1.0801	-0.015915	-1.21591
1466.6	92.7381	-7.0319	-0.128035				4666.89	100.045	-1.0095	-0.0148747	-1.21487
1467.56	93.2785	-6.4915	-0.118195				4670.75	100.114	-0.9405	-0.013858	-1.21386
1468.53	93.7045	-6.0655	-0.110439				4674.6	100.179	-0.8755	-0.0129003	-1.2129
1469.49	93.9609	-5.8091	-0.105771				4678.46	100.239	-0.8155	-0.0120162	-1.21202
1470.46	94.0767	-5.6933	-0.103662				4682.32	100.293	-0.7615	-0.0112205	-1.21122
1471.42	94.0863	-5.6837	-0.103487				4686.17	100.342	-0.7125	-0.0104985	-1.2105
1472.38	94.0046	-5.7654	-0.104975				4690.03	100.383	-0.6715	-0.00989437	-1.20989
1473.35	93.8301	-5.9399	-0.108152				4693.89	100.417	-0.6375	-0.00939339	-1.20939
1474.31	93.5639	-6.2061	-0.112999				4697.75	100.442	-0.6125	-0.00902502	-1.20903
1475.28	93.2177	-6.5523	-0.119303				4701.6	100.458	-0.5965	-0.00878927	-1.20879
1476.24	92.793	-6.977	-0.127035				4705.46	100.464	-0.5905	-0.00870086	-1.2087
1477.21	92.255	-7.515	-0.136831				4709.32	100.465	-0.5895	-0.00868613	-1.20869
1478.17	91.5207	-8.2493	-0.150201				4713.17	100.463	-0.5915	-0.0087156	-1.20872
1479.13	90.454	-9.316	-0.169623				4717.03	100.464	-0.5905	-0.00870086	-1.2087
1480.1	88.8891	-10.8809	-0.198116				4720.89	100.472	-0.5825	-0.00858298	-1.20858
1481.06	86.7546	-13.0154	-0.236981				4724.74	100.491	-0.5635	-0.00830302	-1.2083
1482.03	84.2835	-15.4865	-0.281974				4728.6	100.521	-0.5335	-0.00786098	-1.20786
1482.99	81.9922	-17.7778	-0.323693				4732.46	100.561	-0.4935	-0.00727159	-1.20727
1483.96	80.2989	-19.4711	-0.354525				4736.31	100.605	-0.4495	-0.00662326	-1.20662
1484.92	79.3262	-20.4438	-0.372235				4740.17	100.65	-0.4045	-0.0059602	-1.20596
1485.88	79.0592	-20.7108	-0.377097				4744.03	100.691	-0.3635	-0.00535608	-1.20536
1486.85	79.488	-20.282	-0.369289				4747.89	100.725	-0.3295	-0.00485509	-1.20486
1487.81	80.6006	-19.1694	-0.349031				4751.74	100.751	-0.3035	-0.00447199	-1.20447
1488.78	82.3104	-17.4596	-0.3179				4755.6	100.77	-0.2845	-0.00419203	-1.20419
1489.74	84.4058	-15.3642	-0.279747				4759.46	100.78	-0.2745	-0.00404468	-1.20404
1490.7	86.5735	-13.1965	-0.240278				4763.31	100.784	-0.2705	-0.00398575	-1.20399
1491.67	88.5001	-11.2699	-0.205199				4767.17	100.782	-0.2725	-0.00401522	-1.20402
1492.63	89.986	-9.784	-0.178144				4771.03	100.778	-0.2765	-0.00407415	-1.20407
1493.6	90.9862	-8.7838	-0.159933				4774.88	100.776	-0.2785	-0.00410362	-1.2041
1494.56	91.5639	-8.2061	-0.149414				4778.74	100.784	-0.2705	-0.00398575	-1.20399
1495.53	91.8074	-7.9626	-0.144981				4782.6	100.804	-0.2505	-0.00369105	-1.20369
1496.49	91.7651	-8.0049	-0.145751				4786.46	100.841	-0.2135	-0.00314587	-1.20315
1497.45	91.4342	-8.3358	-0.151776				4790.31	100.89	-0.1645	-0.00242386	-1.20242
1498.42	90.8219	-8.9481	-0.162925				4794.17	100.947	-0.1075	-0.00158398	-1.20158
1499.38	90.0052	-9.7648	-0.177795				4798.03	101.004	-0.0505	-0.000744104	-1.20074
1500.35	89.0758	-10.6942	-0.194717				4801.88	101.054	-0.0005	-7.36737e-06	-1.20001
1501.31	88.0474	-11.7226	-0.213442
1502.28	86.8437	-12.9263	-0.235359
1503.24	85.3385	-14.4315	-0.262765
1504.2	83.4101	-16.3599	-0.297877
1505.17	81.0508	-18.7192	-0.340834
1506.13	78.5208	-21.2492	-0.3869
1507.1	76.3332	-23.4368	-0.426731
1508.06	74.8896	-24.8804	-0.453016
1509.03	74.1889	-25.5811	-0.465774
1509.99	73.9816	-25.7884	-0.469548
1510.95	74.036	-25.734	-0.468558
1511.92	74.2412	-25.5288	-0.464821
1512.88	74.6126	-25.1574	-0.458059
1513.85	75.3058	-24.4642	-0.445438
1514.81	76.618	-23.152	-0.421545
1515.78	78.7312	-21.0388	-0.383069
1516.74	81.183	-18.587	-0.338427
1517.7	83.213	-16.557	-0.301465
1518.67	84.6553	-15.1147	-0.275204
1519.63	85.7449	-14.0251	-0.255365
1520.6	86.6787	-13.0913	-0.238363
1521.56	87.5383	-12.2317	-0.222711
1522.52	88.3399	-11.4301	-0.208116
1523.49	89.078	-10.692	-0.194677
1524.45	89.7458	-10.0242	-0.182518
1525.42	90.3384	-9.4316	-0.171728
1526.38	90.8507	-8.9193	-0.1624
1527.35	91.2822	-8.4878	-0.154544
1528.31	91.6507	-8.1193	-0.147834
1529.27	91.9981	-7.7719	-0.141509
1530.24	92.3707	-7.3993	-0.134724
1531.2	92.7847	-6.9853	-0.127186
1532.17	93.2212	-6.5488	-0.119239
1533.13	93.6611	-6.1089	-0.111229
1534.1	94.1061	-5.6639	-0.103127
1535.06	94.5602	-5.2098	-0.0948586
1536.02	95.0011	-4.7689	-0.0868308
1536.99	95.3801	-4.3899	-0.0799301
1537.95	95.6545	-4.1155	-0.0749339
1538.92	95.8185	-3.9515	-0.0719478
1539.88	95.9095	-3.8605	-0.0702909
1540.85	95.9873	-3.7827	-0.0688744
1541.81	96.1023	-3.6677	-0.0667805
1542.77	96.264	-3.506	-0.0638363
1543.74	96.4338	-3.3362	-0.0607446
1544.7	96.5549	-3.2151	-0.0585397
1545.67	96.5887	-3.1813	-0.0579242
1546.63	96.52	-3.25	-0.0591751
1547.59	96.3497	-3.4203	-0.0622759
1548.56	96.1146	-3.6554	-0.0665565
1549.52	95.9388	-3.8312	-0.0697575
1550.49	95.9897	-3.7803	-0.0688307
1551.45	96.2638	-3.5062	-0.0638399
1552.42	96.602	-3.168	-0.0576821
1553.38	96.8954	-2.8746	-0.0523399
1554.34	97.1106	-2.6594	-0.0484216
1555.31	97.2415	-2.5285	-0.0460382
1556.27	97.2946	-2.4754	-0.0450714
1557.24	97.2932	-2.4768	-0.0450969
1558.2	97.277	-2.493	-0.0453919
1559.17	97.2838	-2.4862	-0.0452681
1560.13	97.3243	-2.4457	-0.0445306
1561.09	97.3795	-2.3905	-0.0435256
1562.06	97.4165	-2.3535	-0.0428519
1563.02	97.4047	-2.3653	-0.0430667
1563.99	97.3232	-2.4468	-0.0445507
1564.95	97.1662	-2.6038	-0.0474093
1565.92	96.9571	-2.8129	-0.0512165
1566.88	96.7888	-2.9812	-0.0542809
1567.84	96.8257	-2.9443	-0.053609
1568.81	97.1077	-2.6623	-0.0484744
1569.77	97.4462	-2.3238	-0.0423111
1570.74	97.6947	-2.0753	-0.0377865
1571.7	97.8383	-1.9317	-0.0351719
1572.66	97.9026	-1.8674	-0.0340011
1573.63	97.9089	-1.8611	-0.0338864
1574.59	97.8735	-1.8965	-0.034531
1575.56	97.8145	-1.9555	-0.0356052
1576.52	97.7565	-2.0135	-0.0366613
1577.49	97.7293	-2.0407	-0.0371565
1578.45	97.7542	-2.0158	-0.0367031
1579.41	97.8241	-1.9459	-0.0354304
1580.38	97.901	-1.869	-0.0340302
1581.34	97.9428	-1.8272	-0.0332692
1582.31	97.9284	-1.8416	-0.0335314
1583.27	97.8631	-1.9069	-0.0347203
1584.24	97.7791	-1.9909	-0.0362498
1585.2	97.7334	-2.0366	-0.0370819
1586.16	97.7757	-1.9943	-0.0363117
1587.13	97.8952	-1.8748	-0.0341359
1588.09	98.0313	-1.7387	-0.0316578
1589.06	98.1361	-1.6339	-0.0297496
1590.02	98.1973	-1.5727	-0.0286353
1590.99	98.2227	-1.5473	-0.0281728
1591.95	98.226	-1.544	-0.0281127
1592.91	98.2199	-1.5501	-0.0282238
1593.88	98.2123	-1.5577	-0.0283622
1594.84	98.2065	-1.5635	-0.0284678
1595.81	98.2026	-1.5674	-0.0285388
1596.77	98.2003	-1.5697	-0.0285807
1597.73	98.1998	-1.5702	-0.0285898
1598.7	98.2001	-1.5699	-0.0285843
1599.66	98.1989	-1.5711	-0.0286062
1600.63	98.1937	-1.5763	-0.0287008
1601.59	98.1842	-1.5858	-0.0288738
1602.56	98.1735	-1.5965	-0.0290686
1603.52	98.1663	-1.6037	-0.0291997
1604.48	98.1654	-1.6046	-0.0292161
1605.45	98.1683	-1.6017	-0.0291633
1606.41	98.1668	-1.6032	-0.0291906
1607.38	98.1508	-1.6192	-0.029482
1608.34	98.113	-1.657	-0.0301702
1609.31	98.0502	-1.7198	-0.0313137
1610.27	97.963	-1.807	-0.0329014
1611.23	97.8528	-1.9172	-0.0349079
1612.2	97.7203	-2.0497	-0.0373204
1613.16	97.5645	-2.2055	-0.0401571
1614.13	97.3867	-2.3833	-0.0433945
1615.09	97.1951	-2.5749	-0.0468831
1616.06	97.01	-2.76	-0.0502533
1617.02	96.8612	-2.9088	-0.0529626
1617.98	96.7783	-2.9917	-0.0544721
1618.95	96.7748	-2.9952	-0.0545358
1619.91	96.8344	-2.9356	-0.0534506
1620.88	96.918	-2.852	-0.0519284
1621.84	96.9874	-2.7826	-0.0506648
1622.8	97.0247	-2.7453	-0.0499857
1623.77	97.0392	-2.7308	-0.0497217
1624.73	97.064	-2.706	-0.0492701
1625.7	97.1409	-2.6291	-0.0478699
1626.66	97.2813	-2.4887	-0.0453136
1627.63	97.4422	-2.3278	-0.042384
1628.59	97.5665	-2.2035	-0.0401207
1629.55	97.6277	-2.1423	-0.0390064
1630.52	97.6316	-2.1384	-0.0389354
1631.48	97.6002	-2.1698	-0.0395071
1632.45	97.5625	-2.2075	-0.0401936
1633.41	97.5444	-2.2256	-0.0405231
1634.38	97.5583	-2.2117	-0.04027
1635.34	97.6043	-2.1657	-0.0394325
1636.3	97.6775	-2.0925	-0.0380997
1637.27	97.77	-2	-0.0364155
1638.23	97.8668	-1.9032	-0.034653
1639.2	97.9451	-1.8249	-0.0332273
1640.16	97.9802	-1.7898	-0.0325882
1641.13	97.9527	-1.8173	-0.0330889
1642.09	97.8529	-1.9171	-0.034906
1643.05	97.6852	-2.0848	-0.0379595
1644.02	97.4836	-2.2864	-0.0416302
1644.98	97.3299	-2.4401	-0.0444287
1645.95	97.3188	-2.4512	-0.0446308
1646.91	97.4548	-2.3152	-0.0421545
1647.88	97.6451	-2.1249	-0.0386896
1648.84	97.8025	-1.9675	-0.0358237
1649.8	97.8894	-1.8806	-0.0342415
1650.77	97.8998	-1.8702	-0.0340521
1651.73	97.8429	-1.9271	-0.0350881
1652.7	97.7372	-2.0328	-0.0370127
1653.66	97.6036	-2.1664	-0.0394452
1654.62	97.4639	-2.3061	-0.0419888
1655.59	97.3566	-2.4134	-0.0439425
1656.55	97.3331	-2.4369	-0.0443704
1657.52	97.3955	-2.3745	-0.0432343
1658.48	97.478	-2.292	-0.0417321
1659.45	97.5137	-2.2563	-0.0410821
1660.41	97.4775	-2.2925	-0.0417412
1661.37	97.3896	-2.3804	-0.0433417
1662.34	97.3308	-2.4392	-0.0444123
1663.3	97.4255	-2.3445	-0.042688
1664.27	97.6834	-2.0866	-0.0379922
1665.23	97.9578	-1.8122	-0.032996
1666.2	98.1463	-1.6237	-0.0295639
1667.16	98.2398	-1.5302	-0.0278615
1668.12	98.2616	-1.5084	-0.0274645
1669.09	98.2367	-1.5333	-0.0279179
1670.05	98.1912	-1.5788	-0.0287464
1671.02	98.1552	-1.6148	-0.0294018
1671.98	98.156	-1.614	-0.0293873
1672.95	98.1969	-1.5731	-0.0286426
1673.91	98.2486	-1.5214	-0.0277012
1674.87	98.2737	-1.4963	-0.0272442
1675.84	98.2506	-1.5194	-0.0276648
1676.8	98.1776	-1.5924	-0.028994
1677.77	98.0711	-1.6989	-0.0309331
1678.73	97.968	-1.802	-0.0328103
1679.69	97.9109	-1.8591	-0.03385
1680.66	97.9135	-1.8565	-0.0338026
1681.62	97.9504	-1.8196	-0.0331308
1682.59	97.9928	-1.7772	-0.0323588
1683.55	98.0369	-1.7331	-0.0315558
1684.52	98.0948	-1.6752	-0.0305016
1685.48	98.1704	-1.5996	-0.0291251
1686.44	98.2465	-1.5235	-0.0277395
1687.41	98.2927	-1.4773	-0.0268983
1688.37	98.2849	-1.4851	-0.0270403
1689.34	98.2143	-1.5557	-0.0283258
1690.3	98.0835	-1.6865	-0.0307073
1691.27	97.9056	-1.8644	-0.0339465
1692.23	97.7153	-2.0547	-0.0374114
1693.19	97.5833	-2.1867	-0.0398148
1694.16	97.5837	-2.1863	-0.0398076
1695.12	97.7067	-2.0633	-0.037568
1696.09	97.8644	-1.9056	-0.0346966
1697.05	97.9959	-1.7741	-0.0323023
1698.02	98.0948	-1.6752	-0.0305016
1698.98	98.1747	-1.5953	-0.0290468
1699.94	98.2431	-1.5269	-0.0278014
1700.91	98.2944	-1.4756	-0.0268673
1701.87	98.3126	-1.4574	-0.0265359
1702.84	98.2801	-1.4899	-0.0271277
1703.8	98.186	-1.584	-0.028841
1704.76	98.0341	-1.7359	-0.0316068
1705.73	97.8498	-1.9202	-0.0349625
1706.69	97.6814	-2.0886	-0.0380287
1707.66	97.5862	-2.1838	-0.039762
1708.62	97.6003	-2.1697	-0.0395053
1709.59	97.7103	-2.0597	-0.0375025
1710.55	97.8565	-1.9135	-0.0348405
1711.51	97.9749	-1.7951	-0.0326847
1712.48	98.0362	-1.7338	-0.0315686
1713.44	98.0503	-1.7197	-0.0313118
1714.41	98.0477	-1.7223	-0.0313592
1715.37	98.0631	-1.7069	-0.0310788
1716.34	98.1198	-1.6502	-0.0300464
1717.3	98.2171	-1.5529	-0.0282748
1718.26	98.3296	-1.4404	-0.0262264
1719.23	98.423	-1.347	-0.0245258
1720.19	98.4716	-1.2984	-0.0236409
1721.16	98.4622	-1.3078	-0.0238121
1722.12	98.3909	-1.3791	-0.0251103
1723.09	98.2597	-1.5103	-0.0274991
1724.05	98.0794	-1.6906	-0.030782
1725.01	97.8813	-1.8887	-0.0343889
1725.98	97.7308	-2.0392	-0.0371292
1726.94	97.7135	-2.0565	-0.0374442
1727.91	97.8568	-1.9132	-0.034835
1728.87	98.0792	-1.6908	-0.0307856
1729.83	98.2738	-1.4962	-0.0272424
1730.8	98.3949	-1.3751	-0.0250374
1731.76	98.4507	-1.3193	-0.0240215
1732.73	98.469	-1.301	-0.0236883
1733.69	98.4743	-1.2957	-0.0235918
1734.66	98.4774	-1.2926	-0.0235353
1735.62	98.4726	-1.2974	-0.0236227
1736.58	98.4449	-1.3251	-0.0241271
1737.55	98.38	-1.39	-0.0253087
1738.51	98.2723	-1.4977	-0.0272697
1739.48	98.1264	-1.6436	-0.0299262
1740.44	97.9564	-1.8136	-0.0330215
1741.41	97.7865	-1.9835	-0.036115
1742.37	97.655	-2.115	-0.0385093
1743.33	97.6094	-2.1606	-0.0393396
1744.3	97.671	-2.099	-0.038218
1745.26	97.7981	-1.9719	-0.0359038
1746.23	97.9196	-1.8504	-0.0336916
1747.19	97.9947	-1.7753	-0.0323242
1748.16	98.0227	-1.7473	-0.0318144
1749.12	98.0217	-1.7483	-0.0318326
1750.08	98.012	-1.758	-0.0320092
1751.05	98.0084	-1.7616	-0.0320747
1752.01	98.014	-1.756	-0.0319728
1752.98	98.0212	-1.7488	-0.0318417
1753.94	98.0174	-1.7526	-0.0319109
1754.9	97.9926	-1.7774	-0.0323624
1755.87	97.9429	-1.8271	-0.0332673
1756.83	97.8743	-1.8957	-0.0345164
1757.8	97.8065	-1.9635	-0.0357509
1758.76	97.7753	-1.9947	-0.036319
1759.73	97.8191	-1.9509	-0.0355215
1760.69	97.9484	-1.8216	-0.0331672
1761.65	98.127	-1.643	-0.0299153
1762.62	98.2987	-1.4713	-0.026789
1763.58	98.425	-1.345	-0.0244894
1764.55	98.4968	-1.2732	-0.0231821
1765.51	98.5235	-1.2465	-0.0226959
1766.48	98.5215	-1.2485	-0.0227324
1767.44	98.5058	-1.2642	-0.0230182
1768.4	98.487	-1.283	-0.0233605
1769.37	98.4727	-1.2973	-0.0236209
1770.33	98.4713	-1.2987	-0.0236464
1771.3	98.493	-1.277	-0.0232513
1772.26	98.5431	-1.2269	-0.0223391
1773.23	98.6138	-1.1562	-0.0210518
1774.19	98.684	-1.086	-0.0197736
1775.15	98.7299	-1.0401	-0.0189379
1776.12	98.7354	-1.0346	-0.0188377
1777.08	98.6959	-1.0741	-0.0195569
1778.05	98.6157	-1.1543	-0.0210172
1779.01	98.5068	-1.2632	-0.023
1779.97	98.3884	-1.3816	-0.0251558
1780.94	98.2892	-1.4808	-0.026962
1781.9	98.2449	-1.5251	-0.0277686
1782.87	98.2806	-1.4894	-0.0271186
1783.83	98.3868	-1.3832	-0.0251849
1784.8	98.521	-1.249	-0.0227415
1785.76	98.6387	-1.1313	-0.0205984
1786.72	98.7162	-1.0538	-0.0191873
1787.69	98.7501	-1.0199	-0.0185701
1788.65	98.75	-1.02	-0.0185719
1789.62	98.7316	-1.0384	-0.0189069
1790.58	98.7128	-1.0572	-0.0192492
1791.55	98.7072	-1.0628	-0.0193512
1792.51	98.7208	-1.0492	-0.0191035
1793.47	98.7515	-1.0185	-0.0185446
1794.44	98.7917	-0.9783	-0.0178126
1795.4	98.8298	-0.9402	-0.0171189
1796.37	98.8518	-0.9182	-0.0167183
1797.33	98.8435	-0.9265	-0.0168695
1798.3	98.7961	-0.9739	-0.0177325
1799.26	98.7094	-1.0606	-0.0193111
1800.22	98.5941	-1.1759	-0.0214105
1801.19	98.4759	-1.2941	-0.0235626
1802.15	98.3934	-1.3766	-0.0250648
1803.12	98.3797	-1.3903	-0.0253142
1804.08	98.4325	-1.3375	-0.0243528
1805.05	98.5134	-1.2566	-0.0228798
1806.01	98.5814	-1.1886	-0.0216417
1806.97	98.6165	-1.1535	-0.0210026
1807.94	98.6186	-1.1514	-0.0209644
1808.9	98.6003	-1.1697	-0.0212976
1809.87	98.5814	-1.1886	-0.0216417
1810.83	98.5824	-1.1876	-0.0216235
1811.79	98.6155	-1.1545	-0.0210208
1812.76	98.6778	-1.0922	-0.0198865
1813.72	98.7531	-1.0169	-0.0185154
1814.69	98.8218	-0.9482	-0.0172646
1815.65	98.8685	-0.9015	-0.0164143
1816.62	98.8859	-0.8841	-0.0160975
1817.58	98.8748	-0.8952	-0.0162996
1818.54	98.8444	-0.9256	-0.0168531
1819.51	98.8102	-0.9598	-0.0174758
1820.47	98.7906	-0.9794	-0.0178327
1821.44	98.7985	-0.9715	-0.0176888
1822.4	98.8339	-0.9361	-0.0170443
1823.37	98.8847	-0.8853	-0.0161193
1824.33	98.9348	-0.8352	-0.0152071
1825.29	98.9734	-0.7966	-0.0145043
1826.26	98.9986	-0.7714	-0.0140454
1827.22	99.015	-0.755	-0.0137468
1828.19	99.0288	-0.7412	-0.0134956
1829.15	99.0414	-0.7286	-0.0132662
1830.12	99.0482	-0.7218	-0.0131423
1831.08	99.0417	-0.7283	-0.0132607
1832.04	99.0165	-0.7535	-0.0137195
1833.01	98.9737	-0.7963	-0.0144988
1833.97	98.9203	-0.8497	-0.0154711
1834.94	98.8657	-0.9043	-0.0164652
1835.9	98.815	-0.955	-0.0173884
1836.86	98.768	-1.002	-0.0182441
1837.83	98.7237	-1.0463	-0.0190507
1838.79	98.6885	-1.0815	-0.0196917
1839.76	98.6781	-1.0919	-0.019881
1840.72	98.7078	-1.0622	-0.0193403
1841.69	98.7765	-0.9935	-0.0180894
1842.65	98.8621	-0.9079	-0.0165308
1843.61	98.9371	-0.8329	-0.0151652
1844.58	98.9862	-0.7838	-0.0142712
1845.54	99.0103	-0.7597	-0.0138324
1846.51	99.021	-0.749	-0.0136376
1847.47	99.0308	-0.7392	-0.0134592
1848.44	99.0442	-0.7258	-0.0132152
1849.4	99.0536	-0.7164	-0.013044
1850.36	99.0451	-0.7249	-0.0131988
1851.33	99.0087	-0.7613	-0.0138615
1852.29	98.9448	-0.8252	-0.015025
1853.26	98.8678	-0.9022	-0.016427
1854.22	98.8046	-0.9654	-0.0175777
1855.19	98.7834	-0.9866	-0.0179637
1856.15	98.8147	-0.9553	-0.0173938
1857.11	98.8827	-0.8873	-0.0161557
1858.08	98.9611	-0.8089	-0.0147282
1859.04	99.0317	-0.7383	-0.0134428
1860.01	99.0875	-0.6825	-0.0124268
1860.97	99.1284	-0.6416	-0.0116821
1861.93	99.1553	-0.6147	-0.0111923
1862.9	99.169	-0.601	-0.0109428
1863.86	99.1703	-0.5997	-0.0109192
1864.83	99.1616	-0.6084	-0.0110776
1865.79	99.1463	-0.6237	-0.0113562
1866.76	99.1281	-0.6419	-0.0116875
1867.72	99.1105	-0.6595	-0.012008
1868.68	99.0959	-0.6741	-0.0122738
1869.65	99.0868	-0.6832	-0.0124395
1870.61	99.0846	-0.6854	-0.0124796
1871.58	99.0879	-0.6821	-0.0124195
1872.54	99.0907	-0.6793	-0.0123685
1873.51	99.0822	-0.6878	-0.0125233
1874.47	99.0502	-0.7198	-0.0131059
1875.43	98.9872	-0.7828	-0.014253
1876.4	98.8956	-0.8744	-0.0159208
1877.36	98.7924	-0.9776	-0.0177999
1878.33	98.71	-1.06	-0.0193002
1879.29	98.6861	-1.0839	-0.0197354
1880.26	98.7383	-1.0317	-0.0187849
1881.22	98.8476	-0.9224	-0.0167948
1882.18	98.9723	-0.7977	-0.0145243
1883.15	99.0771	-0.6929	-0.0126161
1884.11	99.1472	-0.6228	-0.0113398
1885.08	99.184	-0.586	-0.0106697
1886.04	99.1976	-0.5724	-0.0104221
1887	99.1997	-0.5703	-0.0103839
1887.97	99.1994	-0.5706	-0.0103893
1888.93	99.2004	-0.5696	-0.0103711
1889.9	99.2021	-0.5679	-0.0103402
1890.86	99.2018	-0.5682	-0.0103456
1891.83	99.1982	-0.5718	-0.0104112
1892.79	99.1916	-0.5784	-0.0105314
1893.75	99.1828	-0.5872	-0.0106916
1894.72	99.171	-0.599	-0.0109064
1895.68	99.1531	-0.6169	-0.0112323
1896.65	99.1261	-0.6439	-0.011724
1897.61	99.0904	-0.6796	-0.012374
1898.58	99.0519	-0.7181	-0.013075
1899.54	99.0212	-0.7488	-0.0136339
1900.5	99.0082	-0.7618	-0.0138706
1901.47	99.015	-0.755	-0.0137468
1902.43	99.0338	-0.7362	-0.0134045
1903.4	99.053	-0.717	-0.0130549
1904.36	99.0647	-0.7053	-0.0128419
1905.33	99.0694	-0.7006	-0.0127563
1906.29	99.0735	-0.6965	-0.0126817
1907.25	99.0841	-0.6859	-0.0124887
1908.22	99.1032	-0.6668	-0.0121409
1909.18	99.1269	-0.6431	-0.0117094
1910.15	99.1482	-0.6218	-0.0113216
1911.11	99.1624	-0.6076	-0.011063
1912.08	99.1689	-0.6011	-0.0109447
1913.04	99.1699	-0.6001	-0.0109265
1914	99.1675	-0.6025	-0.0109702
1914.97	99.1612	-0.6088	-0.0110849
1915.93	99.1483	-0.6217	-0.0113197
1916.9	99.1268	-0.6432	-0.0117112
1917.86	99.0984	-0.6716	-0.0122283
1918.82	99.07	-0.7	-0.0127454
1919.79	99.0514	-0.7186	-0.0130841
1920.75	99.0508	-0.7192	-0.013095
1921.72	99.0682	-0.7018	-0.0127782
1922.68	99.0942	-0.6758	-0.0123048
1923.65	99.114	-0.656	-0.0119443
1924.61	99.1148	-0.6552	-0.0119297
1925.57	99.0917	-0.6783	-0.0123503
1926.54	99.0484	-0.7216	-0.0131387
1927.5	98.9957	-0.7743	-0.0140982
1928.47	98.9463	-0.8237	-0.0149977
1929.43	98.9081	-0.8619	-0.0156932
1930.4	98.8808	-0.8892	-0.0161903
1931.36	98.8589	-0.9111	-0.0165891
1932.32	98.8389	-0.9311	-0.0169532
1933.29	98.8231	-0.9469	-0.0172409
1934.25	98.8183	-0.9517	-0.0173283
1935.22	98.8285	-0.9415	-0.0171426
1936.18	98.8504	-0.9196	-0.0167438
1937.14	98.874	-0.896	-0.0163141
1938.11	98.8887	-0.8813	-0.0160465
1939.07	98.889	-0.881	-0.016041
1940.04	98.8766	-0.8934	-0.0162668
1941	98.8577	-0.9123	-0.0166109
1941.97	98.8388	-0.9312	-0.016955
1942.93	98.8235	-0.9465	-0.0172336
1943.89	98.8127	-0.9573	-0.0174303
1944.86	98.8056	-0.9644	-0.0175595
1945.82	98.801	-0.969	-0.0176433
1946.79	98.7975	-0.9725	-0.017707
1947.75	98.7912	-0.9788	-0.0178217
1948.72	98.7767	-0.9933	-0.0180857
1949.68	98.7487	-1.0213	-0.0185956
1950.64	98.7057	-1.0643	-0.0193785
1951.61	98.6527	-1.1173	-0.0203435
1952.57	98.6013	-1.1687	-0.0212794
1953.54	98.5656	-1.2044	-0.0219294
1954.5	98.5555	-1.2145	-0.0221133
1955.47	98.5707	-1.1993	-0.0218365
1956.43	98.6019	-1.1681	-0.0212684
1957.39	98.637	-1.133	-0.0206294
1958.36	98.6678	-1.1022	-0.0200686
1959.32	98.6908	-1.0792	-0.0196498
1960.29	98.706	-1.064	-0.019373
1961.25	98.7141	-1.0559	-0.0192255
1962.22	98.7158	-1.0542	-0.0191946
1963.18	98.7121	-1.0579	-0.019262
1964.14	98.7054	-1.0646	-0.0193839
1965.11	98.6993	-1.0707	-0.019495
1966.07	98.6972	-1.0728	-0.0195333
1967.04	98.7003	-1.0697	-0.0194768
1968	98.7073	-1.0627	-0.0193494
1968.96	98.7157	-1.0543	-0.0191964
1969.93	98.7242	-1.0458	-0.0190416
1970.89	98.7328	-1.0372	-0.0188851
1971.86	98.742	-1.028	-0.0187175
1972.82	98.7507	-1.0193	-0.0185591
1973.79	98.7558	-1.0142	-0.0184663
1974.75	98.7536	-1.0164	-0.0185063
1975.71	98.7437	-1.0263	-0.0186866
1976.68	98.7305	-1.0395	-0.0189269
1977.64	98.723	-1.047	-0.0190635
1978.61	98.7302	-1.0398	-0.0189324
1979.57	98.7553	-1.0147	-0.0184754
1980.54	98.7938	-0.9762	-0.0177744
1981.5	98.836	-0.934	-0.017006
1982.46	98.8727	-0.8973	-0.0163378
1983.43	98.8996	-0.8704	-0.015848
1984.39	98.9178	-0.8522	-0.0155166
1985.36	98.9311	-0.8389	-0.0152745
1986.32	98.9431	-0.8269	-0.015056
1987.29	98.9549	-0.8151	-0.0148411
1988.25	98.9651	-0.8049	-0.0146554
1989.21	98.9722	-0.7978	-0.0145261
1990.18	98.9756	-0.7944	-0.0144642
1991.14	98.9763	-0.7937	-0.0144515
1992.11	98.9756	-0.7944	-0.0144642
1993.07	98.9739	-0.7961	-0.0144952
1994.03	98.9702	-0.7998	-0.0145625
1995	98.9628	-0.8072	-0.0146973
1995.96	98.9501	-0.8199	-0.0149285
1996.93	98.9316	-0.8384	-0.0152654
1997.89	98.9072	-0.8628	-0.0157096
1998.86	98.8778	-0.8922	-0.0162449
1999.82	98.8449	-0.9251	-0.016844
2000.78	98.8119	-0.9581	-0.0174448
2001.75	98.7845	-0.9855	-0.0179437
2002.71	98.7693	-1.0007	-0.0182205
2003.68	98.7712	-0.9988	-0.0181859
2004.64	98.7902	-0.9798	-0.0178399
2005.61	98.8207	-0.9493	-0.0172846
2006.57	98.8539	-0.9161	-0.0166801
2007.53	98.8827	-0.8873	-0.0161557
2008.5	98.9035	-0.8665	-0.015777
2009.46	98.9171	-0.8529	-0.0155294
2010.43	98.9266	-0.8434	-0.0153564
2011.39	98.9353	-0.8347	-0.015198
2012.36	98.9449	-0.8251	-0.0150232
2013.32	98.9552	-0.8148	-0.0148357
2014.28	98.9653	-0.8047	-0.0146518
2015.25	98.9743	-0.7957	-0.0144879
2016.21	98.9815	-0.7885	-0.0143568
2017.18	98.9866	-0.7834	-0.0142639
2018.14	98.99	-0.78	-0.014202
2019.1	98.9921	-0.7779	-0.0141638
2020.07	98.9943	-0.7757	-0.0141237
2021.03	98.9977	-0.7723	-0.0140618
2022	99.0023	-0.7677	-0.0139781
2022.96	99.0061	-0.7639	-0.0139089
2023.93	99.0054	-0.7646	-0.0139216
2024.89	98.997	-0.773	-0.0140746
2025.85	98.9805	-0.7895	-0.014375
2026.82	98.9597	-0.8103	-0.0147537
2027.78	98.9415	-0.8285	-0.0150851
2028.75	98.9329	-0.8371	-0.0152417
2029.71	98.9373	-0.8327	-0.0151616
2030.68	98.9521	-0.8179	-0.0148921
2031.64	98.9705	-0.7995	-0.0145571
2032.6	98.9856	-0.7844	-0.0142821
2033.57	98.9935	-0.7765	-0.0141383
2034.53	98.9942	-0.7758	-0.0141256
2035.5	98.991	-0.779	-0.0141838
2036.46	98.9874	-0.7826	-0.0142494
2037.43	98.9854	-0.7846	-0.0142858
2038.39	98.9853	-0.7847	-0.0142876
2039.35	98.9863	-0.7837	-0.0142694
2040.32	98.9878	-0.7822	-0.0142421
2041.28	98.99	-0.78	-0.014202
2042.25	98.9929	-0.7771	-0.0141492
2043.21	98.9962	-0.7738	-0.0140891
2044.17	98.9991	-0.7709	-0.0140363
2045.14	99.0005	-0.7695	-0.0140108
2046.1	98.9997	-0.7703	-0.0140254
2047.07	98.997	-0.773	-0.0140746
2048.03	98.9928	-0.7772	-0.014151
2049	98.9873	-0.7827	-0.0142512
2049.96	98.9804	-0.7896	-0.0143768
2050.92	98.9722	-0.7978	-0.0145261
2051.89	98.9636	-0.8064	-0.0146827
2052.85	98.9562	-0.8138	-0.0148175
2053.82	98.9518	-0.8182	-0.0148976
2054.78	98.9508	-0.8192	-0.0149158
2055.75	98.9525	-0.8175	-0.0148848
2056.71	98.955	-0.815	-0.0148393
2057.67	98.9569	-0.8131	-0.0148047
2058.64	98.9576	-0.8124	-0.014792
2059.6	98.9571	-0.8129	-0.0148011
2060.57	98.9564	-0.8136	-0.0148138
2061.53	98.9555	-0.8145	-0.0148302
2062.5	98.9542	-0.8158	-0.0148539
2063.46	98.9518	-0.8182	-0.0148976
2064.42	98.9481	-0.8219	-0.0149649
2065.39	98.9429	-0.8271	-0.0150596
2066.35	98.9368	-0.8332	-0.0151707
2067.32	98.9301	-0.8399	-0.0152927
2068.28	98.9233	-0.8467	-0.0154165
2069.25	98.9168	-0.8532	-0.0155348
2070.21	98.9105	-0.8595	-0.0156495
2071.17	98.9041	-0.8659	-0.0157661
2072.14	98.8964	-0.8736	-0.0159063
2073.1	98.8867	-0.8833	-0.0160829
2074.07	98.8746	-0.8954	-0.0163032
2075.03	98.8614	-0.9086	-0.0165435
2075.99	98.8497	-0.9203	-0.0167566
2076.96	98.8424	-0.9276	-0.0168895
2077.92	98.8412	-0.9288	-0.0169113
2078.89	98.845	-0.925	-0.0168421
2079.85	98.8508	-0.9192	-0.0167365
2080.82	98.8549	-0.9151	-0.0166619
2081.78	98.8548	-0.9152	-0.0166637
2082.74	98.8502	-0.9198	-0.0167475
2083.71	98.8428	-0.9272	-0.0168822
2084.67	98.8349	-0.9351	-0.017026
2085.64	98.8285	-0.9415	-0.0171426
2086.6	98.8241	-0.9459	-0.0172227
2087.57	98.8216	-0.9484	-0.0172682
2088.53	98.8203	-0.9497	-0.0172919
2089.49	98.8195	-0.9505	-0.0173064
2090.46	98.8192	-0.9508	-0.0173119
2091.42	98.8192	-0.9508	-0.0173119
2092.39	98.8197	-0.9503	-0.0173028
2093.35	98.8207	-0.9493	-0.0172846
2094.32	98.822	-0.948	-0.0172609
2095.28	98.8234	-0.9466	-0.0172354
2096.24	98.8245	-0.9455	-0.0172154
2097.21	98.8251	-0.9449	-0.0172045
2098.17	98.8251	-0.9449	-0.0172045
2099.14	98.8253	-0.9447	-0.0172008
2100.1	98.8265	-0.9435	-0.017179
2101.06	98.8298	-0.9402	-0.0171189
2102.03	98.8358	-0.9342	-0.0170097
2102.99	98.8444	-0.9256	-0.0168531
2103.96	98.8542	-0.9158	-0.0166746
2104.92	98.8638	-0.9062	-0.0164998
2105.89	98.8713	-0.8987	-0.0163633
2106.85	98.8759	-0.8941	-0.0162795
2107.81	98.8775	-0.8925	-0.0162504
2108.78	98.8768	-0.8932	-0.0162631
2109.74	98.8747	-0.8953	-0.0163014
2110.71	98.8722	-0.8978	-0.0163469
2111.67	98.8694	-0.9006	-0.0163979
2112.64	98.866	-0.904	-0.0164598
2113.6	98.8618	-0.9082	-0.0165363
2114.56	98.8563	-0.9137	-0.0166364
2115.53	98.8498	-0.9202	-0.0167548
2116.49	98.842	-0.928	-0.0168968
2117.46	98.8331	-0.9369	-0.0170588
2118.42	98.8228	-0.9472	-0.0172464
2119.39	98.811	-0.959	-0.0174612
2120.35	98.7978	-0.9722	-0.0177016
2121.31	98.7839	-0.9861	-0.0179546
2122.28	98.7705	-0.9995	-0.0181986
2123.24	98.7585	-1.0115	-0.0184171
2124.21	98.749	-1.021	-0.0185901
2125.17	98.7424	-1.0276	-0.0187103
2126.13	98.7388	-1.0312	-0.0187758
2127.1	98.7378	-1.0322	-0.018794
2128.06	98.7387	-1.0313	-0.0187776
2129.03	98.7412	-1.0288	-0.0187321
2129.99	98.7447	-1.0253	-0.0186684
2130.96	98.7494	-1.0206	-0.0185828
2131.92	98.7552	-1.0148	-0.0184772
2132.88	98.7623	-1.0077	-0.0183479
2133.85	98.7705	-0.9995	-0.0181986
2134.81	98.7792	-0.9908	-0.0180402
2135.78	98.7875	-0.9825	-0.0178891
2136.74	98.7947	-0.9753	-0.017758
2137.71	98.8007	-0.9693	-0.0176488
2138.67	98.8057	-0.9643	-0.0175577
2139.63	98.8103	-0.9597	-0.017474
2140.6	98.8145	-0.9555	-0.0173975
2141.56	98.8176	-0.9524	-0.017341
2142.53	98.8184	-0.9516	-0.0173265
2143.49	98.8156	-0.9544	-0.0173775
2144.46	98.8087	-0.9613	-0.0175031
2145.42	98.7982	-0.9718	-0.0176943
2146.38	98.7853	-0.9847	-0.0179292
2147.35	98.7714	-0.9986	-0.0181822
2148.31	98.757	-1.013	-0.0184444
2149.28	98.7422	-1.0278	-0.0187139
2150.24	98.7264	-1.0436	-0.0190016
2151.2	98.7096	-1.0604	-0.0193075
2152.17	98.6922	-1.0778	-0.0196243
2153.13	98.6756	-1.0944	-0.0199265
2154.1	98.6608	-1.1092	-0.020196
2155.06	98.6484	-1.1216	-0.0204218
2156.03	98.6377	-1.1323	-0.0206166
2156.99	98.6278	-1.1422	-0.0207969
2157.95	98.618	-1.152	-0.0209753
2158.92	98.6083	-1.1617	-0.0211519
2159.88	98.5996	-1.1704	-0.0213103
2160.85	98.5932	-1.1768	-0.0214269
2161.81	98.5895	-1.1805	-0.0214942
2162.78	98.5885	-1.1815	-0.0215124
2163.74	98.5891	-1.1809	-0.0215015
2164.7	98.59	-1.18	-0.0214851
2165.67	98.5899	-1.1801	-0.0214869
2166.63	98.5881	-1.1819	-0.0215197
2167.6	98.5842	-1.1858	-0.0215907
2168.56	98.5783	-1.1917	-0.0216982
2169.53	98.5706	-1.1994	-0.0218384
2170.49	98.5614	-1.2086	-0.0220059
2171.45	98.5508	-1.2192	-0.0221989
2172.42	98.5386	-1.2314	-0.022421
2173.38	98.5247	-1.2453	-0.0226741
2174.35	98.5092	-1.2608	-0.0229563
2175.31	98.4923	-1.2777	-0.023264
2176.27	98.4742	-1.2958	-0.0235936
2177.24	98.4556	-1.3144	-0.0239322
2178.2	98.4371	-1.3329	-0.0242691
2179.17	98.4193	-1.3507	-0.0245932
2180.13	98.4027	-1.3673	-0.0248954
2181.1	98.3876	-1.3824	-0.0251704
2182.06	98.3734	-1.3966	-0.0254289
2183.02	98.3593	-1.4107	-0.0256856
2183.99	98.3441	-1.4259	-0.0259624
2184.95	98.3271	-1.4429	-0.0262719
2185.92	98.3085	-1.4615	-0.0266106
2186.88	98.289	-1.481	-0.0269656
2187.85	98.2699	-1.5001	-0.0273134
2188.81	98.2521	-1.5179	-0.0276375
2189.77	98.2357	-1.5343	-0.0279361
2190.74	98.22	-1.55	-0.028222
2191.7	98.2039	-1.5661	-0.0285151
2192.67	98.1865	-1.5835	-0.0288319
2193.63	98.1668	-1.6032	-0.0291906
2194.6	98.1441	-1.6259	-0.0296039
2195.56	98.1178	-1.6522	-0.0300828
2196.52	98.0874	-1.6826	-0.0306363
2197.49	98.0532	-1.7168	-0.031259
2198.45	98.0161	-1.7539	-0.0319345
2199.42	97.9774	-1.7926	-0.0326392
2200.38	97.9384	-1.8316	-0.0333493
2201.34	97.8994	-1.8706	-0.0340594
2202.31	97.8601	-1.9099	-0.0347749
2203.27	97.8193	-1.9507	-0.0355178
2204.24	97.7758	-1.9942	-0.0363099
2205.2	97.7288	-2.0412	-0.0371656
2206.17	97.6779	-2.0921	-0.0380924
2207.13	97.6235	-2.1465	-0.0390829
2208.09	97.5662	-2.2038	-0.0401262
2209.06	97.5068	-2.2632	-0.0412077
2210.02	97.4454	-2.3246	-0.0423257
2210.99	97.3821	-2.3879	-0.0434782
2211.95	97.3164	-2.4536	-0.0446745
2212.92	97.2475	-2.5225	-0.045929
2213.88	97.1747	-2.5953	-0.0472545
2214.84	97.0977	-2.6723	-0.0486565
2215.81	97.0167	-2.7533	-0.0501313
2216.77	96.9326	-2.8374	-0.0516626
2217.74	96.8465	-2.9235	-0.0532303
2218.7	96.7587	-3.0113	-0.0548289
2219.67	96.6691	-3.1009	-0.0564603
2220.63	96.5765	-3.1935	-0.0581464
2221.59	96.4795	-3.2905	-0.0599125
2222.56	96.3775	-3.3925	-0.0617697
2223.52	96.2713	-3.4987	-0.0637034
2224.49	96.1629	-3.6071	-0.0656771
2225.45	96.0549	-3.7151	-0.0676435
2226.41	95.9496	-3.8204	-0.0695608
2227.38	95.848	-3.922	-0.0714107
2228.34	95.75	-4.02	-0.0731951
2229.31	95.6549	-4.1151	-0.0749266
2230.27	95.5613	-4.2087	-0.0766309
2231.24	95.4685	-4.3015	-0.0783205
2232.2	95.3756	-4.3944	-0.080012
2233.16	95.2819	-4.4881	-0.0817181
2234.13	95.1863	-4.5837	-0.0834588
2235.09	95.0871	-4.6829	-0.085265
2236.06	94.9821	-4.7879	-0.0871768
2237.02	94.8688	-4.9012	-0.0892397
2237.99	94.7453	-5.0247	-0.0914884
2238.95	94.6102	-5.1598	-0.0939482
2239.91	94.4623	-5.3077	-0.0966412
2240.88	94.3006	-5.4694	-0.0995854
2241.84	94.1235	-5.6465	-0.10281
2242.81	93.9284	-5.8416	-0.106362
2243.77	93.7119	-6.0581	-0.110304
2244.74	93.47	-6.3	-0.114709
2245.7	93.1985	-6.5715	-0.119652
2246.66	92.8931	-6.8769	-0.125213
2247.63	92.5497	-7.2203	-0.131465
2248.59	92.1644	-7.6056	-0.138481
2249.56	91.7334	-8.0366	-0.146328
2250.52	91.2527	-8.5173	-0.155081
2251.49	90.7188	-9.0512	-0.164802
2252.45	90.1286	-9.6414	-0.175548
2253.41	89.4795	-10.2905	-0.187367
2254.38	88.7698	-11.0002	-0.200289
2255.34	87.9989	-11.7711	-0.214325
2256.31	87.1674	-12.6026	-0.229465
2257.27	86.2775	-13.4925	-0.245668
2258.23	85.3338	-14.4362	-0.26285
2259.2	84.3438	-15.4262	-0.280876
2260.16	83.318	-16.452	-0.299554
2261.13	82.2694	-17.5006	-0.318646
2262.09	81.2129	-18.5571	-0.337883
2263.06	80.1634	-19.6066	-0.356992
2264.02	79.1357	-20.6343	-0.375704
2264.98	78.1434	-21.6266	-0.393771
2265.95	77.1999	-22.5701	-0.41095
2266.91	76.3177	-23.4523	-0.427013
2267.88	75.509	-24.261	-0.441738
2268.84	74.7855	-24.9845	-0.454911
2269.81	74.1581	-25.6119	-0.466335
2270.77	73.6379	-26.1321	-0.475806
2271.73	73.2362	-26.5338	-0.48312
2272.7	72.9648	-26.8052	-0.488062
2273.66	72.8343	-26.9357	-0.490438
2274.63	72.8523	-26.9177	-0.49011
2275.59	73.0203	-26.7497	-0.487051
2276.56	73.3309	-26.4391	-0.481396
2277.52	73.7668	-26.0032	-0.473459
2278.48	74.3018	-25.4682	-0.463718
2279.45	74.9029	-24.8671	-0.452773
2280.41	75.5342	-24.2358	-0.441279
2281.38	76.1605	-23.6095	-0.429875
2282.34	76.7514	-23.0186	-0.419116
2283.3	77.2829	-22.4871	-0.409439
2284.27	77.7389	-22.0311	-0.401136
2285.23	78.1102	-21.6598	-0.394376
2286.2	78.3934	-21.3766	-0.389219
2287.16	78.5891	-21.1809	-0.385656
2288.13	78.7013	-21.0687	-0.383613
2289.09	78.7372	-21.0328	-0.38296
2290.05	78.7072	-21.0628	-0.383506
2291.02	78.6247	-21.1453	-0.385008
2291.98	78.5053	-21.2647	-0.387182
2292.95	78.3655	-21.4045	-0.389727
2293.91	78.2207	-21.5493	-0.392364
2294.88	78.0837	-21.6863	-0.394858
2295.84	77.9632	-21.8068	-0.397052
2296.8	77.8637	-21.9063	-0.398864
2297.77	77.786	-21.984	-0.400279
2298.73	77.7279	-22.0421	-0.401337
2299.7	77.6852	-22.0848	-0.402114
2300.66	77.6524	-22.1176	-0.402711
2301.63	77.6247	-22.1453	-0.403216
2302.59	77.5998	-22.1702	-0.403669
2303.55	77.5794	-22.1906	-0.40404
2304.52	77.571	-22.199	-0.404193
2305.48	77.5874	-22.1826	-0.403895
2306.45	77.6443	-22.1257	-0.402859
2307.41	77.7579	-22.0121	-0.40079
2308.38	77.9409	-21.8291	-0.397458
[truncated: 1,755 more rows]
