# Supplementary material for: Supramolecular protection of isocyanates from water by encapsulation within hydrophobic crystalline pillar[n]arene macrocycles
Source: Nat Commun. 2026 May 9;17:6274. doi: 10.1038/s41467-026-72696-y (PMC13376218; doi:10.1038/s41467-026-72696-y)
Supplement: Supplementary file 3 — Source data [file 41467_2026_72696_MOESM3_ESM.zip › Source Data/TGA.xlsx]

## Sheet: Fig2h_HMDI
モジュール	STA
チャンネル	19112035B9-01
データ名	Naked_HMDI
測定日時	2025/04/07 15:39:03
サンプル名	DEP5A_pentane
サンプル質量	6.661	mg
リファレンス名
リファレンス質量	0	mg									110.948
温度プログラム		Cel	Cel	Cel/min	min	s	ガス１	ガス２	ストアー
	1	30	600	10	10	0.5	On	Off	On
	温度プログラムモード	ランプ
	冷却ユニット	なし
オペレータ名	NEXTA
組織名
コメント	オペレータ: NEXTA				6664.78
					-70.9121
Time	Temp.	DTA	TG	DTG
min	Cel	uV	ug	ug/min
0	21.4767	-0.0654833	6657.6	-34.2891	0.998923
0.00833333	21.4803	-0.0668075	6657.87	-36.0703	0.998964
0.0166667	21.4854	-0.0682662	6658.15	-37.0547	0.999006
0.025	21.4889	-0.0697768	6658.45	-38.1914	0.999051
0.0333333	21.4848	-0.0705574	6658.8	-39.0352	0.999104
0.0416667	21.4798	-0.0711248	6659.16	-39.8906	0.999158
0.05	21.4796	-0.0720744	6659.51	-40.9688	0.99921
0.0583333	21.4801	-0.07196	6659.85	-41.8359	0.999261
0.0666667	21.485	-0.0716505	6660.23	-42.5742	0.999317
0.075	21.4827	-0.0701914	6660.57	-42.4219	0.999369
0.0833333	21.4846	-0.0684593	6660.92	-42.1055	0.999422
0.0916667	21.4869	-0.0661969	6661.28	-41.9531	0.999476
0.1	21.4819	-0.0626035	6661.64	-42.4688	0.999529
0.108333	21.4793	-0.0581708	6662	-42.3633	0.999583
0.116667	21.4824	-0.0534759	6662.34	-41.5195	0.999634
0.125	21.4841	-0.0479693	6662.67	-39.5391	0.999684
0.133333	21.4859	-0.0407727	6663.01	-36.7383	0.999735
0.141667	21.4905	-0.0327466	6663.39	-33.4453	0.999792
0.15	21.4915	-0.0243804	6663.76	-29.9297	0.999847
0.158333	21.4942	-0.0160336	6664.03	-26.2031	0.999888
0.166667	21.4919	-0.007406	6664.22	-22.5	0.999916
0.175	21.4836	0.00238824	6664.35	-18.6445	0.999935
0.183333	21.4821	0.0118845	6664.42	-14.0625	0.999947
0.191667	21.4882	0.0216317	6664.49	-9.44531	0.999958
0.2	21.4884	0.0320275	6664.52	-5.77734	0.999962
0.208333	21.4964	0.0418406	6664.55	-3.09375	0.999965
0.216667	21.5053	0.0513029	6664.56	-1.08984	0.999968
0.225	21.5127	0.0604703	6664.56	0.210938	0.999968
0.233333	21.5312	0.0689082	6664.54	1.21875	0.999965
0.241667	21.5561	0.0774019	6664.51	1.57031	0.99996
0.25	21.5876	0.0858574	6664.47	1.93359	0.999955
0.258333	21.6216	0.0944405	6664.44	2.28516	0.999949
0.266667	21.6469	0.103763	6664.41	2.58984	0.999944
0.275	21.6709	0.112724	6664.39	2.57812	0.999942
0.283333	21.6956	0.121729	6664.39	2.14453	0.999942
0.291667	21.7196	0.130983	6664.38	1.76953	0.999941
0.3	21.744	0.139225	6664.37	1.32422	0.999939
0.308333	21.7732	0.146861	6664.35	0.902344	0.999936
0.316667	21.7939	0.155346	6664.33	0.691406	0.999933
0.325	21.809	0.16394	6664.33	0.703125	0.999933
0.333333	21.8244	0.172408	6664.33	0.855469	0.999932
0.341667	21.8361	0.181269	6664.33	0.796875	0.999932
0.35	21.86	0.188169	6664.33	0.433594	0.999933
0.358333	21.8868	0.194307	6664.33	0.0234375	0.999934
0.366667	21.9151	0.199752	6664.33	-0.117188	0.999933
0.375	21.9406	0.205298	6664.31	-0.257812	0.999931
0.383333	21.9631	0.211612	6664.31	-0.164062	0.999929
0.391667	21.9837	0.217514	6664.31	-0.246094	0.99993
0.4	22.0107	0.222195	6664.33	-0.09375	0.999932
0.408333	22.037	0.226504	6664.34	-0.164062	0.999935
0.416667	22.0645	0.23021	6664.35	-0.585938	0.999936
0.425	22.0901	0.233279	6664.34	-0.785156	0.999935
0.433333	22.1081	0.237161	6664.35	-0.773438	0.999936
0.441667	22.1145	0.24219	6664.34	-0.703125	0.999935
0.45	22.132	0.245584	6664.35	-0.761719	0.999936
0.458333	22.1568	0.247268	6664.36	-0.878906	0.999938
0.466667	22.1812	0.248379	6664.37	-0.960938	0.999939
0.475	22.2114	0.248843	6664.38	-1.01953	0.99994
0.483333	22.2402	0.249282	6664.38	-1.35938	0.999941
0.491667	22.27	0.24939	6664.41	-1.5	0.999944
0.5	22.3037	0.248882	6664.42	-1.28906	0.999947
0.508333	22.3386	0.247926	6664.42	-1.23047	0.999947
0.516667	22.3817	0.24542	6664.44	-1.21875	0.999949
0.525	22.4271	0.242045	6664.46	-1.35938	0.999952
0.533333	22.4641	0.238988	6664.47	-1.21875	0.999954
0.541667	22.5024	0.235893	6664.47	-1.06641	0.999954
0.55	22.5497	0.231732	6664.47	-1.17188	0.999955
0.558333	22.5949	0.22736	6664.48	-1.16016	0.999955
0.566667	22.6342	0.223566	6664.5	-0.867188	0.999958
0.575	22.6761	0.219086	6664.51	-0.574219	0.99996
0.583333	22.7181	0.213841	6664.51	-0.492188	0.99996
0.591667	22.7678	0.207434	6664.52	-0.5625	0.999961
0.6	22.8178	0.201227	6664.53	-0.433594	0.999963
0.608333	22.8646	0.195755	6664.53	-0.292969	0.999963
0.616667	22.9159	0.190012	6664.52	-0.28125	0.999961
0.625	22.9606	0.184787	6664.51	-0.292969	0.99996
0.633333	23.0011	0.178901	6664.52	-0.164062	0.999962
0.641667	23.0425	0.173395	6664.51	-0.105469	0.99996
0.65	23.0894	0.166971	6664.52	-0.398438	0.999962
0.658333	23.1305	0.161927	6664.53	-0.773438	0.999963
0.666667	23.1634	0.158015	6664.53	-1.06641	0.999964
0.675	23.1958	0.153615	6664.53	-1.19531	0.999963
0.683333	23.2326	0.148376	6664.54	-1.47656	0.999965
0.691667	23.2798	0.141145	6664.56	-1.52344	0.999968
0.7	23.332	0.133261	6664.58	-1.30078	0.999971
0.708333	23.3801	0.125424	6664.6	-1.14844	0.999973
0.716667	23.4284	0.118397	6664.62	-1.35938	0.999977
0.725	23.4754	0.110928	6664.64	-1.42969	0.999979
0.733333	23.5158	0.104068	6664.65	-1.28906	0.999981
0.741667	23.5603	0.0958273	6664.64	-1.10156	0.999979
0.75	23.6176	0.0860062	6664.63	-0.785156	0.999978
0.758333	23.6727	0.0772035	6664.64	-0.421875	0.99998
0.766667	23.7119	0.0698447	6664.66	-0.117188	0.999983
0.775	23.7482	0.0636051	6664.67	0.164062	0.999984
0.783333	23.7893	0.0567095	6664.68	0.152344	0.999985
0.791667	23.8317	0.0492043	6664.67	-0.0820312	0.999983
0.8	23.878	0.0407629	6664.66	0.140625	0.999982
0.808333	23.9283	0.0321805	6664.65	0.527344	0.99998
0.816667	23.9796	0.0236771	6664.64	0.820312	0.999979
0.825	24.0305	0.0152915	6664.63	0.9375	0.999978
0.833333	24.0779	0.00687718	6664.64	0.84375	0.999979
0.841667	24.127	-0.00186777	6664.63	0.480469	0.999978
0.85	24.1882	-0.0117266	6664.62	0.210938	0.999976
0.858333	24.2533	-0.0228934	6664.6	-0.152344	0.999974
0.866667	24.3102	-0.0329521	6664.6	-0.28125	0.999973
0.875	24.3642	-0.0427308	6664.59	-0.117188	0.999973
0.883333	24.4098	-0.0511074	6664.62	-0.269531	0.999976
0.891667	24.4549	-0.0596132	6664.63	-0.433594	0.999978
0.9	24.5014	-0.0682003	6664.65	-0.574219	0.999981
0.908333	24.5539	-0.0782671	6664.65	-0.5625	0.999981
0.916667	24.6131	-0.0896347	6664.65	-0.761719	0.999981
0.925	24.6698	-0.100407	6664.66	-0.609375	0.999982
0.933333	24.7207	-0.110609	6664.65	-0.480469	0.999981
0.941667	24.7692	-0.119546	6664.65	-0.199219	0.999981
0.95	24.8133	-0.128794	6664.64	-0.199219	0.99998
0.958333	24.8573	-0.138044	6664.66	-0.480469	0.999982
0.966667	24.9098	-0.147455	6664.67	-0.480469	0.999983
0.975	24.9632	-0.156442	6664.67	-0.75	0.999984
0.983333	25.013	-0.165939	6664.67	-0.972656	0.999983
0.991667	25.0669	-0.175441	6664.67	-1.11328	0.999984
1	25.1215	-0.184376	6664.69	-1.04297	0.999987
1.00833	25.1743	-0.193332	6664.7	-0.902344	0.999988
1.01667	25.2263	-0.201802	6664.71	-0.820312	0.999991
1.025	25.2771	-0.210647	6664.73	-1.01953	0.999993
1.03333	25.3372	-0.220437	6664.74	-1.23047	0.999994
1.04167	25.4004	-0.230434	6664.75	-1.07812	0.999995
1.05	25.4606	-0.240952	6664.74	-0.925781	0.999995
1.05833	25.5093	-0.249897	6664.74	-0.5625	0.999994
1.06667	25.5643	-0.258251	6664.75	-0.339844	0.999996
1.075	25.6245	-0.267634	6664.77	-0.128906	0.999999
1.08333	25.6805	-0.277294	6664.78	-0.0585938	1
1.09167	25.7321	-0.285942	6664.77	-0.140625	0.999999
1.1	25.7881	-0.295376	6664.76	-0.09375	0.999998
1.10833	25.8425	-0.304688	6664.76	-0.0351562	0.999997
1.11667	25.8894	-0.313629	6664.75	0.0234375	0.999996
1.125	25.9307	-0.321638	6664.75	0.363281	0.999996
1.13333	25.9778	-0.330317	6664.75	0.433594	0.999996
1.14167	26.04	-0.340928	6664.74	0.292969	0.999995
1.15	26.1122	-0.353764	6664.75	0.0234375	0.999996
1.15833	26.1718	-0.364619	6664.77	-0.328125	0.999999
1.16667	26.228	-0.374113	6664.75	-0.257812	0.999995
1.175	26.2868	-0.38474	6664.74	-0.0351562	0.999994
1.18333	26.3558	-0.397247	6664.74	-0.0117188	0.999994
1.19167	26.4274	-0.409801	6664.76	0.152344	0.999997
1.2	26.5048	-0.421903	6664.78	0.457031	1
1.20833	26.585	-0.434383	6664.77	0.386719	0.999999
1.21667	26.6636	-0.446062	6664.76	0.175781	0.999997
1.225	26.7343	-0.456785	6664.75	0.234375	0.999995
1.23333	26.7894	-0.46578	6664.74	0.492188	0.999995
1.24167	26.8409	-0.474187	6664.73	0.984375	0.999993
1.25	26.8893	-0.48252	6664.71	1.19531	0.999991
1.25833	26.9447	-0.491297	6664.72	1.21875	0.999992
1.26667	27	-0.499184	6664.72	1.08984	0.999991
1.275	27.06	-0.507579	6664.71	0.9375	0.999991
1.28333	27.1183	-0.516175	6664.69	0.785156	0.999988
1.29167	27.1744	-0.524732	6664.67	0.726562	0.999984
1.3	27.2295	-0.53363	6664.65	1.00781	0.999982
1.30833	27.288	-0.543687	6664.65	0.996094	0.999982
1.31667	27.3514	-0.553957	6664.66	1.00781	0.999983
1.325	27.4182	-0.564875	6664.66	0.820312	0.999983
1.33333	27.4931	-0.576301	6664.65	0.480469	0.999982
1.34167	27.5693	-0.587598	6664.64	0.246094	0.999979
1.35	27.6353	-0.598117	6664.63	0.152344	0.999979
1.35833	27.6921	-0.607991	6664.63	0.222656	0.999978
1.36667	27.7455	-0.616909	6664.62	0.585938	0.999977
1.375	27.7981	-0.624835	6664.63	0.726562	0.999978
1.38333	27.8614	-0.633822	6664.63	0.585938	0.999979
1.39167	27.9251	-0.642468	6664.64	0.550781	0.99998
1.4	27.9899	-0.651609	6664.64	0.785156	0.99998
1.40833	28.0551	-0.660659	6664.62	0.84375	0.999976
1.41667	28.121	-0.670303	6664.59	0.984375	0.999972
1.425	28.1856	-0.679188	6664.59	0.925781	0.999972
1.43333	28.2501	-0.687839	6664.59	1.06641	0.999972
1.44167	28.3179	-0.696532	6664.57	1.34766	0.999968
1.45	28.3877	-0.706456	6664.55	1.06641	0.999967
1.45833	28.4616	-0.717793	6664.55	0.785156	0.999966
1.46667	28.5302	-0.728563	6664.56	0.867188	0.999967
1.475	28.5968	-0.738714	6664.55	1.13672	0.999966
1.48333	28.6601	-0.747839	6664.53	0.84375	0.999963
1.49167	28.7227	-0.757418	6664.53	0.761719	0.999962
1.5	28.7766	-0.765857	6664.53	0.75	0.999963
1.50833	28.8365	-0.775315	6664.52	0.726562	0.999961
1.51667	28.8993	-0.785369	6664.49	0.738281	0.999958
1.525	28.9605	-0.795325	6664.5	0.46875	0.999958
1.53333	29.0241	-0.804847	6664.49	0.316406	0.999957
1.54167	29.0884	-0.814231	6664.49	0.386719	0.999957
1.55	29.1507	-0.823225	6664.5	0.257812	0.999958
1.55833	29.2145	-0.83259	6664.49	-0.09375	0.999957
1.56667	29.2745	-0.841673	6664.49	-0.105469	0.999957
1.575	29.3401	-0.851086	6664.5	-0.164062	0.999959
1.58333	29.4139	-0.860875	6664.5	-0.363281	0.999958
1.59167	29.4846	-0.870432	6664.5	-0.410156	0.999958
1.6	29.5485	-0.879455	6664.5	-0.492188	0.999959
1.60833	29.6137	-0.888285	6664.5	-0.28125	0.999959
1.61667	29.6767	-0.896476	6664.5	-0.140625	0.999959
1.625	29.7405	-0.904901	6664.52	-0.222656	0.999961
1.63333	29.8133	-0.914459	6664.53	-0.246094	0.999963
1.64167	29.8822	-0.922994	6664.53	-0.175781	0.999963
1.65	29.952	-0.931628	6664.52	-0.316406	0.999961
1.65833	30.0221	-0.940615	6664.51	-0.46875	0.99996
1.66667	30.0917	-0.950034	6664.51	-0.328125	0.999961
1.675	30.1616	-0.959454	6664.52	-0.0351562	0.999961
1.68333	30.2322	-0.968488	6664.52	0.117188	0.999961
1.69167	30.3066	-0.978012	6664.53	0.128906	0.999963
1.7	30.3766	-0.987222	6664.54	0.0703125	0.999965
1.70833	30.4481	-0.996385	6664.54	0.304688	0.999965
1.71667	30.5193	-1.00514	6664.53	0.457031	0.999964
1.725	30.5905	-1.01472	6664.52	0.457031	0.999962
1.73333	30.662	-1.02433	6664.5	0.878906	0.999959
1.74167	30.7296	-1.03286	6664.51	1.3125	0.999959
1.75	30.7965	-1.04077	6664.49	1.59375	0.999957
1.75833	30.8584	-1.04841	6664.48	1.59375	0.999955
1.76667	30.9158	-1.05577	6664.48	1.52344	0.999955
1.775	30.9765	-1.06369	6664.46	1.37109	0.999952
1.78333	31.0511	-1.0729	6664.43	1.42969	0.999949
1.79167	31.1219	-1.08183	6664.41	1.33594	0.999945
1.8	31.1882	-1.09026	6664.4	1.55859	0.999944
1.80833	31.252	-1.09784	6664.4	1.91016	0.999943
1.81667	31.323	-1.10631	6664.39	1.79297	0.999942
1.825	31.4006	-1.11562	6664.39	1.51172	0.999942
1.83333	31.4774	-1.12402	6664.38	1.30078	0.99994
1.84167	31.5494	-1.13053	6664.35	1.34766	0.999936
1.85	31.623	-1.13769	6664.32	1.26562	0.999931
1.85833	31.6936	-1.14494	6664.31	1.41797	0.99993
1.86667	31.7638	-1.15299	6664.31	1.59375	0.99993
1.875	31.8332	-1.16076	6664.3	1.6875	0.999929
1.88333	31.8973	-1.16777	6664.29	1.39453	0.999927
1.89167	31.9663	-1.1757	6664.29	1.10156	0.999927
1.9	32.0266	-1.18209	6664.27	0.949219	0.999924
1.90833	32.083	-1.18872	6664.25	1.17188	0.999922
1.91667	32.1439	-1.19672	6664.24	1.53516	0.999919
1.925	32.2144	-1.20661	6664.23	1.69922	0.999918
1.93333	32.2947	-1.21733	6664.23	2.00391	0.999918
1.94167	32.381	-1.22835	6664.23	1.91016	0.999918
1.95	32.4611	-1.23875	6664.21	1.82812	0.999915
1.95833	32.5372	-1.24925	6664.18	1.52344	0.99991
1.96667	32.6161	-1.25972	6664.15	1.45312	0.999905
1.975	32.6939	-1.26918	6664.12	1.61719	0.999902
1.98333	32.7717	-1.27898	6664.11	1.6875	0.999901
1.99167	32.852	-1.28829	6664.1	1.59375	0.999899
2	32.926	-1.29636	6664.11	1.30078	0.9999
2.00833	32.9905	-1.30332	6664.11	1.06641	0.9999
2.01667	33.057	-1.31051	6664.09	0.703125	0.999897
2.025	33.1205	-1.31698	6664.09	0.574219	0.999897
2.03333	33.1761	-1.32208	6664.08	0.632812	0.999895
2.04167	33.2388	-1.32774	6664.07	0.914062	0.999894
2.05	33.3105	-1.33398	6664.06	0.984375	0.999892
2.05833	33.3844	-1.34106	6664.06	0.609375	0.999893
2.06667	33.4592	-1.34848	6664.07	0.398438	0.999893
2.075	33.5342	-1.35615	6664.05	0.210938	0.999891
2.08333	33.6074	-1.36394	6664.03	-0.128906	0.999888
2.09167	33.6823	-1.37219	6664.03	-0.1875	0.999888
2.1	33.7541	-1.37992	6664.04	0.0234375	0.99989
2.10833	33.8225	-1.38751	6664.05	0.316406	0.999892
2.11667	33.898	-1.39584	6664.06	0.46875	0.999893
2.125	33.9743	-1.40369	6664.08	0.222656	0.999895
2.13333	34.0482	-1.41176	6664.07	0.234375	0.999895
2.14167	34.1208	-1.42004	6664.06	0.550781	0.999893
2.15	34.1945	-1.428	6664.04	0.832031	0.999889
2.15833	34.2595	-1.43477	6664.01	1.3125	0.999885
2.16667	34.3276	-1.44183	6664.01	1.72266	0.999886
2.175	34.4024	-1.44946	6664.01	1.86328	0.999885
2.18333	34.4817	-1.45751	6664	1.86328	0.999883
2.19167	34.5599	-1.46527	6663.99	1.55859	0.999881
2.2	34.6318	-1.47222	6663.95	1.11328	0.999876
2.20833	34.707	-1.47997	6663.93	1.35938	0.999874
2.21667	34.7787	-1.48678	6663.92	1.47656	0.999871
2.225	34.8458	-1.49276	6663.91	1.80469	0.99987
2.23333	34.9123	-1.49869	6663.91	2.03906	0.99987
2.24167	34.9863	-1.50514	6663.92	1.91016	0.999871
2.25	35.0639	-1.5121	6663.9	1.85156	0.999869
2.25833	35.1397	-1.51938	6663.89	1.57031	0.999866
2.26667	35.2136	-1.52705	6663.85	1.64062	0.99986
2.275	35.2851	-1.53469	6663.82	1.93359	0.999856
2.28333	35.3594	-1.54214	6663.79	2.44922	0.999852
2.29167	35.4319	-1.54986	6663.78	2.55469	0.999851
2.3	35.5036	-1.55806	6663.79	2.71875	0.999852
2.30833	35.5796	-1.56626	6663.77	2.50781	0.999849
2.31667	35.6545	-1.57429	6663.75	2.13281	0.999846
2.325	35.729	-1.58195	6663.71	1.98047	0.99984
2.33333	35.7998	-1.58908	6663.69	2.26172	0.999837
2.34167	35.8664	-1.59433	6663.66	2.98828	0.999832
2.35	35.9323	-1.59897	6663.64	3.29297	0.999829
2.35833	36.0004	-1.60362	6663.64	3.38672	0.999829
2.36667	36.0683	-1.60836	6663.63	3.16406	0.999828
2.375	36.1381	-1.61299	6663.59	3	0.999822
2.38333	36.208	-1.61716	6663.54	2.91797	0.999814
2.39167	36.2718	-1.62122	6663.5	2.91797	0.999808
2.4	36.3416	-1.62616	6663.47	3.35156	0.999803
2.40833	36.4168	-1.63268	6663.45	3.77344	0.999801
2.41667	36.4977	-1.64036	6663.44	3.77344	0.999799
2.425	36.5771	-1.6488	6663.42	3.38672	0.999796
2.43333	36.6541	-1.65705	6663.39	3.09375	0.999793
2.44167	36.7356	-1.66547	6663.36	2.85938	0.999787
2.45	36.8242	-1.67461	6663.31	2.87109	0.99978
2.45833	36.91	-1.68287	6663.28	3.09375	0.999775
2.46667	36.9932	-1.69081	6663.26	3.32812	0.999772
2.475	37.0815	-1.69906	6663.24	3.41016	0.999769
2.48333	37.1627	-1.70656	6663.23	3.11719	0.999768
2.49167	37.2391	-1.7128	6663.21	2.49609	0.999765
2.5	37.3103	-1.71813	6663.18	2.07422	0.999761
2.50833	37.3781	-1.72279	6663.14	1.94531	0.999754
2.51667	37.4503	-1.72799	6663.11	2.15625	0.99975
2.525	37.5193	-1.73288	6663.1	2.37891	0.999748
2.53333	37.5832	-1.73744	6663.1	2.44922	0.999749
2.54167	37.6489	-1.74226	6663.1	2.29688	0.999749
2.55	37.7155	-1.74652	6663.09	1.83984	0.999748
2.55833	37.7823	-1.75143	6663.06	1.61719	0.999742
2.56667	37.856	-1.75731	6663.03	1.91016	0.999738
2.575	37.936	-1.76425	6663.01	2.47266	0.999734
2.58333	38.0175	-1.77177	6662.99	2.96484	0.999732
2.59167	38.1063	-1.78017	6662.99	3.24609	0.999731
2.6	38.195	-1.78803	6662.97	3.10547	0.99973
2.60833	38.2798	-1.79513	6662.94	2.8125	0.999724
2.61667	38.3612	-1.80185	6662.9	2.60156	0.999718
2.625	38.4358	-1.80781	6662.86	2.68359	0.999712
2.63333	38.5091	-1.81447	6662.82	2.91797	0.999707
2.64167	38.5869	-1.82169	6662.8	3.22266	0.999703
2.65	38.6629	-1.82782	6662.79	3.30469	0.999703
2.65833	38.7279	-1.8325	6662.79	2.94141	0.999702
2.66667	38.7929	-1.83656	6662.77	2.29688	0.999698
2.675	38.8626	-1.84087	6662.74	1.875	0.999695
2.68333	38.9383	-1.8458	6662.71	1.86328	0.999689
2.69167	39.0182	-1.85122	6662.66	2.08594	0.999683
2.7	39.1036	-1.85718	6662.65	2.57812	0.999681
2.70833	39.1869	-1.86283	6662.67	2.78906	0.999683
2.71667	39.2651	-1.86781	6662.67	2.64844	0.999684
2.725	39.3365	-1.87191	6662.64	2.28516	0.99968
2.73333	39.4093	-1.87661	6662.62	1.91016	0.999677
2.74167	39.4867	-1.88169	6662.57	1.98047	0.99967
2.75	39.5671	-1.88738	6662.53	2.55469	0.999663
2.75833	39.6453	-1.89275	6662.52	3.12891	0.999662
2.76667	39.7157	-1.89756	6662.52	3.43359	0.999661
2.775	39.7795	-1.90224	6662.5	3.29297	0.999659
2.78333	39.8403	-1.90638	6662.49	2.87109	0.999657
2.79167	39.9078	-1.91188	6662.45	2.4375	0.999651
2.8	39.9873	-1.91849	6662.41	2.55469	0.999644
2.80833	40.0733	-1.92623	6662.36	2.89453	0.999637
2.81667	40.1568	-1.93354	6662.35	3.25781	0.999635
2.825	40.2384	-1.94068	6662.33	3.5625	0.999634
2.83333	40.3154	-1.94697	6662.33	3.36328	0.999633
2.84167	40.3888	-1.9526	6662.31	2.94141	0.99963
2.85	40.4667	-1.95874	6662.27	2.48438	0.999625
2.85833	40.545	-1.96485	6662.23	2.54297	0.999618
2.86667	40.6268	-1.97183	6662.19	2.82422	0.999612
2.875	40.7077	-1.97889	6662.17	3.32812	0.999609
2.88333	40.7823	-1.98393	6662.16	3.49219	0.999608
2.89167	40.8462	-1.98612	6662.15	3.43359	0.999606
2.9	40.9117	-1.9877	6662.13	3	0.999604
2.90833	40.9863	-1.99106	6662.1	2.69531	0.999598
2.91667	41.0696	-1.99625	6662.05	2.75391	0.999591
2.925	41.1491	-2.00134	6662.02	3.10547	0.999586
2.93333	41.2216	-2.00559	6661.99	3.49219	0.999582
2.94167	41.3015	-2.01036	6661.98	3.72656	0.999581
2.95	41.388	-2.0145	6661.97	3.65625	0.999578
2.95833	41.4735	-2.01811	6661.94	3.375	0.999575
2.96667	41.5534	-2.02239	6661.9	3.03516	0.999569
2.975	41.6421	-2.02835	6661.86	3.04688	0.999562
2.98333	41.7277	-2.0339	6661.82	3.49219	0.999557
2.99167	41.804	-2.03814	6661.79	3.86719	0.999553
3	41.8698	-2.04111	6661.77	4.20703	0.999549
3.00833	41.9458	-2.04467	6661.76	3.90234	0.999548
3.01667	42.0314	-2.04951	6661.73	3.66797	0.999544
3.025	42.1147	-2.05487	6661.69	3.43359	0.999537
3.03333	42.1854	-2.05986	6661.64	3.50391	0.99953
3.04167	42.243	-2.06384	6661.59	3.78516	0.999522
3.05	42.3083	-2.06801	6661.58	4.33594	0.99952
3.05833	42.3862	-2.07368	6661.55	4.53516	0.999517
3.06667	42.4683	-2.08092	6661.54	4.67578	0.999514
3.075	42.5476	-2.08778	6661.5	4.38281	0.999509
3.08333	42.6283	-2.0945	6661.46	4.11328	0.999502
3.09167	42.7051	-2.10085	6661.4	4.51172	0.999494
3.1	42.7761	-2.10672	6661.36	4.95703	0.999487
3.10833	42.8442	-2.11139	6661.3	5.39062	0.999479
3.11667	42.9165	-2.11666	6661.28	5.75391	0.999475
3.125	42.9979	-2.12261	6661.25	5.68359	0.999471
3.13333	43.0832	-2.12852	6661.2	5.33203	0.999464
3.14167	43.1594	-2.13252	6661.14	5.03906	0.999455
3.15	43.2362	-2.13642	6661.09	4.95703	0.999447
3.15833	43.3184	-2.14107	6661.02	5.09766	0.999437
3.16667	43.4006	-2.1457	6660.98	5.30859	0.999431
3.175	43.4722	-2.14872	6660.96	5.35547	0.999427
3.18333	43.5451	-2.15207	6660.94	5.0625	0.999424
3.19167	43.6238	-2.15684	6660.89	4.62891	0.999417
3.2	43.7076	-2.16184	6660.85	4.04297	0.999412
3.20833	43.7974	-2.16775	6660.81	3.67969	0.999405
3.21667	43.8833	-2.17388	6660.75	3.82031	0.999397
3.225	43.9648	-2.18095	6660.72	4.19531	0.999391
3.23333	44.0325	-2.18614	6660.7	4.125	0.999389
3.24167	44.0961	-2.19054	6660.69	3.98438	0.999386
3.25	44.1689	-2.19414	6660.68	3.69141	0.999385
3.25833	44.256	-2.19941	6660.64	3.33984	0.999379
3.26667	44.346	-2.20535	6660.59	3.28125	0.999371
3.275	44.426	-2.20933	6660.55	3.58594	0.999365
3.28333	44.5041	-2.21321	6660.52	4.04297	0.999362
3.29167	44.5732	-2.21589	6660.5	4.61719	0.999358
3.3	44.6387	-2.21859	6660.48	4.61719	0.999355
3.30833	44.7076	-2.22177	6660.45	4.32422	0.99935
3.31667	44.7911	-2.22638	6660.4	4.18359	0.999344
3.325	44.8795	-2.2317	6660.35	4.25391	0.999336
3.33333	44.9641	-2.23731	6660.29	4.54688	0.999327
3.34167	45.044	-2.24267	6660.26	4.96875	0.999322
3.35	45.1252	-2.24772	6660.23	5.17969	0.999317
3.35833	45.2082	-2.25318	6660.2	5.23828	0.999313
3.36667	45.2906	-2.25859	6660.17	4.93359	0.999309
3.375	45.3735	-2.26414	6660.12	4.64062	0.999302
3.38333	45.4571	-2.26848	6660.06	4.65234	0.999293
3.39167	45.542	-2.2725	6660.01	4.86328	0.999286
3.4	45.6264	-2.27732	6659.97	5.08594	0.999279
3.40833	45.7079	-2.28188	6659.94	5.51953	0.999274
3.41667	45.7898	-2.28681	6659.9	5.74219	0.999269
3.425	45.8711	-2.29154	6659.87	5.53125	0.999264
3.43333	45.9425	-2.29492	6659.82	5.36719	0.999257
3.44167	46.0138	-2.29896	6659.77	5.14453	0.999249
3.45	46.0847	-2.30259	6659.71	5.4375	0.99924
3.45833	46.157	-2.30596	6659.64	5.74219	0.99923
3.46667	46.2313	-2.31032	6659.6	6.01172	0.999224
3.475	46.3039	-2.3149	6659.57	6.01172	0.999218
3.48333	46.3741	-2.31832	6659.54	5.92969	0.999214
3.49167	46.4421	-2.32144	6659.49	5.56641	0.999206
3.5	46.5096	-2.32406	6659.43	5.21484	0.999197
3.50833	46.5811	-2.32722	6659.37	5.36719	0.999188
3.51667	46.6634	-2.33208	6659.32	5.74219	0.999181
3.525	46.7465	-2.3356	6659.28	6.26953	0.999175
3.53333	46.8251	-2.33897	6659.24	6.32812	0.99917
3.54167	46.896	-2.34145	6659.21	6.25781	0.999165
3.55	46.9648	-2.34316	6659.15	6.04688	0.999156
3.55833	47.0391	-2.34606	6659.09	6.11719	0.999147
3.56667	47.1226	-2.35032	6659.02	6.03516	0.999136
3.575	47.2097	-2.3549	6658.96	6.38672	0.999127
3.58333	47.2984	-2.36018	6658.9	6.58594	0.999119
3.59167	47.3787	-2.36488	6658.86	6.57422	0.999113
3.6	47.4438	-2.36779	6658.81	6.29297	0.999105
3.60833	47.5118	-2.37154	6658.78	5.98828	0.9991
3.61667	47.5896	-2.37594	6658.71	5.84766	0.99909
3.625	47.6808	-2.38151	6658.66	5.76562	0.999082
3.63333	47.7759	-2.38742	6658.61	5.76562	0.999074
3.64167	47.8651	-2.39279	6658.56	5.91797	0.999068
3.65	47.9411	-2.39644	6658.52	6.22266	0.999061
3.65833	48.0126	-2.39958	6658.47	6.09375	0.999054
3.66667	48.087	-2.40206	6658.42	5.96484	0.999047
3.675	48.1603	-2.40427	6658.38	5.8125	0.999041
3.68333	48.2465	-2.40824	6658.32	5.85938	0.999031
3.69167	48.335	-2.41283	6658.26	5.91797	0.999022
3.7	48.4184	-2.41611	6658.2	6.08203	0.999014
3.70833	48.492	-2.41856	6658.16	6.30469	0.999008
3.71667	48.5649	-2.42199	6658.12	6.66797	0.999002
3.725	48.6458	-2.42632	6658.08	6.59766	0.998995
3.73333	48.7284	-2.43026	6658.02	6.45703	0.998987
3.74167	48.8073	-2.43384	6657.96	6.44531	0.998978
3.75	48.8851	-2.43789	6657.9	6.79688	0.998968
3.75833	48.9677	-2.44291	6657.83	7.25391	0.998957
3.76667	49.0464	-2.44715	6657.77	7.41797	0.998948
3.775	49.1243	-2.4507	6657.72	7.59375	0.998941
3.78333	49.2047	-2.45487	6657.67	7.57031	0.998933
3.79167	49.2855	-2.45979	6657.6	7.48828	0.998923
3.8	49.3666	-2.46411	6657.52	7.125	0.998911
3.80833	49.4442	-2.46727	6657.46	7.20703	0.998902
3.81667	49.5209	-2.47013	6657.39	7.47656	0.998892
3.825	49.6047	-2.47362	6657.33	7.83984	0.998883
3.83333	49.6969	-2.47825	6657.27	7.91016	0.998874
3.84167	49.7862	-2.48234	6657.23	7.95703	0.998868
3.85	49.8729	-2.48573	6657.17	8.01562	0.998858
3.85833	49.9518	-2.48805	6657.1	7.71094	0.998848
3.86667	50.0262	-2.49047	6657.01	7.58203	0.998835
3.875	50.1081	-2.49383	6656.94	7.81641	0.998824
3.88333	50.1918	-2.4973	6656.85	8.17969	0.998811
3.89167	50.2713	-2.50022	6656.79	8.16797	0.998802
3.9	50.3564	-2.50394	6656.75	8.02734	0.998796
3.90833	50.4392	-2.50826	6656.7	7.81641	0.998788
3.91667	50.5079	-2.51068	6656.62	7.53516	0.998777
3.925	50.5716	-2.51223	6656.55	7.27734	0.998766
3.93333	50.6418	-2.51491	6656.49	7.28906	0.998756
3.94167	50.7156	-2.51844	6656.43	7.86328	0.998747
3.95	50.7937	-2.52205	6656.36	8.36719	0.998738
3.95833	50.8779	-2.52602	6656.31	8.42578	0.998729
3.96667	50.9569	-2.52921	6656.25	8.34375	0.99872
3.975	51.0346	-2.53268	6656.18	8.47266	0.998711
3.98333	51.113	-2.53648	6656.09	8.54297	0.998697
3.99167	51.191	-2.53981	6656	8.67188	0.998684
4	51.2751	-2.54351	6655.92	8.95312	0.998671
4.00833	51.363	-2.5487	6655.86	9.36328	0.998662
4.01667	51.4458	-2.55374	6655.78	9.50391	0.99865
4.025	51.5379	-2.55961	6655.72	9.29297	0.998641
4.03333	51.6274	-2.56497	6655.64	9	0.998629
4.04167	51.7013	-2.5678	6655.56	8.70703	0.998618
4.05	51.776	-2.57072	6655.47	8.71875	0.998603
4.05833	51.8615	-2.57503	6655.39	8.64844	0.998592
4.06667	51.9406	-2.57856	6655.32	8.80078	0.998581
4.075	52.0208	-2.58186	6655.25	8.88281	0.998571
4.08333	52.0953	-2.58485	6655.2	8.8125	0.998562
4.09167	52.1662	-2.58726	6655.13	8.32031	0.998553
4.1	52.2446	-2.58927	6655.06	8.02734	0.998542
4.10833	52.3181	-2.59037	6654.98	7.875	0.99853
4.11667	52.3901	-2.59188	6654.9	8.08594	0.998518
4.125	52.468	-2.59506	6654.83	8.37891	0.998507
4.13333	52.5483	-2.59859	6654.77	8.60156	0.998499
4.14167	52.6266	-2.60133	6654.72	8.69531	0.998491
4.15	52.7137	-2.60462	6654.66	8.70703	0.998483
4.15833	52.8019	-2.60798	6654.58	8.35547	0.99847
4.16667	52.8904	-2.61133	6654.5	8.13281	0.998458
4.175	52.9821	-2.61479	6654.41	8.48438	0.998445
4.18333	53.0666	-2.61815	6654.33	8.91797	0.998433
4.19167	53.1445	-2.62141	6654.26	9.14062	0.998422
4.2	53.225	-2.62466	6654.2	9.07031	0.998414
4.20833	53.3046	-2.62765	6654.15	8.84766	0.998406
4.21667	53.3861	-2.63135	6654.07	8.54297	0.998393
4.225	53.4619	-2.63502	6653.98	8.46094	0.99838
4.23333	53.5337	-2.63803	6653.9	8.36719	0.998368
4.24167	53.6061	-2.64087	6653.82	8.92969	0.998357
4.25	53.6815	-2.64423	6653.76	9.58594	0.998347
4.25833	53.7606	-2.64791	6653.7	9.64453	0.998338
4.26667	53.8399	-2.652	6653.63	9.64453	0.998328
4.275	53.9213	-2.6562	6653.56	9.57422	0.998317
4.28333	53.9986	-2.65933	6653.46	9.57422	0.998302
4.29167	54.0765	-2.66258	6653.35	9.86719	0.998286
4.3	54.1553	-2.66479	6653.26	10.4414	0.998273
4.30833	54.2402	-2.66742	6653.17	10.9336	0.998259
4.31667	54.3223	-2.67016	6653.1	11.3086	0.998249
4.325	54.4009	-2.67261	6653.03	11.0273	0.998237
4.33333	54.4783	-2.67579	6652.94	10.6641	0.998224
4.34167	54.5593	-2.67993	6652.83	10.4648	0.998208
4.35	54.6426	-2.68392	6652.72	10.4766	0.998191
4.35833	54.7246	-2.68728	6652.62	10.7578	0.998176
4.36667	54.8006	-2.69066	6652.54	11.1914	0.998164
4.375	54.8811	-2.69475	6652.46	11.4961	0.998152
4.38333	54.9607	-2.69877	6652.39	11.3672	0.998142
4.39167	55.0367	-2.70223	6652.3	10.957	0.998128
4.4	55.1145	-2.70577	6652.21	10.7344	0.998114
4.40833	55.1927	-2.7098	6652.09	11.0273	0.998097
4.41667	55.2714	-2.7129	6651.98	11.6016	0.99808
4.425	55.3458	-2.71454	6651.88	12.1641	0.998066
4.43333	55.4185	-2.71627	6651.81	12.4336	0.998054
4.44167	55.5023	-2.71956	6651.72	12.5859	0.998041
4.45	55.5945	-2.72372	6651.62	12.4336	0.998026
4.45833	55.6869	-2.72777	6651.5	12.1172	0.998007
4.46667	55.7741	-2.7315	6651.38	12.1758	0.99799
4.475	55.8583	-2.73525	6651.27	12.6445	0.997973
4.48333	55.9415	-2.73921	6651.16	12.9961	0.997957
4.49167	56.0289	-2.74335	6651.06	13.1953	0.997942
4.5	56.1163	-2.74764	6650.97	12.9141	0.997928
4.50833	56.1997	-2.7523	6650.87	12.5742	0.997913
4.51667	56.2812	-2.7561	6650.75	12.293	0.997896
4.525	56.3602	-2.75937	6650.64	12.1406	0.997879
4.53333	56.4431	-2.76276	6650.52	12.293	0.997861
4.54167	56.5282	-2.76668	6650.42	12.7266	0.997846
4.55	56.6104	-2.77041	6650.33	12.8789	0.997832
4.55833	56.6924	-2.77368	6650.24	12.6914	0.997819
4.56667	56.7753	-2.77682	6650.15	12.5742	0.997805
4.575	56.8543	-2.78004	6650.03	12.3047	0.997788
4.58333	56.9299	-2.78307	6649.91	12.3047	0.997769
4.59167	57.0083	-2.78569	6649.8	12.5742	0.997752
4.6	57.091	-2.78939	6649.69	13.1484	0.997737
4.60833	57.1698	-2.79282	6649.59	13.7227	0.997722
4.61667	57.2482	-2.79612	6649.5	13.7227	0.997707
4.625	57.3233	-2.79898	6649.39	13.4414	0.997692
4.63333	57.3948	-2.80134	6649.28	13.3008	0.997675
4.64167	57.4629	-2.80383	6649.15	13.3008	0.997655
4.65	57.5323	-2.80661	6649	13.418	0.997633
4.65833	57.6048	-2.80921	6648.89	13.7578	0.997616
4.66667	57.6865	-2.81195	6648.79	14.0977	0.997601
4.675	57.7772	-2.81572	6648.69	14.168	0.997586
4.68333	57.8634	-2.81876	6648.59	14.0391	0.997571
4.69167	57.9431	-2.82052	6648.47	13.5469	0.997554
4.7	58.0166	-2.82194	6648.35	13.5352	0.997535
4.70833	58.089	-2.82275	6648.22	13.8984	0.997516
4.71667	58.1705	-2.82425	6648.1	14.3203	0.997498
4.725	58.2604	-2.82686	6647.98	14.7305	0.997479
4.73333	58.3542	-2.82984	6647.87	15.0938	0.997464
4.74167	58.4443	-2.83312	6647.76	14.9648	0.997447
4.75	58.5287	-2.83637	6647.63	14.7656	0.997427
4.75833	58.5994	-2.83854	6647.49	14.707	0.997407
4.76667	58.6687	-2.84083	6647.36	14.6953	0.997387
4.775	58.7475	-2.84467	6647.22	15.1875	0.997365
4.78333	58.8307	-2.84872	6647.1	15.3398	0.997348
4.79167	58.9139	-2.8527	6646.99	15.2578	0.997331
4.8	58.9994	-2.85669	6646.88	15.1758	0.997314
4.80833	59.0827	-2.86059	6646.75	14.9766	0.997295
4.81667	59.1607	-2.86393	6646.61	14.543	0.997274
4.825	59.2374	-2.8664	6646.48	14.6719	0.997255
4.83333	59.3156	-2.8687	6646.36	14.9414	0.997237
4.84167	59.3949	-2.87117	6646.23	15.3633	0.997217
4.85	59.4815	-2.87452	6646.11	15.4922	0.997199
4.85833	59.5632	-2.87766	6646	15.1172	0.997183
4.86667	59.642	-2.88039	6645.88	14.9062	0.997165
4.875	59.7255	-2.88335	6645.74	14.8594	0.997144
4.88333	59.8069	-2.88678	6645.6	14.6602	0.997122
4.89167	59.8854	-2.88951	6645.46	14.9414	0.997102
4.9	59.9676	-2.89223	6645.35	15.457	0.997085
4.90833	60.0504	-2.89556	6645.24	15.6914	0.997069
4.91667	60.1293	-2.89955	6645.12	15.7148	0.997051
4.925	60.2085	-2.90329	6645.01	15.3047	0.997034
4.93333	60.2828	-2.9051	6644.87	15.1875	0.997012
4.94167	60.3631	-2.9069	6644.72	15.4336	0.99699
4.95	60.4445	-2.90887	6644.57	15.8555	0.996969
4.95833	60.514	-2.91005	6644.43	16.3359	0.996948
4.96667	60.5761	-2.91058	6644.32	16.6875	0.996931
4.975	60.6461	-2.91196	6644.19	16.7578	0.996912
4.98333	60.7228	-2.91408	6644.06	16.4531	0.996892
4.99167	60.8017	-2.91633	6643.92	16.1484	0.996871
5	60.8818	-2.91755	6643.76	16.2188	0.996847
5.00833	60.9605	-2.91852	6643.62	16.4062	0.996825
5.01667	61.0422	-2.92093	6643.47	16.5938	0.996803
5.025	61.1243	-2.92385	6643.34	16.9336	0.996784
5.03333	61.2065	-2.92685	6643.23	17.0742	0.996767
5.04167	61.2908	-2.93019	6643.08	16.8633	0.996745
5.05	61.3852	-2.93459	6642.95	16.6523	0.996726
5.05833	61.476	-2.93863	6642.81	16.4414	0.996704
5.06667	61.5615	-2.94205	6642.65	16.7461	0.99668
5.075	61.6427	-2.94481	6642.5	17.2617	0.996657
5.08333	61.7314	-2.94857	6642.35	17.25	0.996636
5.09167	61.8302	-2.95318	6642.23	17.4727	0.996617
5.1	61.9289	-2.95773	6642.1	17.4961	0.996597
5.10833	62.0212	-2.96142	6641.95	17.4258	0.996575
5.11667	62.1059	-2.96449	6641.79	17.2969	0.996551
5.125	62.1907	-2.96754	6641.65	17.5078	0.996529
5.13333	62.2769	-2.97021	6641.5	18.2109	0.996507
5.14167	62.3614	-2.97258	6641.35	18.8555	0.996486
5.15	62.4379	-2.97379	6641.2	19.0781	0.996462
5.15833	62.517	-2.97532	6641.06	19.0664	0.996441
5.16667	62.5908	-2.97624	6640.9	19.1367	0.996417
5.175	62.6604	-2.97702	6640.71	19.2773	0.996389
5.18333	62.7264	-2.97758	6640.53	19.4766	0.996362
5.19167	62.7954	-2.97823	6640.36	19.6055	0.996336
5.2	62.8714	-2.97917	6640.2	19.8867	0.996312
5.20833	62.9538	-2.981	6640.05	19.8281	0.99629
5.21667	63.0357	-2.98296	6639.89	19.5586	0.996266
5.225	63.1206	-2.9859	6639.73	19.125	0.996242
5.23333	63.2106	-2.99046	6639.57	18.9609	0.996217
5.24167	63.2956	-2.99478	6639.4	18.9609	0.996192
5.25	63.3803	-2.99875	6639.24	19.3125	0.996169
5.25833	63.4627	-3.00201	6639.08	19.6172	0.996145
5.26667	63.548	-3.00576	6638.93	20.0625	0.996122
5.275	63.6383	-3.01004	6638.78	20.0859	0.996099
5.28333	63.7311	-3.01351	6638.62	19.957	0.996075
5.29167	63.8199	-3.0154	6638.44	20.0977	0.996049
5.3	63.9016	-3.01728	6638.26	20.3086	0.996021
5.30833	63.973	-3.01769	6638.06	20.8945	0.995991
5.31667	64.0436	-3.01756	6637.89	21.2461	0.995966
5.325	64.1225	-3.01739	6637.74	21.3984	0.995943
5.33333	64.206	-3.01708	6637.57	21.1875	0.995918
5.34167	64.2891	-3.01673	6637.39	20.3789	0.995891
5.35	64.374	-3.01631	6637.19	19.4297	0.995861
5.35833	64.4533	-3.01629	6637.01	19.2891	0.995834
5.36667	64.5258	-3.01746	6636.84	19.4062	0.995808
5.375	64.5981	-3.01996	6636.68	19.7461	0.995784
5.38333	64.6753	-3.02279	6636.56	19.8047	0.995766
5.39167	64.7581	-3.02575	6636.44	19.4297	0.995748
5.4	64.8432	-3.02843	6636.28	19.2305	0.995725
5.40833	64.9241	-3.03122	6636.12	19.1602	0.9957
5.41667	65.0009	-3.03465	6635.92	19.4531	0.995671
5.425	65.0807	-3.03853	6635.74	20.5312	0.995643
5.43333	65.1615	-3.04293	6635.57	21.6094	0.995618
5.44167	65.2439	-3.04698	6635.41	22.2539	0.995593
5.45	65.3288	-3.04999	6635.24	22.4883	0.995568
5.45833	65.4135	-3.05284	6635.05	22.2305	0.99554
5.46667	65.4913	-3.05494	6634.85	22.0312	0.995509
5.475	65.5689	-3.05717	6634.64	22.3359	0.995478
5.48333	65.6429	-3.05934	6634.43	22.7578	0.995447
5.49167	65.7265	-3.06238	6634.24	23.25	0.995419
5.5	65.8164	-3.06556	6634.07	23.3203	0.995393
5.50833	65.9024	-3.06849	6633.9	22.9805	0.995368
5.51667	65.9822	-3.07031	6633.71	22.3477	0.995339
5.525	66.0567	-3.07178	6633.51	21.9023	0.995309
5.53333	66.1265	-3.07287	6633.3	21.7383	0.995277
5.54167	66.1964	-3.07375	6633.11	21.9961	0.995249
5.55	66.272	-3.07521	6632.93	22.5	0.995222
5.55833	66.3527	-3.07761	6632.78	22.3359	0.995199
5.56667	66.4364	-3.0799	6632.6	22.125	0.995173
5.575	66.5193	-3.08166	6632.43	21.9727	0.995147
5.58333	66.5922	-3.08294	6632.24	22.1133	0.995118
5.59167	66.6613	-3.08472	6632.03	22.7461	0.995086
5.6	66.7351	-3.08687	6631.85	23.9648	0.99506
5.60833	66.8184	-3.08964	6631.67	24.9023	0.995032
5.61667	66.9065	-3.09324	6631.47	25.418	0.995003
5.625	66.9966	-3.09667	6631.27	25.3594	0.994972
5.63333	67.0858	-3.09987	6631.04	25.125	0.994938
5.64167	67.1702	-3.10199	6630.78	25.3359	0.994899
5.65	67.2565	-3.10409	6630.53	25.7578	0.994861
5.65833	67.3373	-3.1069	6630.31	26.1328	0.994829
5.66667	67.419	-3.11046	6630.12	26.3438	0.994801
5.675	67.5048	-3.1132	6629.93	26.0508	0.994772
5.68333	67.5958	-3.11693	6629.74	25.1836	0.994743
5.69167	67.6865	-3.12111	6629.52	24.2461	0.99471
5.7	67.7765	-3.12413	6629.29	24.0938	0.994676
5.70833	67.8638	-3.12666	6629.07	24.5156	0.994643
5.71667	67.9474	-3.12943	6628.87	24.9609	0.994612
5.725	68.0362	-3.133	6628.68	25.3477	0.994584
5.73333	68.1265	-3.13642	6628.51	25.2891	0.994558
5.74167	68.2181	-3.13985	6628.31	25.0078	0.994528
5.75	68.3053	-3.14252	6628.08	24.7383	0.994494
5.75833	68.3916	-3.14495	6627.85	24.8672	0.99446
5.76667	68.4783	-3.1471	6627.63	25.4414	0.994426
5.775	68.5641	-3.14885	6627.41	26.3086	0.994394
5.78333	68.6509	-3.15116	6627.21	26.8945	0.994363
5.79167	68.7345	-3.15394	6627.01	26.9766	0.994334
5.8	68.8197	-3.15586	6626.79	26.8242	0.994301
5.80833	68.905	-3.15748	6626.56	26.5898	0.994266
5.81667	68.9789	-3.15897	6626.32	26.7891	0.994229
5.825	69.0405	-3.15872	6626.07	27.3516	0.994192
5.83333	69.104	-3.15761	6625.83	27.9844	0.994157
5.84167	69.1796	-3.15812	6625.62	28.2891	0.994125
5.85	69.2514	-3.15849	6625.41	28.2773	0.994094
5.85833	69.3177	-3.15821	6625.18	27.9844	0.994059
5.86667	69.3907	-3.15828	6624.93	27.6914	0.994021
5.875	69.4682	-3.15875	6624.68	27.6914	0.993984
5.88333	69.5443	-3.15936	6624.44	28.125	0.993947
5.89167	69.6173	-3.15973	6624.2	28.6172	0.993912
5.9	69.7014	-3.16112	6623.98	28.6875	0.993879
5.90833	69.798	-3.16408	6623.76	28.3945	0.993845
5.91667	69.8962	-3.16795	6623.53	27.9727	0.993811
5.925	69.9913	-3.1714	6623.28	27.7734	0.993773
5.93333	70.0792	-3.17399	6623.03	27.8672	0.993736
5.94167	70.1606	-3.17648	6622.79	28.3828	0.9937
5.95	70.2287	-3.178	6622.56	28.8633	0.993666
5.95833	70.2986	-3.17984	6622.35	29.0039	0.993634
5.96667	70.3735	-3.18267	6622.12	28.8633	0.9936
5.975	70.4565	-3.18645	6621.88	28.5234	0.993564
5.98333	70.5399	-3.1898	6621.62	28.5352	0.993525
5.99167	70.6196	-3.19265	6621.35	28.7578	0.993485
6	70.6989	-3.19491	6621.11	29.3906	0.993448
6.00833	70.7737	-3.19618	6620.87	29.8008	0.993412
6.01667	70.8471	-3.19758	6620.65	30	0.993379
6.025	70.9243	-3.19878	6620.41	29.707	0.993343
6.03333	71.0088	-3.20055	6620.17	29.1445	0.993307
6.04167	71.0898	-3.20208	6619.9	29.0742	0.993267
6.05	71.1738	-3.20395	6619.64	29.1328	0.993227
6.05833	71.2598	-3.20599	6619.38	29.6953	0.993189
6.06667	71.3454	-3.20755	6619.14	30.1406	0.993153
6.075	71.4274	-3.20916	6618.92	30.1406	0.99312
6.08333	71.5056	-3.2106	6618.69	29.8594	0.993084
6.09167	71.588	-3.21136	6618.44	29.5078	0.993048
6.1	71.6785	-3.21289	6618.17	29.2969	0.993008
6.10833	71.7708	-3.21517	6617.9	29.5078	0.992966
6.11667	71.8619	-3.2173	6617.66	30.2344	0.99293
6.125	71.9488	-3.21852	6617.41	30.8086	0.992893
6.13333	72.031	-3.21857	6617.18	31.043	0.992858
6.14167	72.1037	-3.2184	6616.94	30.7617	0.992823
6.15	72.1814	-3.21981	6616.68	30.457	0.992784
6.15833	72.2625	-3.22127	6616.4	30.5156	0.992742
6.16667	72.3478	-3.22312	6616.12	30.8672	0.992699
6.175	72.4357	-3.22699	6615.86	31.5	0.99266
6.18333	72.5164	-3.23113	6615.61	32.0039	0.992623
6.19167	72.5955	-3.23418	6615.36	32.0742	0.992586
6.2	72.6791	-3.2378	6615.11	31.6406	0.992548
6.20833	72.765	-3.24187	6614.84	30.9961	0.992507
6.21667	72.852	-3.24589	6614.55	30.8555	0.992464
6.225	72.9393	-3.2494	6614.27	31.0664	0.992422
6.23333	73.015	-3.25149	6614.01	31.4414	0.992383
6.24167	73.0883	-3.25308	6613.77	31.6055	0.992347
6.25	73.1615	-3.25497	6613.54	31.1953	0.992312
6.25833	73.2326	-3.2562	6613.28	30.7148	0.992274
6.26667	73.309	-3.25751	6613.02	30.1406	0.992235
6.275	73.3898	-3.25883	6612.74	30.2227	0.992193
6.28333	73.4647	-3.25877	6612.48	30.7969	0.992153
6.29167	73.5393	-3.25911	6612.24	31.5	0.992117
6.3	73.6159	-3.26022	6611.99	31.7695	0.99208
6.30833	73.6964	-3.2619	6611.76	31.8281	0.992046
6.31667	73.7852	-3.26479	6611.49	31.5234	0.992005
6.325	73.8692	-3.26738	6611.2	31.5117	0.991961
6.33333	73.9527	-3.26981	6610.91	31.8516	0.991918
6.34167	74.0421	-3.27216	6610.64	32.4023	0.991877
6.35	74.1243	-3.27386	6610.37	33.0352	0.991837
6.35833	74.1994	-3.27474	6610.11	33.2227	0.991798
6.36667	74.2781	-3.27649	6609.85	32.8008	0.991759
6.375	74.3624	-3.27893	6609.58	32.3086	0.991719
6.38333	74.4516	-3.28192	6609.29	32.1797	0.991675
6.39167	74.5389	-3.28458	6609.01	32.3438	0.991632
6.4	74.6236	-3.28653	6608.72	32.707	0.99159
6.40833	74.7067	-3.28781	6608.47	33.0586	0.991551
6.41667	74.7856	-3.28812	6608.22	33.0703	0.991514
6.425	74.8584	-3.28813	6607.96	32.5078	0.991474
6.43333	74.9316	-3.28822	6607.67	31.9336	0.991432
6.44167	75.0144	-3.28949	6607.39	31.7344	0.991389
6.45	75.0955	-3.29126	6607.1	31.875	0.991346
6.45833	75.1779	-3.29273	6606.83	32.3789	0.991305
6.46667	75.2578	-3.29364	6606.58	32.7305	0.991269
6.475	75.3432	-3.29444	6606.35	32.5898	0.991233
6.48333	75.4243	-3.29451	6606.08	32.2266	0.991193
6.49167	75.5067	-3.29505	6605.81	31.7344	0.991153
6.5	75.591	-3.29561	6605.52	31.8047	0.991109
6.50833	75.6745	-3.29662	6605.23	32.25	0.991065
6.51667	75.7609	-3.2983	6604.96	32.918	0.991025
6.525	75.8466	-3.30007	6604.7	33	0.990986
6.53333	75.9391	-3.30213	6604.45	32.8359	0.990949
6.54167	76.0275	-3.30335	6604.18	32.2617	0.990908
6.55	76.1089	-3.3035	6603.9	31.7578	0.990866
6.55833	76.1825	-3.30296	6603.6	31.6758	0.990822
6.56667	76.2607	-3.30293	6603.33	32.0391	0.99078
6.575	76.3411	-3.303	6603.08	32.4023	0.990742
6.58333	76.4286	-3.30414	6602.83	32.3906	0.990706
6.59167	76.5242	-3.30626	6602.58	31.9336	0.990668
6.6	76.621	-3.30861	6602.32	31.2656	0.990629
6.60833	76.7108	-3.30942	6602.03	30.9727	0.990586
6.61667	76.7913	-3.30955	6601.75	30.9961	0.990544
6.625	76.8705	-3.3097	6601.48	31.3594	0.990503
6.63333	76.9492	-3.3099	6601.24	31.5703	0.990466
6.64167	77.0273	-3.3108	6601	31.6406	0.990431
6.65	77.1049	-3.31167	6600.75	31.207	0.990393
6.65833	77.1882	-3.31354	6600.49	30.8438	0.990355
6.66667	77.27	-3.31464	6600.22	30.5625	0.990313
6.675	77.35	-3.31482	6599.95	31.0078	0.990273
6.68333	77.426	-3.31342	6599.68	31.5352	0.990233
6.69167	77.5028	-3.31224	6599.43	31.8281	0.990196
6.7	77.5859	-3.31208	6599.18	31.9688	0.990158
6.70833	77.6702	-3.31169	6598.93	31.6641	0.990121
6.71667	77.7568	-3.31195	6598.65	31.3945	0.990079
6.725	77.8446	-3.31206	6598.37	31.043	0.990036
6.73333	77.928	-3.31147	6598.1	31.3945	0.989995
6.74167	78.0086	-3.31029	6597.83	31.8164	0.989955
6.75	78.0939	-3.30992	6597.58	32.2383	0.989918
6.75833	78.1793	-3.31015	6597.33	32.168	0.989881
6.76667	78.2618	-3.31099	6597.1	31.9336	0.989845
6.775	78.3428	-3.31163	6596.82	31.7109	0.989803
6.78333	78.4165	-3.3112	6596.53	31.7812	0.98976
6.79167	78.4873	-3.31084	6596.25	32.2148	0.989718
6.8	78.5621	-3.31124	6595.97	32.7773	0.989676
6.80833	78.6386	-3.31186	6595.71	33.5625	0.989637
6.81667	78.7221	-3.31313	6595.45	33.4102	0.989599
6.825	78.8054	-3.31446	6595.18	33.1289	0.989558
6.83333	78.883	-3.31481	6594.89	32.9297	0.989515
6.84167	78.9535	-3.31429	6594.6	32.9414	0.989471
6.85	79.0226	-3.31353	6594.3	33.293	0.989425
6.85833	79.0946	-3.31309	6594.03	33.7852	0.989385
6.86667	79.1801	-3.31422	6593.77	34.0547	0.989346
6.875	79.2653	-3.31527	6593.5	33.9258	0.989306
6.88333	79.3447	-3.31543	6593.23	33.6328	0.989264
6.89167	79.421	-3.31506	6592.94	33.2109	0.989221
6.9	79.5009	-3.31501	6592.64	33.3867	0.989176
6.90833	79.5778	-3.31489	6592.34	33.832	0.989132
6.91667	79.6598	-3.31563	6592.07	34.2539	0.989091
6.925	79.7473	-3.31694	6591.8	34.582	0.98905
6.93333	79.8375	-3.31861	6591.53	34.4531	0.98901
6.94167	79.927	-3.3203	6591.25	34.2539	0.988968
6.95	80.004	-3.32052	6590.95	33.8438	0.988923
6.95833	80.0804	-3.32028	6590.65	34.1367	0.988878
6.96667	80.165	-3.32075	6590.34	34.6406	0.988832
6.975	80.2586	-3.32227	6590.06	35.3438	0.98879
6.98333	80.349	-3.32375	6589.78	35.8828	0.988748
6.99167	80.4402	-3.32512	6589.52	36.0117	0.988709
7	80.5273	-3.32593	6589.22	35.8594	0.988664
7.00833	80.6046	-3.32539	6588.91	35.6602	0.988617
7.01667	80.6779	-3.32443	6588.59	36.0117	0.988568
7.025	80.7585	-3.32395	6588.26	36.5859	0.988519
7.03333	80.8513	-3.32518	6587.95	37.3711	0.988473
7.04167	80.951	-3.32725	6587.66	37.5703	0.988429
7.05	81.0416	-3.32859	6587.37	37.3594	0.988386
7.05833	81.1212	-3.32894	6587.06	37.0078	0.98834
7.06667	81.1972	-3.32918	6586.74	36.5273	0.988291
7.075	81.277	-3.32918	6586.41	36.668	0.988241
7.08333	81.3636	-3.32976	6586.09	37.1016	0.988194
7.09167	81.4551	-3.33137	6585.8	37.7344	0.98815
7.1	81.551	-3.33346	6585.5	37.8047	0.988105
7.10833	81.6424	-3.33573	6585.22	37.5117	0.988063
7.11667	81.72	-3.33639	6584.89	37.1484	0.988014
7.125	81.7941	-3.33597	6584.57	37.1484	0.987965
7.13333	81.8718	-3.33605	6584.23	37.6641	0.987914
7.14167	81.9572	-3.33708	6583.91	38.3086	0.987867
7.15	82.0468	-3.33811	6583.61	38.9648	0.987821
7.15833	82.1315	-3.33945	6583.31	38.9766	0.987777
7.16667	82.2085	-3.34041	6583	38.7773	0.987729
7.175	82.281	-3.34036	6582.66	38.5195	0.987679
7.18333	82.3576	-3.34028	6582.31	38.5898	0.987626
7.19167	82.4362	-3.34028	6581.97	39.3047	0.987575
7.2	82.5223	-3.34136	6581.65	40.0195	0.987527
7.20833	82.6038	-3.34257	6581.34	40.5234	0.98748
7.21667	82.6807	-3.34304	6581.02	40.582	0.987433
7.225	82.7623	-3.34299	6580.7	39.9961	0.987385
7.23333	82.8427	-3.34211	6580.33	39.7617	0.98733
7.24167	82.9188	-3.34037	6579.98	39.9844	0.987276
7.25	82.9978	-3.33839	6579.62	40.6172	0.987223
7.25833	83.0775	-3.33634	6579.28	41.2383	0.987172
7.26667	83.1549	-3.33487	6578.98	41.6016	0.987126
7.275	83.2341	-3.33483	6578.66	41.3086	0.987078
7.28333	83.3127	-3.33379	6578.31	41.0859	0.987027
7.29167	83.3954	-3.33354	6577.95	40.875	0.986973
7.3	83.4832	-3.33431	6577.58	41.1445	0.986917
7.30833	83.5674	-3.33498	6577.23	42.0234	0.986864
7.31667	83.6471	-3.33757	6576.89	42.8203	0.986814
7.325	83.73	-3.33923	6576.55	43.0898	0.986763
7.33333	83.8145	-3.34041	6576.21	42.8789	0.986712
7.34167	83.9011	-3.34388	6575.85	42.5977	0.986657
7.35	83.9913	-3.34665	6575.47	42.668	0.986601
7.35833	84.0768	-3.34765	6575.09	43.1719	0.986543
7.36667	84.1561	-3.34919	6574.72	43.8281	0.986488
7.375	84.2356	-3.3522	6574.38	44.4023	0.986436
7.38333	84.32	-3.35532	6574.03	44.3438	0.986385
7.39167	84.4048	-3.35733	6573.67	44.0508	0.986331
7.4	84.4904	-3.35691	6573.29	43.6875	0.986274
7.40833	84.5728	-3.35746	6572.9	44.0508	0.986215
7.41667	84.6577	-3.35884	6572.51	44.6836	0.986157
7.425	84.7428	-3.35912	6572.16	45.3281	0.986103
7.43333	84.8242	-3.35878	6571.8	45.75	0.98605
7.44167	84.9074	-3.35972	6571.45	45.8203	0.985997
7.45	84.9944	-3.35972	6571.05	45.457	0.985937
7.45833	85.0778	-3.35781	6570.65	45.3164	0.985878
7.46667	85.154	-3.35505	6570.25	45.9609	0.985818
7.475	85.2306	-3.35309	6569.86	46.8867	0.985759
7.48333	85.3056	-3.35209	6569.48	47.6602	0.985701
7.49167	85.3843	-3.35117	6569.11	47.7188	0.985646
7.5	85.4616	-3.35096	6568.74	47.6484	0.98559
7.50833	85.5423	-3.35117	6568.33	47.3555	0.985528
7.51667	85.6252	-3.35184	6567.9	47.2852	0.985464
7.525	85.7057	-3.3522	6567.47	47.8008	0.985401
7.53333	85.783	-3.35236	6567.08	48.5156	0.985341
7.54167	85.8677	-3.35391	6566.68	49.0664	0.985282
7.55	85.9562	-3.35525	6566.31	49.0664	0.985226
7.55833	86.0455	-3.35728	6565.92	48.6328	0.985168
7.56667	86.1388	-3.36023	6565.49	48.2227	0.985103
7.575	86.2314	-3.36294	6565.07	48.3164	0.98504
7.58333	86.3208	-3.36619	6564.65	48.8906	0.984976
7.59167	86.4055	-3.36932	6564.24	49.7578	0.984915
7.6	86.491	-3.37203	6563.84	50.4141	0.984856
7.60833	86.5788	-3.37437	6563.46	50.4258	0.984798
7.61667	86.6686	-3.37678	6563.05	50.2148	0.984737
7.625	86.7536	-3.37745	6562.61	49.9453	0.984671
7.63333	86.8367	-3.37823	6562.16	50.168	0.984603
7.64167	86.9168	-3.37912	6561.72	50.7422	0.984537
7.65	86.9927	-3.37895	6561.29	51.4453	0.984473
7.65833	87.0648	-3.37733	6560.88	51.9961	0.984412
7.66667	87.1399	-3.37515	6560.49	51.8672	0.984352
7.675	87.2152	-3.37336	6560.06	51.5742	0.984287
7.68333	87.2913	-3.37263	6559.62	51.2695	0.984221
7.69167	87.3688	-3.37255	6559.17	51.375	0.984154
7.7	87.4473	-3.37261	6558.72	52.0195	0.984087
7.70833	87.5304	-3.37384	6558.29	52.7227	0.984022
7.71667	87.612	-3.37489	6557.86	53.1445	0.983959
7.725	87.6969	-3.37575	6557.45	53.0859	0.983896
7.73333	87.7801	-3.37711	6557.01	52.8984	0.98383
7.74167	87.8662	-3.38004	6556.55	52.6992	0.983761
7.75	87.9535	-3.38348	6556.09	52.8281	0.983693
7.75833	88.045	-3.38649	6555.63	53.4141	0.983623
7.76667	88.1325	-3.38817	6555.19	54.2227	0.983558
7.775	88.2132	-3.38822	6554.76	54.4688	0.983493
7.78333	88.2975	-3.38916	6554.33	54.1758	0.983428
7.79167	88.3836	-3.39017	6553.88	54.0469	0.983362
7.8	88.4689	-3.39112	6553.41	53.8359	0.983291
7.80833	88.5477	-3.3912	6552.93	54.1758	0.983218
7.81667	88.6268	-3.39075	6552.47	54.7852	0.983149
7.825	88.7099	-3.39094	6552.04	55.3477	0.983084
7.83333	88.7957	-3.39181	6551.59	55.6406	0.983017
7.84167	88.8766	-3.39182	6551.14	55.3359	0.98295
7.85	88.9518	-3.39137	6550.68	54.8906	0.98288
7.85833	89.034	-3.39213	6550.2	54.8555	0.982808
7.86667	89.1214	-3.39351	6549.71	55.5	0.982736
7.875	89.2075	-3.39496	6549.25	56.2031	0.982666
7.88333	89.295	-3.3965	6548.8	56.918	0.982599
7.89167	89.382	-3.39824	6548.36	57.2109	0.982532
7.9	89.4685	-3.40012	6547.9	57.2227	0.982463
7.90833	89.5511	-3.40125	6547.41	57.2227	0.98239
7.91667	89.6287	-3.40138	6546.9	57.4219	0.982314
7.925	89.7058	-3.40137	6546.4	58.2188	0.982238
7.93333	89.7879	-3.4019	6545.91	59.2266	0.982165
7.94167	89.8677	-3.40208	6545.43	59.9766	0.982092
7.95	89.9386	-3.40141	6544.94	60.4805	0.98202
7.95833	90.0101	-3.40073	6544.46	60.2695	0.981948
7.96667	90.0895	-3.40077	6543.95	60.1172	0.981871
7.975	90.1723	-3.40146	6543.42	60.3281	0.981791
7.98333	90.253	-3.40223	6542.9	60.8906	0.981713
7.99167	90.3354	-3.40324	6542.37	61.6758	0.981634
8	90.4229	-3.40484	6541.88	62.4727	0.981561
8.00833	90.5134	-3.40649	6541.39	62.6133	0.981486
8.01667	90.6058	-3.40808	6540.88	62.4023	0.981411
8.025	90.7009	-3.41026	6540.35	62.3086	0.981331
8.03333	90.798	-3.41271	6539.8	62.2383	0.981249
8.04167	90.8876	-3.41497	6539.26	62.8945	0.981167
8.05	90.9647	-3.41566	6538.73	63.6211	0.981088
8.05833	91.0393	-3.41608	6538.22	64.2773	0.981011
8.06667	91.1172	-3.41657	6537.71	64.4414	0.980934
8.075	91.1986	-3.41743	6537.18	64.1719	0.980856
8.08333	91.2812	-3.41829	6536.64	63.832	0.980774
8.09167	91.3625	-3.41925	6536.09	64.043	0.980691
8.1	91.4432	-3.42018	6535.53	64.5938	0.980607
8.10833	91.5234	-3.42092	6534.98	65.2383	0.980525
8.11667	91.6008	-3.42116	6534.46	65.7305	0.980447
8.125	91.6771	-3.42047	6533.94	66	0.980369
8.13333	91.7563	-3.42023	6533.4	65.7773	0.980287
8.14167	91.84	-3.42041	6532.84	65.4727	0.980203
8.15	91.9269	-3.42066	6532.27	65.6016	0.980119
8.15833	92.0137	-3.42108	6531.71	66.0234	0.980034
8.16667	92.0986	-3.42127	6531.14	66.7148	0.979949
8.175	92.1812	-3.42131	6530.6	67.1484	0.979869
8.18333	92.2628	-3.42135	6530.07	67.1016	0.979788
8.19167	92.3449	-3.42182	6529.52	66.7617	0.979705
8.2	92.4279	-3.42253	6528.96	66.4922	0.979621
8.20833	92.5166	-3.42467	6528.38	66.3633	0.979534
8.21667	92.6058	-3.42704	6527.8	66.8789	0.979448
8.225	92.6908	-3.42931	6527.25	67.5469	0.979364
8.23333	92.7696	-3.43098	6526.71	67.7578	0.979284
8.24167	92.8495	-3.43215	6526.17	67.7578	0.979202
8.25	92.9306	-3.433	6525.61	67.418	0.979119
8.25833	93.0139	-3.43408	6525.03	67.125	0.979032
8.26667	93.099	-3.43546	6524.44	67.2656	0.978944
8.275	93.1849	-3.43682	6523.87	67.6758	0.978858
8.28333	93.2773	-3.43883	6523.31	68.4609	0.978774
8.29167	93.3672	-3.44019	6522.76	68.8008	0.978691
8.3	93.4538	-3.44062	6522.21	68.707	0.978608
8.30833	93.5374	-3.44069	6521.64	68.4023	0.978523
8.31667	93.6248	-3.44093	6521.07	68.4961	0.978438
8.325	93.7091	-3.44088	6520.46	68.7891	0.978346
8.33333	93.7905	-3.44111	6519.88	69.4219	0.978259
8.34167	93.869	-3.44097	6519.31	70.2188	0.978173
8.35	93.9422	-3.44007	6518.74	70.7227	0.978088
8.35833	94.0161	-3.43934	6518.16	70.8047	0.978001
8.36667	94.0872	-3.43817	6517.58	70.3594	0.977914
8.375	94.1617	-3.43716	6516.97	70.4414	0.977823
8.38333	94.242	-3.43687	6516.35	70.8164	0.97773
8.39167	94.3262	-3.43684	6515.75	71.4609	0.977639
8.4	94.4076	-3.43649	6515.17	72.0234	0.977552
8.40833	94.4798	-3.43596	6514.6	72.4336	0.977467
8.41667	94.5519	-3.43571	6514.01	72.3633	0.977378
8.425	94.6329	-3.43615	6513.4	72	0.977288
8.43333	94.7191	-3.43692	6512.79	71.7656	0.977195
8.44167	94.808	-3.4384	6512.16	72.3398	0.977101
8.45	94.8945	-3.43928	6511.54	73.0664	0.977008
8.45833	94.9725	-3.43972	6510.94	73.6523	0.976919
8.46667	95.048	-3.43949	6510.35	74.0039	0.97683
8.475	95.1245	-3.43944	6509.77	73.9453	0.976742
8.48333	95.2089	-3.44032	6509.14	73.5703	0.976648
8.49167	95.3083	-3.44246	6508.51	73.5	0.976553
8.5	95.4124	-3.44439	6507.87	74.0039	0.976457
8.50833	95.5094	-3.44582	6507.24	74.8711	0.976362
8.51667	95.6002	-3.44677	6506.62	75.5977	0.97627
8.525	95.6843	-3.44682	6506.03	75.8086	0.976181
8.53333	95.7681	-3.44755	6505.42	75.7969	0.976089
8.54167	95.8585	-3.44836	6504.78	75.7031	0.975993
8.55	95.9448	-3.4494	6504.12	75.8438	0.975894
8.55833	96.0328	-3.45067	6503.47	76.4766	0.975797
8.56667	96.1181	-3.45173	6502.82	77.4258	0.9757
8.575	96.1987	-3.45203	6502.19	78.2227	0.975605
8.58333	96.2764	-3.45237	6501.56	78.5039	0.975511
8.59167	96.3531	-3.4525	6500.92	78.2812	0.975414
8.6	96.4292	-3.45306	6500.25	78.3516	0.975314
8.60833	96.5053	-3.45312	6499.58	78.6328	0.975213
8.61667	96.5848	-3.45309	6498.9	79.2891	0.975111
8.625	96.6669	-3.45358	6498.24	80.0859	0.975012
8.63333	96.7511	-3.45426	6497.59	80.7305	0.974915
8.64167	96.8295	-3.4542	6496.94	80.7305	0.974817
8.65	96.9056	-3.45369	6496.27	80.6367	0.974717
8.65833	96.9848	-3.45384	6495.58	80.4844	0.974614
8.66667	97.072	-3.4547	6494.89	80.918	0.974509
8.675	97.1594	-3.45556	6494.19	81.7031	0.974405
8.68333	97.2448	-3.45629	6493.52	82.3359	0.974305
8.69167	97.3328	-3.45789	6492.86	82.8398	0.974205
8.7	97.4168	-3.45933	6492.19	82.9102	0.974105
8.70833	97.4891	-3.4594	6491.49	82.5469	0.974
8.71667	97.5565	-3.45912	6490.78	82.3359	0.973894
8.725	97.6362	-3.4602	6490.08	82.7227	0.973787
8.73333	97.7208	-3.46142	6489.37	83.1094	0.973681
8.74167	97.8048	-3.46263	6488.67	83.9766	0.973577
8.75	97.8829	-3.46341	6488.01	84.0469	0.973477
8.75833	97.9613	-3.46412	6487.33	83.9062	0.973375
8.76667	98.0432	-3.46564	6486.63	83.6367	0.97327
8.775	98.128	-3.46705	6485.93	83.707	0.973166
8.78333	98.2159	-3.46881	6485.19	84.1172	0.973055
8.79167	98.3079	-3.4707	6484.49	85.0547	0.972949
8.8	98.4024	-3.47285	6483.79	85.8984	0.972844
8.80833	98.4898	-3.47406	6483.11	86.3672	0.972742
8.81667	98.5735	-3.47551	6482.39	86.7773	0.972634
8.825	98.6641	-3.47754	6481.67	86.4844	0.972526
8.83333	98.7517	-3.47892	6480.92	86.9062	0.972414
8.84167	98.8397	-3.48075	6480.17	87.6211	0.972301
8.85	98.9248	-3.48258	6479.43	88.8398	0.97219
8.85833	99.0063	-3.48445	6478.7	89.4961	0.972081
8.86667	99.0826	-3.48498	6477.98	90.0234	0.971973
8.875	99.1573	-3.48529	6477.25	89.9531	0.971862
8.88333	99.239	-3.48629	6476.49	89.9648	0.971749
8.89167	99.3284	-3.48824	6475.7	90.1758	0.971631
8.9	99.4186	-3.49072	6474.93	90.75	0.971515
8.90833	99.5001	-3.49221	6474.16	91.6172	0.9714
8.91667	99.5829	-3.49381	6473.42	92.1914	0.971289
8.925	99.6676	-3.49542	6472.67	92.3438	0.971176
8.93333	99.7536	-3.49643	6471.92	92.1211	0.971063
8.94167	99.8398	-3.49717	6471.14	91.9688	0.970946
8.95	99.9252	-3.49852	6470.35	92.1094	0.970828
8.95833	100.012	-3.50012	6469.56	92.8125	0.97071
8.96667	100.099	-3.50105	6468.79	93.7383	0.970594
8.975	100.181	-3.50043	6468.03	94.3945	0.970479
8.98333	100.26	-3.49857	6467.27	94.6172	0.970365
8.99167	100.34	-3.49809	6466.49	94.6875	0.970248
9	100.419	-3.49867	6465.69	94.8398	0.970128
9.00833	100.493	-3.49949	6464.86	95.4023	0.970004
9.01667	100.57	-3.5007	6464.05	96.0469	0.969883
9.025	100.649	-3.50216	6463.25	97.1133	0.969763
9.03333	100.731	-3.50356	6462.46	97.8164	0.969644
9.04167	100.812	-3.50485	6461.66	98.1094	0.969524
9.05	100.892	-3.50691	6460.84	97.9805	0.969401
9.05833	100.971	-3.50957	6460.02	98.1094	0.969278
9.06667	101.054	-3.51256	6459.18	98.5195	0.969151
9.075	101.139	-3.51541	6458.34	99.2227	0.969025
9.08333	101.224	-3.51728	6457.51	100.148	0.968902
9.09167	101.309	-3.51836	6456.7	100.781	0.968779
9.1	101.386	-3.51868	6455.88	101.145	0.968656
9.10833	101.465	-3.51927	6455.04	101.238	0.968531
9.11667	101.544	-3.52028	6454.19	101.461	0.968403
9.125	101.628	-3.52219	6453.31	102.023	0.968272
9.13333	101.715	-3.52443	6452.45	102.938	0.968141
9.14167	101.801	-3.52673	6451.59	103.945	0.968013
9.15	101.884	-3.52896	6450.74	104.684	0.967885
9.15833	101.961	-3.53072	6449.88	105.129	0.967757
9.16667	102.038	-3.53164	6449.01	105.129	0.967626
9.175	102.116	-3.53312	6448.12	105.223	0.967492
9.18333	102.2	-3.53548	6447.21	105.855	0.967356
9.19167	102.285	-3.53792	6446.32	106.547	0.967222
9.2	102.369	-3.54012	6445.43	107.32	0.967089
9.20833	102.451	-3.54202	6444.55	107.988	0.966957
9.21667	102.527	-3.54298	6443.68	108.223	0.966826
9.225	102.604	-3.54341	6442.77	108.375	0.96669
9.23333	102.691	-3.54529	6441.86	108.727	0.966553
9.24167	102.785	-3.54845	6440.94	109.289	0.966415
9.25	102.877	-3.55235	6440.01	110.074	0.966276
9.25833	102.967	-3.55601	6439.1	111.199	0.966139
9.26667	103.049	-3.55824	6438.18	111.996	0.966001
9.275	103.133	-3.56016	6437.26	112.488	0.965863
9.28333	103.219	-3.56267	6436.32	112.781	0.965722
9.29167	103.301	-3.56423	6435.38	113.062	0.965581
9.3	103.391	-3.56666	6434.41	113.543	0.965435
9.30833	103.485	-3.57012	6433.44	114.188	0.965289
9.31667	103.576	-3.57355	6432.49	114.75	0.965147
9.325	103.663	-3.57692	6431.54	115.395	0.965004
9.33333	103.748	-3.5797	6430.59	115.758	0.964862
9.34167	103.831	-3.58156	6429.64	115.617	0.964719
9.35	103.912	-3.58286	6428.67	115.336	0.964573
9.35833	103.995	-3.58439	6427.7	115.652	0.964428
9.36667	104.081	-3.58547	6426.71	116.156	0.964279
9.375	104.174	-3.58788	6425.73	116.73	0.964134
9.38333	104.264	-3.59031	6424.78	117.293	0.96399
9.39167	104.345	-3.59225	6423.83	117.562	0.963847
9.4	104.423	-3.59345	6422.85	117.785	0.963701
9.40833	104.497	-3.59372	6421.86	117.703	0.963552
9.41667	104.573	-3.59414	6420.86	118.137	0.963403
9.425	104.651	-3.59471	6419.86	118.781	0.963253
9.43333	104.735	-3.59641	6418.87	119.625	0.963103
9.44167	104.816	-3.59807	6417.88	120.188	0.962955
9.45	104.899	-3.60078	6416.9	120.68	0.962808
9.45833	104.974	-3.60264	6415.89	121.23	0.962656
9.46667	105.051	-3.6042	6414.88	121.523	0.962504
9.475	105.133	-3.60605	6413.86	121.98	0.962352
9.48333	105.212	-3.60731	6412.83	122.777	0.962198
9.49167	105.292	-3.6087	6411.8	123.867	0.962043
9.5	105.38	-3.61051	6410.76	124.793	0.961887
9.50833	105.471	-3.61265	6409.74	125.508	0.961733
9.51667	105.563	-3.61554	6408.7	126.012	0.961578
9.525	105.656	-3.61867	6407.65	126.504	0.96142
9.53333	105.736	-3.62058	6406.58	127.078	0.961259
9.54167	105.818	-3.62205	6405.49	127.594	0.961096
9.55	105.905	-3.62424	6404.42	128.602	0.960935
9.55833	105.991	-3.62586	6403.36	129.574	0.960776
9.56667	106.078	-3.62829	6402.29	130.125	0.960616
9.575	106.165	-3.63109	6401.21	130.617	0.960454
9.58333	106.248	-3.6337	6400.13	130.898	0.960291
9.59167	106.333	-3.63656	6399.02	131.332	0.960125
9.6	106.42	-3.63961	6397.91	132.129	0.959958
9.60833	106.501	-3.64188	6396.8	133.066	0.959793
9.61667	106.591	-3.64457	6395.69	133.852	0.959626
9.625	106.682	-3.64782	6394.58	134.496	0.959459
9.63333	106.767	-3.65114	6393.47	134.859	0.959293
9.64167	106.848	-3.65426	6392.35	135.012	0.959124
9.65	106.932	-3.65753	6391.2	135.527	0.958952
9.65833	107.021	-3.66066	6390.06	136.031	0.958781
9.66667	107.108	-3.66287	6388.92	136.816	0.95861
9.675	107.191	-3.66434	6387.78	137.672	0.958439
9.68333	107.269	-3.66517	6386.66	138.516	0.95827
9.69167	107.349	-3.66722	6385.51	139.09	0.958098
9.7	107.425	-3.66915	6384.35	139.594	0.957925
9.70833	107.501	-3.6708	6383.18	140.086	0.957749
9.71667	107.581	-3.67221	6382	140.801	0.957572
9.725	107.662	-3.67443	6380.8	141.797	0.957392
9.73333	107.743	-3.67593	6379.61	142.875	0.957213
9.74167	107.82	-3.67655	6378.43	143.59	0.957035
9.75	107.895	-3.67815	6377.25	144.164	0.956858
9.75833	107.973	-3.68094	6376.05	144.586	0.956678
9.76667	108.057	-3.68486	6374.84	144.656	0.956497
9.775	108.145	-3.68783	6373.6	145.008	0.956312
9.78333	108.233	-3.68973	6372.39	145.594	0.956129
9.79167	108.319	-3.69199	6371.17	146.379	0.955946
9.8	108.409	-3.69553	6369.95	146.941	0.955764
9.80833	108.497	-3.69781	6368.75	147.527	0.955583
9.81667	108.582	-3.69988	6367.53	147.586	0.9554
9.825	108.664	-3.703	6366.29	147.867	0.955215
9.83333	108.749	-3.70613	6365.05	148.078	0.955028
9.84167	108.833	-3.70911	6363.8	148.816	0.954841
9.85	108.911	-3.71133	6362.54	149.754	0.954652
9.85833	108.986	-3.71372	6361.31	150.762	0.954466
9.86667	109.061	-3.71722	6360.07	151.395	0.954281
9.875	109.137	-3.72103	6358.83	151.898	0.954095
9.88333	109.214	-3.72435	6357.55	152.555	0.953903
9.89167	109.295	-3.72811	6356.27	153.059	0.953711
9.9	109.378	-3.73232	6354.96	153.984	0.953515
9.90833	109.465	-3.73655	6353.68	155.191	0.953322
9.91667	109.555	-3.7406	6352.39	156.551	0.953129
9.925	109.638	-3.74328	6351.09	157.383	0.952934
9.93333	109.719	-3.7458	6349.79	158.027	0.952739
9.94167	109.802	-3.74848	6348.47	158.297	0.952541
9.95	109.887	-3.75114	6347.13	158.953	0.95234
9.95833	109.98	-3.75469	6345.78	159.809	0.952137
9.96667	110.072	-3.75774	6344.44	160.723	0.951935
9.975	110.157	-3.76018	6343.1	161.707	0.951735
9.98333	110.241	-3.76285	6341.77	162.363	0.951536
9.99167	110.326	-3.7658	6340.43	162.668	0.951334
10	110.407	-3.76878	6339.07	162.82	0.951131
10.0083	110.491	-3.77262	6337.7	163.125	0.950924
10.0167	110.582	-3.77713	6336.31	163.77	0.950717
10.025	110.671	-3.78132	6334.94	164.918	0.950511
10.0333	110.766	-3.78576	6333.58	165.902	0.950306
10.0417	110.862	-3.79046	6332.21	166.688	0.950101
10.05	110.948	-3.79469	6330.84	167.133	0.949896
10.0583	111.035	-3.79848	6329.45	167.426	0.949687
10.0667	111.124	-3.80257	6328.03	168.07	0.949474
10.075	111.208	-3.80657	6326.61	169.055	0.94926
10.0833	111.294	-3.81085	6325.18	170.121	0.949046
10.0917	111.379	-3.81423	6323.77	171.34	0.948834
10.1	111.455	-3.81627	6322.36	172.125	0.948623
10.1083	111.536	-3.81857	6320.94	172.641	0.94841
10.1167	111.612	-3.82099	6319.49	172.934	0.948192
10.125	111.687	-3.82303	6318.04	173.227	0.947974
10.1333	111.768	-3.8256	6316.56	174	0.947753
10.1417	111.852	-3.82894	6315.11	175.148	0.947535
10.15	111.931	-3.83188	6313.64	176.074	0.947315
10.1583	112.017	-3.83539	6312.19	176.73	0.947098
10.1667	112.103	-3.83827	6310.75	177.082	0.94688
10.175	112.187	-3.84129	6309.27	177.211	0.946659
10.1833	112.273	-3.84481	6307.77	177.715	0.946433
10.1917	112.358	-3.84863	6306.26	178.418	0.946208
10.2	112.447	-3.85275	6304.76	179.566	0.945983
10.2083	112.535	-3.85703	6303.28	180.844	0.94576
10.2167	112.616	-3.86004	6301.8	181.641	0.945537
10.225	112.696	-3.86295	6300.3	182.133	0.945313
10.2333	112.779	-3.86679	6298.77	182.566	0.945084
10.2417	112.859	-3.87012	6297.23	183.129	0.944852
10.25	112.936	-3.87272	6295.68	184.277	0.944619
10.2583	113.016	-3.87574	6294.13	185.648	0.944388
10.2667	113.099	-3.87974	6292.59	186.855	0.944156
10.275	113.183	-3.8831	6291.05	187.57	0.943925
10.2833	113.264	-3.88701	6289.5	188.062	0.943693
10.2917	113.343	-3.88926	6287.92	188.344	0.943456
10.3	113.426	-3.89227	6286.33	189.105	0.943216
10.3083	113.505	-3.89447	6284.73	190.184	0.942977
10.3167	113.585	-3.89754	6283.14	191.543	0.942739
10.325	113.665	-3.90104	6281.56	192.551	0.942501
10.3333	113.75	-3.90552	6279.98	193.336	0.942264
10.3417	113.836	-3.91009	6278.37	193.84	0.942023
10.35	113.924	-3.91429	6276.74	194.191	0.941778
10.3583	114.01	-3.91947	6275.09	195.059	0.94153
10.3667	114.093	-3.92273	6273.46	196.137	0.941285
10.375	114.178	-3.92749	6271.81	197.52	0.941039
10.3833	114.264	-3.9328	6270.17	198.551	0.940793
10.3917	114.349	-3.93827	6268.55	199.207	0.940549
10.4	114.43	-3.94294	6266.89	199.488	0.9403
10.4083	114.514	-3.946	6265.21	200.051	0.940049
10.4167	114.599	-3.95004	6263.52	200.977	0.939795
10.425	114.687	-3.95409	6261.83	202.172	0.93954
10.4333	114.77	-3.95879	6260.14	203.672	0.939287
10.4417	114.852	-3.96329	6258.46	204.727	0.939036
10.45	114.931	-3.96878	6256.79	205.441	0.938784
10.4583	115.012	-3.97483	6255.06	205.711	0.938526
10.4667	115.096	-3.98037	6253.32	206.402	0.938265
10.475	115.182	-3.98676	6251.57	207.398	0.938002
10.4833	115.276	-3.99363	6249.83	208.816	0.93774
10.4917	115.369	-4.00189	6248.09	210.27	0.93748
10.5	115.455	-4.00654	6246.38	211.277	0.937222
10.5083	115.531	-4.01015	6244.63	211.652	0.93696
10.5167	115.607	-4.01468	6242.86	212.027	0.936694
10.525	115.695	-4.01982	6241.06	212.695	0.936425
10.5333	115.791	-4.0265	6239.26	213.691	0.936155
10.5417	115.885	-4.03229	6237.46	215.145	0.935884
10.55	115.967	-4.03576	6235.69	216.234	0.935618
10.5583	116.045	-4.03709	6233.9	216.727	0.935351
10.5667	116.123	-4.03743	6232.1	216.949	0.935081
10.575	116.196	-4.03527	6230.29	217.289	0.934808
10.5833	116.276	-4.03545	6228.45	217.711	0.934532
10.5917	116.362	-4.03733	6226.61	218.836	0.934256
10.6	116.449	-4.03844	6224.8	220.195	0.933984
10.6083	116.531	-4.03992	6222.98	221.332	0.933712
10.6167	116.611	-4.04118	6221.16	222.047	0.933438
10.625	116.694	-4.04426	6219.31	222.527	0.933162
10.6333	116.782	-4.05099	6217.45	223.219	0.932882
10.6417	116.867	-4.06012	6215.55	224.508	0.932598
10.65	116.953	-4.07202	6213.66	226.148	0.932313
10.6583	117.046	-4.0864	6211.78	227.578	0.932032
10.6667	117.136	-4.10146	6209.91	228.797	0.93175
10.675	117.224	-4.11682	6208.01	229.723	0.931465
10.6833	117.313	-4.13214	6206.09	230.074	0.931177
10.6917	117.398	-4.14627	6204.14	230.719	0.930885
10.7	117.476	-4.15803	6202.19	232.16	0.930592
10.7083	117.552	-4.16554	6200.25	233.66	0.930301
10.7167	117.63	-4.17075	6198.31	234.75	0.93001
10.725	117.715	-4.17655	6196.38	235.523	0.929721
10.7333	117.802	-4.1805	6194.43	235.887	0.929428
10.7417	117.883	-4.18261	6192.44	236.25	0.929129
10.75	117.958	-4.18449	6190.43	236.977	0.928828
10.7583	118.034	-4.18542	6188.44	238.148	0.92853
10.7667	118.113	-4.18716	6186.46	239.812	0.928232
10.775	118.19	-4.18934	6184.48	240.949	0.927935
10.7833	118.274	-4.19121	6182.5	241.359	0.927638
10.7917	118.364	-4.19582	6180.5	241.934	0.927338
10.8	118.451	-4.20226	6178.46	242.789	0.927032
10.8083	118.534	-4.20586	6176.4	244.102	0.926722
10.8167	118.616	-4.21047	6174.35	245.684	0.926416
10.825	118.698	-4.21642	6172.32	247.406	0.926111
10.8333	118.785	-4.22019	6170.27	248.684	0.925803
10.8417	118.872	-4.22415	6168.21	249.375	0.925494
10.85	118.952	-4.22688	6166.12	249.914	0.92518
10.8583	119.034	-4.22859	6164.01	250.91	0.924863
10.8667	119.119	-4.23342	6161.89	252.422	0.924545
10.875	119.199	-4.23923	6159.78	253.852	0.924229
10.8833	119.282	-4.24525	6157.68	255.211	0.923914
10.8917	119.37	-4.25229	6155.57	256.043	0.923598
10.9	119.455	-4.25763	6153.44	256.676	0.923278
10.9083	119.537	-4.2622	6151.29	257.098	0.922955
10.9167	119.619	-4.2704	6149.12	258.105	0.922629
10.925	119.699	-4.27867	6146.94	259.488	0.922303
10.9333	119.785	-4.28616	6144.78	260.789	0.921979
10.9417	119.87	-4.29416	6142.62	261.727	0.921654
10.95	119.952	-4.30133	6140.46	262.219	0.92133
10.9583	120.035	-4.30689	6138.27	262.57	0.921001
10.9667	120.116	-4.31062	6136.06	263.145	0.920669
10.975	120.201	-4.31586	6133.84	264.234	0.920337
10.9833	120.289	-4.3227	6131.63	265.594	0.920006
10.9917	120.379	-4.33037	6129.44	267.164	0.919676
11	120.468	-4.33608	6127.24	268.148	0.919346
11.0083	120.559	-4.34225	6125.01	268.852	0.919013
11.0167	120.646	-4.34957	6122.76	269.766	0.918675
11.025	120.727	-4.35613	6120.49	270.973	0.918333
11.0333	120.813	-4.36245	6118.2	272.625	0.91799
11.0417	120.896	-4.36943	6115.92	274.559	0.917648
11.05	120.98	-4.37719	6113.65	276.281	0.917308
11.0583	121.063	-4.38443	6111.36	277.5	0.916964
11.0667	121.142	-4.39108	6109.05	278.145	0.916618
11.075	121.221	-4.39726	6106.72	278.871	0.916267
11.0833	121.301	-4.40341	6104.36	280.172	0.915913
11.0917	121.381	-4.40947	6101.99	281.883	0.915558
11.1	121.465	-4.4162	6099.64	283.488	0.915205
11.1083	121.554	-4.42417	6097.31	284.988	0.914855
11.1167	121.639	-4.43188	6094.96	285.855	0.914503
11.125	121.721	-4.43855	6092.57	286.359	0.914145
11.1333	121.804	-4.44546	6090.16	287.074	0.913783
11.1417	121.882	-4.4524	6087.73	288.281	0.913419
11.15	121.962	-4.45955	6085.3	290.121	0.913054
11.1583	122.043	-4.46684	6082.9	291.75	0.912693
11.1667	122.123	-4.47377	6080.49	293.109	0.912333
11.175	122.202	-4.48001	6078.07	293.895	0.911969
11.1833	122.28	-4.48659	6075.61	294.656	0.9116
11.1917	122.361	-4.49297	6073.13	295.594	0.911228
11.2	122.442	-4.49905	6070.65	297.152	0.910855
11.2083	122.525	-4.50563	6068.15	299.086	0.91048
11.2167	122.608	-4.51226	6065.67	300.879	0.910109
11.225	122.691	-4.51932	6063.18	302.098	0.909735
11.2333	122.773	-4.52618	6060.67	302.836	0.909358
11.2417	122.859	-4.53359	6058.13	303.633	0.908978
11.25	122.944	-4.54165	6055.57	304.559	0.908593
11.2583	123.029	-4.54979	6053	306.141	0.908207
11.2667	123.108	-4.55694	6050.44	307.5	0.907823
11.275	123.187	-4.56459	6047.89	308.719	0.907441
11.2833	123.274	-4.57282	6045.34	309.586	0.907059
11.2917	123.367	-4.58185	6042.77	310.008	0.906672
11.3	123.457	-4.59044	6040.16	310.699	0.906281
11.3083	123.545	-4.59822	6037.55	311.766	0.90589
11.3167	123.633	-4.60624	6034.94	313.324	0.905498
11.325	123.718	-4.61375	6032.33	315.117	0.905107
11.3333	123.802	-4.62094	6029.74	316.688	0.904717
11.3417	123.886	-4.62864	6027.1	317.613	0.904322
11.35	123.974	-4.6367	6024.46	318.41	0.903925
11.3583	124.063	-4.64454	6021.78	319.406	0.903524
11.3667	124.145	-4.65257	6019.08	320.625	0.903119
11.375	124.225	-4.66031	6016.38	322.43	0.902713
11.3833	124.307	-4.66806	6013.69	324.035	0.902309
11.3917	124.396	-4.67688	6011.02	325.324	0.901909
11.4	124.486	-4.68515	6008.33	326.191	0.901505
11.4083	124.575	-4.6936	6005.62	326.742	0.901098
11.4167	124.66	-4.70137	6002.87	327.375	0.900685
11.425	124.739	-4.70843	6000.1	328.441	0.90027
11.4333	124.821	-4.71571	5997.35	330.012	0.899857
11.4417	124.905	-4.72282	5994.6	331.5	0.899445
11.45	124.988	-4.72981	5991.85	332.848	0.899033
11.4583	125.071	-4.73668	5989.1	333.41	0.898619
11.4667	125.152	-4.7434	5986.32	333.891	0.898203
11.475	125.227	-4.74968	5983.52	334.676	0.897782
11.4833	125.304	-4.75629	5980.7	335.812	0.89736
11.4917	125.377	-4.76235	5977.88	337.477	0.896936
11.5	125.456	-4.76938	5975.08	339.094	0.896517
11.5083	125.537	-4.7768	5972.28	340.465	0.896096
11.5167	125.619	-4.78461	5969.46	341.402	0.895673
11.525	125.696	-4.79263	5966.62	342.34	0.895246
11.5333	125.775	-4.8	5963.73	343.348	0.894813
11.5417	125.854	-4.8073	5960.84	344.988	0.894379
11.55	125.934	-4.81465	5957.95	346.629	0.893946
11.5583	126.021	-4.82232	5955.07	348.352	0.893514
11.5667	126.11	-4.83024	5952.17	349.57	0.893079
11.575	126.199	-4.83858	5949.27	350.273	0.892643
11.5833	126.281	-4.84639	5946.33	350.812	0.892203
11.5917	126.363	-4.85411	5943.39	351.727	0.891761
11.6	126.451	-4.86222	5940.43	353.074	0.891317
11.6083	126.543	-4.87065	5937.49	354.363	0.890875
11.6167	126.635	-4.8793	5934.54	355.5	0.890434
11.625	126.729	-4.88858	5931.6	356.566	0.889993
11.6333	126.824	-4.89781	5928.64	357.293	0.889548
11.6417	126.914	-4.9065	5925.65	357.867	0.889099
11.65	126.996	-4.91433	5922.64	358.875	0.888649
11.6583	127.08	-4.92189	5919.64	360.375	0.888198
11.6667	127.167	-4.92959	5916.62	362.098	0.887745
11.675	127.256	-4.93739	5913.62	363.668	0.887294
11.6833	127.34	-4.94505	5910.61	365.027	0.886842
11.6917	127.424	-4.95266	5907.58	366.105	0.886388
11.7	127.506	-4.96016	5904.51	367.395	0.885928
11.7083	127.588	-4.96749	5901.43	368.695	0.885466
11.7167	127.665	-4.97468	5898.33	370.617	0.885001
11.725	127.742	-4.98214	5895.23	372.68	0.884535
11.7333	127.823	-4.99011	5892.13	374.531	0.884071
11.7417	127.906	-4.99836	5889.02	376.043	0.883604
11.75	127.988	-5.0065	5885.9	377.109	0.883135
11.7583	128.074	-5.01546	5882.73	378.199	0.88266
11.7667	128.161	-5.02468	5879.55	379.559	0.882183
11.775	128.25	-5.03409	5876.37	381.27	0.881705
11.7833	128.336	-5.04356	5873.17	383.133	0.881226
11.7917	128.418	-5.05214	5870	384.773	0.88075
11.8	128.498	-5.06023	5866.82	385.91	0.880272
11.8083	128.579	-5.06828	5863.6	386.777	0.879789
11.8167	128.659	-5.0767	5860.36	387.797	0.879304
11.825	128.734	-5.08516	5857.1	389.074	0.878814
11.8333	128.818	-5.09488	5853.83	390.938	0.878324
11.8417	128.902	-5.1041	5850.57	392.859	0.877835
11.85	128.984	-5.11283	5847.32	394.43	0.877347
11.8583	129.059	-5.12079	5844.05	395.719	0.876856
11.8667	129.139	-5.12909	5840.75	396.645	0.876361
11.875	129.229	-5.13895	5837.43	397.723	0.875862
11.8833	129.321	-5.14917	5834.08	399.082	0.87536
11.8917	129.412	-5.15986	5830.73	400.934	0.874857
11.9	129.503	-5.17059	5827.39	402.844	0.874356
11.9083	129.596	-5.18139	5824.04	404.426	0.873854
11.9167	129.679	-5.19071	5820.69	405.645	0.873351
11.925	129.757	-5.20024	5817.32	406.582	0.872845
11.9333	129.834	-5.21036	5813.91	407.66	0.872333
11.9417	129.916	-5.22062	5810.48	409.09	0.871819
11.95	129.995	-5.23081	5807.05	410.883	0.871304
11.9583	130.073	-5.24084	5803.62	412.652	0.87079
11.9667	130.153	-5.25108	5800.2	414.375	0.870276
11.975	130.236	-5.2617	5796.76	415.512	0.86976
11.9833	130.32	-5.27275	5793.29	416.59	0.869241
11.9917	130.404	-5.28267	5789.8	417.797	0.868717
12	130.492	-5.29322	5786.3	419.285	0.868191
12.0083	130.577	-5.30341	5782.78	421.277	0.867664
12.0167	130.66	-5.31276	5779.28	423.434	0.867138
12.025	130.743	-5.32275	5775.77	425.016	0.866611
12.0333	130.832	-5.33311	5772.23	426.293	0.86608
12.0417	130.918	-5.34349	5768.68	427.594	0.865548
12.05	131.002	-5.35375	5765.09	428.824	0.865009
12.0583	131.082	-5.36361	5761.47	430.84	0.864466
12.0667	131.158	-5.37338	5757.88	432.844	0.863927
12.075	131.241	-5.38448	5754.28	434.848	0.863387
12.0833	131.325	-5.39561	5750.67	436.641	0.862845
12.0917	131.409	-5.407	5747.05	437.719	0.862302
12.1	131.497	-5.41864	5743.38	438.691	0.861751
12.1083	131.586	-5.43051	5739.7	440.32	0.861198
12.1167	131.672	-5.44246	5736	442.113	0.860643
12.125	131.751	-5.45368	5732.29	444.258	0.860088
12.1333	131.826	-5.46461	5728.61	446.531	0.859536
12.1417	131.907	-5.47592	5724.91	448.184	0.858981
12.15	131.995	-5.48756	5721.18	449.473	0.858421
12.1583	132.078	-5.49832	5717.44	450.832	0.857859
12.1667	132.161	-5.50923	5713.65	452.332	0.85729
12.175	132.246	-5.52034	5709.84	454.395	0.856719
12.1833	132.33	-5.53147	5706.03	456.633	0.856147
12.1917	132.416	-5.54321	5702.24	458.789	0.855578
12.2	132.501	-5.55469	5698.43	460.652	0.855006
12.2083	132.591	-5.56664	5694.6	462	0.854432
12.2167	132.681	-5.57855	5690.75	463.277	0.853854
12.225	132.765	-5.59012	5686.86	464.836	0.853271
12.2333	132.848	-5.60165	5682.95	466.98	0.852684
12.2417	132.927	-5.61322	5679.05	469.125	0.852099
12.25	133.004	-5.62518	5675.15	471.352	0.851513
12.2583	133.081	-5.6372	5671.23	472.934	0.850926
12.2667	133.163	-5.64942	5667.29	474.211	0.850335
12.275	133.244	-5.66153	5663.32	475.277	0.84974
12.2833	133.326	-5.67313	5659.33	476.988	0.849141
12.2917	133.409	-5.68482	5655.32	478.781	0.848539
12.3	133.494	-5.69667	5651.33	480.727	0.847941
12.3083	133.584	-5.70922	5647.34	482.59	0.847342
12.3167	133.671	-5.72163	5643.34	484.16	0.846742
12.325	133.754	-5.73385	5639.3	485.379	0.846135
12.3333	133.839	-5.74629	5635.25	486.516	0.845527
12.3417	133.929	-5.75938	5631.17	488.379	0.844915
12.35	134.02	-5.77288	5627.08	490.535	0.844301
12.3583	134.112	-5.78603	5622.98	492.832	0.843686
12.3667	134.197	-5.79846	5618.88	494.543	0.843072
12.375	134.275	-5.81064	5614.78	496.195	0.842456
12.3833	134.355	-5.82356	5610.64	497.484	0.841834
12.3917	134.435	-5.83613	5606.46	498.832	0.841208
12.4	134.513	-5.84864	5602.28	500.684	0.84058
12.4083	134.595	-5.86155	5598.09	502.758	0.839951
12.4167	134.686	-5.87491	5593.9	505.184	0.839323
12.425	134.775	-5.88737	5589.71	506.965	0.838695
12.4333	134.856	-5.8994	5585.51	508.523	0.838064
12.4417	134.932	-5.91299	5581.25	509.941	0.837426
12.45	135.015	-5.92763	5576.99	511.512	0.836785
12.4583	135.102	-5.94112	5572.68	513.586	0.836139
12.4667	135.182	-5.95259	5568.39	516.082	0.835495
12.475	135.264	-5.96539	5564.09	518.309	0.83485
12.4833	135.355	-5.9807	5559.78	520.031	0.834204
12.4917	135.445	-5.99685	5555.46	521.613	0.833555
12.5	135.526	-6.01181	5551.1	522.832	0.832901
12.5083	135.601	-6.02505	5546.71	524.484	0.832242
12.5167	135.679	-6.03793	5542.32	526.641	0.831583
12.525	135.759	-6.04869	5537.92	528.938	0.830923
12.5333	135.837	-6.05887	5533.52	531.234	0.830263
12.5417	135.918	-6.07182	5529.11	532.793	0.829602
12.55	136.003	-6.08794	5524.68	534.223	0.828937
12.5583	136.089	-6.1045	5520.2	535.793	0.828265
12.5667	136.17	-6.11818	5515.7	537.867	0.82759
12.575	136.25	-6.12867	5511.19	539.941	0.826913
12.5833	136.329	-6.13855	5506.7	542.449	0.826239
12.5917	136.41	-6.15024	5502.19	544.805	0.825562
12.6	136.494	-6.16475	5497.67	546.223	0.824884
12.6083	136.581	-6.18163	5493.1	547.723	0.824198
12.6167	136.666	-6.19866	5488.52	549.586	0.823512
12.625	136.752	-6.21333	5483.91	552.094	0.822819
12.6333	136.834	-6.22519	5479.28	554.672	0.822125
12.6417	136.913	-6.2374	5474.68	557.238	0.821435
12.65	136.993	-6.25144	5470.06	559.312	0.820742
12.6583	137.073	-6.26685	5465.39	561.305	0.820041
12.6667	137.16	-6.28225	5460.69	562.793	0.819336
12.675	137.241	-6.29592	5455.97	564.656	0.818627
12.6833	137.316	-6.30671	5451.23	567.316	0.817916
12.6917	137.398	-6.31622	5446.49	569.883	0.817205
12.7	137.487	-6.32598	5441.75	572.098	0.816494
12.7083	137.573	-6.33716	5437.01	573.879	0.815782
12.7167	137.661	-6.35102	5432.23	575.355	0.815065
12.725	137.75	-6.36537	5427.41	576.797	0.814342
12.7333	137.833	-6.37944	5422.57	578.73	0.813616
12.7417	137.913	-6.39538	5417.72	581.086	0.812888
12.75	137.991	-6.41183	5412.87	583.594	0.812161
12.7583	138.074	-6.42832	5408.02	585.598	0.811433
12.7667	138.171	-6.44652	5403.16	587.086	0.810704
12.775	138.263	-6.46643	5398.26	588.586	0.809968
12.7833	138.349	-6.48789	5393.33	590.309	0.809228
12.7917	138.435	-6.51032	5388.37	592.395	0.808485
12.8	138.52	-6.53187	5383.43	594.867	0.807743
12.8083	138.602	-6.55175	5378.48	597.527	0.807001
12.8167	138.684	-6.57016	5373.52	599.449	0.806257
12.825	138.769	-6.5871	5368.53	601.02	0.805507
12.8333	138.852	-6.60438	5363.5	602.66	0.804753
12.8417	138.938	-6.62223	5358.45	604.852	0.803995
12.85	139.016	-6.64044	5353.37	607.57	0.803233
12.8583	139.094	-6.65799	5348.3	610.219	0.802473
12.8667	139.175	-6.67247	5343.24	612.645	0.801713
12.875	139.254	-6.68555	5338.15	614.695	0.80095
12.8833	139.331	-6.69889	5333.02	616.312	0.80018
12.8917	139.415	-6.71259	5327.85	618.082	0.799404
12.9	139.502	-6.72772	5322.67	620.52	0.798627
12.9083	139.585	-6.74298	5317.47	623.309	0.797847
12.9167	139.669	-6.75835	5312.28	625.816	0.797068
12.925	139.755	-6.77523	5307.09	628.125	0.796289
12.9333	139.837	-6.79179	5301.86	629.918	0.795505
12.9417	139.917	-6.807	5296.59	631.641	0.794715
12.95	139.995	-6.82443	5291.3	633.492	0.79392
12.9583	140.076	-6.8441	5286	635.871	0.793125
12.9667	140.159	-6.86184	5280.68	638.812	0.792327
12.975	140.241	-6.8779	5275.36	641.379	0.791528
12.9833	140.325	-6.89269	5270.03	643.383	0.790729
12.9917	140.415	-6.9086	5264.68	645.316	0.789926
13	140.5	-6.92497	5259.29	647.473	0.789117
13.0083	140.581	-6.94033	5253.85	649.605	0.788302
13.0167	140.667	-6.95619	5248.41	652.395	0.787485
13.025	140.755	-6.97273	5242.98	655.465	0.78667
13.0333	140.842	-6.98796	5237.52	658.184	0.785851
13.0417	140.924	-7.00029	5232.04	660.457	0.785029
13.05	141.009	-7.01414	5226.55	662.168	0.784204
13.0583	141.088	-7.03164	5220.99	664.184	0.783371
13.0667	141.161	-7.05023	5215.41	666.68	0.782533
13.075	141.235	-7.06636	5209.83	669.387	0.781696
13.0833	141.315	-7.08249	5204.25	672.094	0.780859
13.0917	141.398	-7.09921	5198.67	674.684	0.780022
13.1	141.479	-7.11732	5193.07	676.453	0.779181
13.1083	141.56	-7.13603	5187.42	678.035	0.778334
13.1167	141.645	-7.15645	5181.74	680.262	0.777481
13.125	141.734	-7.17877	5176.04	682.711	0.776626
13.1333	141.82	-7.20097	5170.32	685.652	0.775768
13.1417	141.905	-7.22148	5164.62	688.348	0.774913
13.15	141.989	-7.24028	5158.91	690.633	0.774055
13.1583	142.072	-7.26063	5153.14	692.426	0.773191
13.1667	142.154	-7.28039	5147.36	694.371	0.772323
13.175	142.242	-7.30068	5141.54	696.504	0.771449
13.1833	142.331	-7.32114	5135.7	699.387	0.770574
13.1917	142.423	-7.34149	5129.87	702.246	0.769699
13.2	142.512	-7.35952	5124.04	704.59	0.768824
13.2083	142.596	-7.37752	5118.17	706.711	0.767944
13.2167	142.678	-7.39503	5112.28	708.633	0.76706
13.225	142.759	-7.41395	5106.34	710.59	0.766168
13.2333	142.841	-7.43369	5100.39	713.027	0.765275
13.2417	142.93	-7.45187	5094.43	715.887	0.764381
13.25	143.014	-7.46871	5088.46	718.582	0.763486
13.2583	143.096	-7.48652	5082.48	721.008	0.762589
13.2667	143.176	-7.50579	5076.49	722.859	0.761689
13.275	143.249	-7.52389	5070.45	724.711	0.760783
13.2833	143.326	-7.54534	5064.38	726.926	0.759872
13.2917	143.405	-7.56558	5058.29	729.586	0.758959
13.3	143.483	-7.58609	5052.2	732.457	0.758044
13.3083	143.566	-7.60595	5046.1	735.445	0.75713
13.3167	143.658	-7.62591	5039.99	737.941	0.756213
13.325	143.747	-7.6478	5033.85	740.086	0.755292
13.3333	143.836	-7.67169	5027.67	742.113	0.754364
13.3417	143.916	-7.69382	5021.44	744.691	0.75343
13.35	143.992	-7.71436	5015.2	747.621	0.752493
13.3583	144.069	-7.73546	5008.96	750.773	0.751557
13.3667	144.147	-7.75504	5002.71	753.504	0.750619
13.375	144.237	-7.77628	4996.45	755.801	0.74968
13.3833	144.331	-7.79849	4990.14	757.723	0.748733
13.3917	144.426	-7.82021	4983.8	759.586	0.747782
13.4	144.513	-7.84167	4977.43	762.023	0.746826
13.4083	144.593	-7.86317	4971.06	764.824	0.74587
13.4167	144.668	-7.88382	4964.68	767.871	0.744914
13.425	144.753	-7.9052	4958.3	770.086	0.743956
13.4333	144.842	-7.92834	4951.9	772.148	0.742996
13.4417	144.935	-7.95182	4945.45	773.988	0.742029
13.45	145.025	-7.97377	4938.97	775.969	0.741056
13.4583	145.101	-7.9957	4932.46	778.605	0.740079
13.4667	145.175	-8.01728	4925.96	781.746	0.739104
13.475	145.25	-8.03896	4919.45	784.828	0.738127
13.4833	145.327	-8.06138	4912.93	787.406	0.737148
13.4917	145.409	-8.08255	4906.39	789.41	0.736168
13.5	145.494	-8.10473	4899.8	791.496	0.735178
13.5083	145.576	-8.12658	4893.16	794.215	0.734181
13.5167	145.654	-8.14768	4886.5	797.086	0.733183
13.525	145.73	-8.16778	4879.84	800.473	0.732183
13.5333	145.806	-8.18963	4873.19	803.848	0.731185
13.5417	145.886	-8.211	4866.5	806.496	0.730182
13.55	145.96	-8.23158	4859.78	808.57	0.729174
13.5583	146.041	-8.25352	4853.03	810.773	0.728161
13.5667	146.122	-8.27641	4846.22	813.469	0.72714
13.575	146.204	-8.30015	4839.41	816.82	0.726117
13.5833	146.289	-8.32416	4832.59	819.961	0.725094
13.5917	146.371	-8.34897	4825.77	822.762	0.724071
13.6	146.456	-8.37472	4818.93	825.258	0.723045
13.6083	146.548	-8.40052	4812.05	827.25	0.722012
13.6167	146.64	-8.42352	4805.12	829.406	0.720972
13.625	146.729	-8.4462	4798.17	832.195	0.71993
13.6333	146.819	-8.46907	4791.22	835.488	0.718886
13.6417	146.903	-8.49357	4784.26	838.559	0.717842
13.65	146.986	-8.5172	4777.29	841.219	0.716796
13.6583	147.068	-8.54033	4770.29	843.586	0.715746
13.6667	147.152	-8.5621	4763.24	845.73	0.714689
13.675	147.245	-8.58392	4756.15	848.297	0.713625
13.6833	147.339	-8.6041	4749.05	851.391	0.71256
13.6917	147.42	-8.62481	4741.95	854.812	0.711494
13.7	147.496	-8.64968	4734.82	858.094	0.710424
13.7083	147.573	-8.67666	4727.69	860.801	0.709355
13.7167	147.653	-8.7037	4720.53	863.074	0.70828
13.725	147.739	-8.7288	4713.31	865.594	0.707197
13.7333	147.828	-8.75146	4706.05	868.395	0.706108
13.7417	147.915	-8.77263	4698.78	871.523	0.705017
13.75	147.997	-8.79476	4691.51	875.109	0.703926
13.7583	148.07	-8.8185	4684.23	878.391	0.702833
13.7667	148.142	-8.84471	4676.92	881.086	0.701737
13.775	148.215	-8.86912	4669.58	883.23	0.700636
13.7833	148.3	-8.89282	4662.19	885.656	0.699527
13.7917	148.389	-8.91505	4654.77	888.598	0.698413
13.8	148.477	-8.93741	4647.33	891.75	0.697297
13.8083	148.557	-8.9594	4639.88	895.031	0.69618
13.8167	148.632	-8.98323	4632.45	898.16	0.695064
13.825	148.71	-9.00998	4624.98	900.738	0.693943
13.8333	148.792	-9.03768	4617.46	902.871	0.692815
13.8417	148.874	-9.06491	4609.92	905.297	0.691683
13.85	148.956	-9.0909	4602.34	908.309	0.690546
13.8583	149.04	-9.11738	4594.73	911.742	0.689405
13.8667	149.123	-9.14481	4587.13	914.953	0.688265
13.875	149.199	-9.17201	4579.53	917.742	0.687124
13.8833	149.28	-9.20046	4571.88	920.461	0.685977
13.8917	149.369	-9.22918	4564.19	922.828	0.684823
13.9	149.455	-9.25773	4556.47	925.547	0.683664
13.9083	149.531	-9.2844	4548.73	928.922	0.682503
13.9167	149.604	-9.31087	4540.98	932.566	0.68134
13.925	149.688	-9.3373	4533.21	935.883	0.680174
13.9333	149.772	-9.36254	4525.43	938.895	0.679008
13.9417	149.859	-9.38976	4517.6	941.543	0.677833
13.95	149.945	-9.41662	4509.72	944.332	0.67665
13.9583	150.034	-9.44392	4501.81	947.402	0.675464
13.9667	150.113	-9.46999	4493.89	950.836	0.674275
13.975	150.187	-9.49628	4485.95	954.832	0.673084
13.9833	150.267	-9.52271	4478.01	958.254	0.671892
13.9917	150.355	-9.54936	4470.04	961.02	0.670696
14	150.448	-9.57634	4462.03	963.809	0.669494
14.0083	150.534	-9.6039	4453.97	966.715	0.668286
14.0167	150.623	-9.63372	4445.86	969.914	0.667069
14.025	150.71	-9.66271	4437.75	973.699	0.665851
14.0333	150.794	-9.69128	4429.64	977.426	0.664634
14.0417	150.876	-9.72015	4421.5	981.152	0.663413
14.05	150.961	-9.74928	4413.33	984.223	0.662188
14.0583	151.045	-9.77853	4405.12	986.789	0.660956
14.0667	151.124	-9.8082	4396.87	989.73	0.659717
14.075	151.203	-9.83905	4388.58	993.316	0.658474
14.0833	151.282	-9.87134	4380.27	997.113	0.657226
14.0917	151.361	-9.90283	4371.96	1001.06	0.655979
14.1	151.436	-9.93277	4363.63	1004.72	0.65473
14.1083	151.51	-9.96237	4355.27	1007.94	0.653476
14.1167	151.59	-9.99264	4346.86	1011.08	0.652214
14.125	151.671	-10.0231	4338.4	1014.42	0.650945
14.1333	151.746	-10.0537	4329.91	1018.08	0.649671
14.1417	151.825	-10.0846	4321.4	1022.21	0.648394
14.15	151.91	-10.1164	4312.87	1026.3	0.647114
14.1583	151.992	-10.1482	4304.33	1030.02	0.645832
14.1667	152.072	-10.1788	4295.73	1033.38	0.644542
14.175	152.157	-10.2102	4287.12	1036.59	0.64325
14.1833	152.247	-10.2421	4278.45	1040.1	0.641949
14.1917	152.335	-10.2745	4269.75	1044.04	0.640644
14.2	152.419	-10.3078	4261.02	1048.32	0.639335
14.2083	152.501	-10.3413	4252.29	1052.27	0.638024
14.2167	152.588	-10.3748	4243.53	1056.05	0.63671
14.225	152.677	-10.4082	4234.72	1059.42	0.635389
14.2333	152.759	-10.441	4225.87	1062.76	0.63406
14.2417	152.843	-10.4746	4216.97	1066.27	0.632725
14.25	152.931	-10.5091	4208.04	1070.11	0.631385
14.2583	153.009	-10.543	4199.11	1074.26	0.630045
14.2667	153.077	-10.5768	4190.16	1078.25	0.628703
14.275	153.146	-10.6106	4181.18	1081.9	0.627355
14.2833	153.223	-10.6443	4172.17	1084.97	0.626003
14.2917	153.305	-10.6779	4163.11	1088.18	0.624644
14.3	153.388	-10.712	4154.01	1091.77	0.623278
14.3083	153.47	-10.7461	4144.87	1095.71	0.621907
14.3167	153.552	-10.7807	4135.71	1099.93	0.620533
14.325	153.635	-10.8152	4126.55	1103.87	0.619159
14.3333	153.722	-10.8503	4117.36	1107.45	0.617779
14.3417	153.814	-10.8858	4108.13	1110.64	0.616394
14.35	153.905	-10.9211	4098.85	1113.56	0.615002
14.3583	153.994	-10.9567	4089.52	1116.98	0.613602
14.3667	154.075	-10.9921	4080.18	1120.92	0.612201
14.375	154.151	-11.0277	4070.83	1124.94	0.610797
14.3833	154.229	-11.0635	4061.46	1128.81	0.609391
14.3917	154.313	-11.1005	4052.07	1132.22	0.607983
14.4	154.395	-11.1374	4042.63	1135.3	0.606566
14.4083	154.47	-11.173	4033.14	1138.5	0.605143
14.4167	154.54	-11.2089	4023.62	1142.02	0.603713
14.425	154.611	-11.2461	4014.06	1146.12	0.60228
14.4333	154.69	-11.2839	4004.5	1150.44	0.600846
14.4417	154.77	-11.3209	3994.91	1154.24	0.599407
14.45	154.849	-11.3575	3985.3	1157.74	0.597965
14.4583	154.93	-11.3939	3975.66	1160.78	0.596518
14.4667	155.012	-11.4305	3965.95	1163.98	0.595061
14.475	155.089	-11.4663	3956.2	1167.62	0.593599
14.4833	155.167	-11.5021	3946.44	1171.49	0.592134
14.4917	155.252	-11.5395	3936.67	1175.52	0.590667
14.5	155.338	-11.5769	3926.88	1179.39	0.5892
14.5083	155.419	-11.6128	3917.07	1182.66	0.587726
14.5167	155.499	-11.6484	3907.2	1185.62	0.586246
14.525	155.582	-11.6847	3897.29	1188.76	0.584759
14.5333	155.668	-11.7221	3887.34	1192.34	0.583267
14.5417	155.752	-11.7596	3877.38	1196.38	0.581771
14.55	155.838	-11.7983	3867.39	1200.19	0.580273
14.5583	155.923	-11.8373	3857.4	1203.77	0.578774
14.5667	156.01	-11.8769	3847.38	1206.83	0.577271
14.575	156.096	-11.9162	3837.3	1209.89	0.575759
14.5833	156.178	-11.9551	3827.19	1212.96	0.574241
14.5917	156.255	-11.9931	3817.05	1216.41	0.57272
14.6	156.333	-12.0315	3806.88	1220.43	0.571195
14.6083	156.417	-12.0709	3796.72	1224.35	0.56967
14.6167	156.503	-12.1104	3786.52	1228.14	0.568139
14.625	156.589	-12.15	3776.3	1231.41	0.566605
14.6333	156.67	-12.1886	3766.02	1234.68	0.565064
14.6417	156.75	-12.2263	3755.7	1238.09	0.563515
14.65	156.829	-12.2639	3745.35	1241.94	0.561962
14.6583	156.905	-12.3013	3734.96	1246.02	0.560403
14.6667	156.979	-12.3383	3724.57	1250.09	0.558844
14.675	157.061	-12.3757	3714.16	1253.79	0.557282
14.6833	157.149	-12.4131	3703.71	1257.07	0.555714
14.6917	157.227	-12.4499	3693.23	1260.23	0.554141
14.7	157.305	-12.4868	3682.69	1263.33	0.55256
14.7083	157.385	-12.5231	3672.12	1266.9	0.550975
14.7167	157.466	-12.5594	3661.54	1270.77	0.549387
14.725	157.55	-12.5959	3650.94	1274.58	0.547797
14.7333	157.633	-12.6325	3640.33	1278.09	0.546204
14.7417	157.716	-12.6694	3629.68	1281.04	0.544607
14.75	157.807	-12.7069	3618.99	1284.11	0.543003
14.7583	157.895	-12.7441	3608.26	1287.4	0.541393
14.7667	157.981	-12.7822	3597.5	1290.98	0.539777
14.775	158.069	-12.8202	3586.72	1294.98	0.53816
14.7833	158.155	-12.8575	3575.93	1298.84	0.536542
14.7917	158.241	-12.8956	3565.11	1302.27	0.534919
14.8	158.325	-12.9335	3554.26	1305.48	0.53329
14.8083	158.402	-12.971	3543.36	1308.62	0.531655
14.8167	158.48	-13.0094	3532.42	1312.12	0.530013
14.825	158.561	-13.0475	3521.45	1316.04	0.528367
14.8333	158.636	-13.0856	3510.47	1319.98	0.52672
14.8417	158.711	-13.123	3499.47	1323.76	0.52507
14.85	158.787	-13.1603	3488.44	1327.25	0.523415
14.8583	158.869	-13.1998	3477.37	1330.31	0.521754
14.8667	158.948	-13.2391	3466.26	1333.36	0.520087
14.875	159.024	-13.2761	3455.12	1336.93	0.518414
14.8833	159.099	-13.3121	3443.94	1340.94	0.516738
14.8917	159.178	-13.3486	3432.76	1344.81	0.515059
14.9	159.262	-13.3864	3421.56	1348.54	0.513379
14.9083	159.345	-13.4261	3410.33	1351.83	0.511695
14.9167	159.431	-13.4653	3399.06	1354.91	0.510004
14.925	159.521	-13.5051	3387.73	1357.98	0.508303
14.9333	159.606	-13.5456	3376.38	1361.57	0.5066
14.9417	159.683	-13.5835	3365	1365.45	0.504893
14.95	159.761	-13.6219	3353.61	1369.55	0.503184
14.9583	159.837	-13.6614	3342.21	1373.2	0.501473
14.9667	159.918	-13.703	3330.78	1376.27	0.499759
14.975	160.008	-13.7454	3319.29	1379.48	0.498035
14.9833	160.095	-13.7865	3307.77	1382.75	0.496306
14.9917	160.177	-13.8251	3296.2	1386.54	0.494571
15	160.256	-13.8646	3284.63	1390.45	0.492834
15.0083	160.334	-13.9039	3273.04	1394.61	0.491095
15.0167	160.415	-13.9417	3261.42	1398.11	0.489352
15.025	160.495	-13.9811	3249.77	1401.32	0.487603
15.0333	160.575	-14.0196	3238.07	1404.38	0.485848
15.0417	160.664	-14.06	3226.33	1407.64	0.484088
15.05	160.752	-14.1001	3214.56	1411.51	0.482321
15.0583	160.833	-14.1402	3202.78	1415.66	0.480554
15.0667	160.904	-14.1793	3190.99	1419.74	0.478785
15.075	160.976	-14.2197	3179.17	1423.24	0.477011
15.0833	161.06	-14.2599	3167.32	1426.61	0.475233
15.0917	161.145	-14.3012	3155.41	1429.82	0.473446
15.1	161.227	-14.3438	3143.45	1433.55	0.471651
15.1083	161.312	-14.3867	3131.46	1437.48	0.469851
15.1167	161.394	-14.4293	3119.46	1441.64	0.468052
15.125	161.475	-14.4712	3107.45	1445.65	0.46625
15.1333	161.551	-14.5125	3095.41	1449	0.464443
15.1417	161.63	-14.5539	3083.32	1451.93	0.462629
15.15	161.715	-14.5959	3071.2	1454.87	0.460811
15.1583	161.799	-14.6375	3059.04	1458.16	0.458985
15.1667	161.878	-14.6794	3046.85	1461.96	0.457157
15.175	161.959	-14.7209	3034.66	1465.83	0.455328
15.1833	162.047	-14.7627	3022.45	1469.32	0.453497
15.1917	162.133	-14.8029	3010.22	1472.75	0.45166
15.2	162.214	-14.8433	2997.95	1475.67	0.44982
15.2083	162.296	-14.8843	2985.62	1478.82	0.44797
15.2167	162.374	-14.9255	2973.26	1482.54	0.446115
15.225	162.451	-14.9665	2960.88	1486.54	0.444258
15.2333	162.528	-15.0079	2948.47	1490.53	0.442396
15.2417	162.609	-15.0496	2936.06	1494.46	0.440534
15.25	162.686	-15.0908	2923.62	1498.03	0.438667
15.2583	162.763	-15.1323	2911.12	1501.38	0.436791
15.2667	162.841	-15.1743	2898.58	1504.8	0.43491
15.275	162.923	-15.2182	2886	1508.45	0.433024
15.2833	163.011	-15.2627	2873.41	1512.66	0.431134
15.2917	163.097	-15.3072	2860.79	1516.79	0.429239
15.3	163.181	-15.3513	2848.14	1520.45	0.427343
15.3083	163.268	-15.3962	2835.48	1523.81	0.425442
15.3167	163.352	-15.4409	2822.77	1527.18	0.423535
15.325	163.436	-15.4857	2810.01	1530.54	0.421621
15.3333	163.526	-15.5313	2797.22	1534.12	0.419702
15.3417	163.614	-15.5771	2784.41	1537.85	0.41778
15.35	163.692	-15.622	2771.59	1541.86	0.415857
15.3583	163.767	-15.6657	2758.74	1545.81	0.413928
15.3667	163.84	-15.7086	2745.87	1549.32	0.411997
15.375	163.915	-15.7512	2732.94	1552.7	0.410057
15.3833	163.997	-15.795	2719.99	1556.33	0.408114
15.3917	164.08	-15.8391	2706.99	1560.2	0.406163
15.4	164.165	-15.8836	2693.95	1564.2	0.404207
15.4083	164.246	-15.9279	2680.9	1568.54	0.402249
15.4167	164.322	-15.9719	2667.83	1572.68	0.400287
15.425	164.399	-16.0157	2654.72	1576.45	0.398321
15.4333	164.479	-16.0599	2641.58	1580.03	0.396349
15.4417	164.56	-16.105	2628.39	1583.59	0.39437
15.45	164.636	-16.1506	2615.15	1587.23	0.392384
15.4583	164.714	-16.1965	2601.88	1591.09	0.390393
15.4667	164.793	-16.2422	2588.62	1595.1	0.388403
15.475	164.874	-16.2877	2575.32	1599.16	0.386407
15.4833	164.955	-16.3327	2561.99	1602.89	0.384407
15.4917	165.036	-16.378	2548.63	1606.05	0.382403
15.5	165.12	-16.4242	2535.23	1609.18	0.380393
15.5083	165.201	-16.4707	2521.79	1612.91	0.378376
15.5167	165.28	-16.5175	2508.31	1616.7	0.376353
15.525	165.364	-16.5647	2494.82	1620.7	0.374329
15.5333	165.457	-16.6128	2481.32	1624.71	0.372303
15.5417	165.541	-16.6601	2467.79	1628.57	0.370273
15.55	165.613	-16.7069	2454.21	1632.29	0.368236
15.5583	165.689	-16.7545	2440.59	1635.66	0.366193
15.5667	165.766	-16.8029	2426.93	1639.3	0.364142
15.575	165.845	-16.8509	2413.24	1643.37	0.362088
15.5833	165.921	-16.8982	2399.52	1647.45	0.36003
15.5917	165.995	-16.9453	2385.77	1651.51	0.357967
15.6	166.074	-16.9927	2372.01	1655.51	0.355902
15.6083	166.151	-17.04	2358.21	1659	0.353832
15.6167	166.22	-17.0867	2344.37	1662.5	0.351755
15.625	166.296	-17.1344	2330.5	1666.09	0.349674
15.6333	166.385	-17.1834	2316.58	1669.65	0.347586
15.6417	166.473	-17.2313	2302.64	1673.45	0.345493
15.65	166.56	-17.279	2288.68	1677.23	0.343399
15.6583	166.644	-17.3265	2274.69	1680.88	0.341301
15.6667	166.724	-17.3733	2260.68	1684.32	0.339198
15.675	166.806	-17.4202	2246.63	1687.63	0.33709
15.6833	166.886	-17.467	2232.55	1691	0.334978
15.6917	166.96	-17.5137	2218.44	1694.51	0.33286
15.7	167.042	-17.561	2204.29	1698.15	0.330738
15.7083	167.13	-17.6086	2190.14	1702.14	0.328614
15.7167	167.211	-17.6553	2175.95	1705.95	0.326485
15.725	167.287	-17.7026	2161.72	1709.51	0.32435
15.7333	167.359	-17.7503	2147.47	1712.86	0.322212
15.7417	167.438	-17.7991	2133.18	1716.43	0.320068
15.75	167.526	-17.8489	2118.83	1720.07	0.317915
15.7583	167.615	-17.8992	2104.47	1723.7	0.31576
15.7667	167.7	-17.949	2090.09	1727.26	0.313603
15.775	167.785	-17.999	2075.7	1730.84	0.311443
15.7833	167.865	-18.049	2061.26	1734.26	0.309277
15.7917	167.942	-18.0988	2046.8	1737.4	0.307107
15.8	168.026	-18.1492	2032.3	1740.6	0.304932
15.8083	168.105	-18.1995	2017.78	1744.1	0.302753
15.8167	168.183	-18.2497	2003.23	1747.68	0.30057
15.825	168.263	-18.3	1988.66	1751.05	0.298383
15.8333	168.338	-18.35	1974.05	1754.71	0.296192
15.8417	168.417	-18.4007	1959.42	1758.22	0.293996
15.85	168.501	-18.4518	1944.75	1761.6	0.291796
15.8583	168.589	-18.5034	1930.06	1764.98	0.289591
15.8667	168.674	-18.5548	1915.34	1768.35	0.287382
15.875	168.751	-18.6053	1900.57	1771.86	0.285167
15.8833	168.822	-18.6545	1885.79	1775.3	0.282948
15.8917	168.9	-18.7034	1870.98	1778.74	0.280727
15.9	168.982	-18.752	1856.15	1782.31	0.278501
15.9083	169.058	-18.7999	1841.3	1785.96	0.276273
15.9167	169.137	-18.8489	1826.4	1789.46	0.274037
15.925	169.214	-18.8978	1811.48	1792.96	0.271799
15.9333	169.289	-18.9467	1796.52	1796.5	0.269555
15.9417	169.369	-18.9963	1781.53	1800.27	0.267306
15.95	169.454	-19.046	1766.51	1803.97	0.265051
15.9583	169.546	-19.0972	1751.45	1807.62	0.262792
15.9667	169.634	-19.1505	1736.37	1811.33	0.26053
15.975	169.719	-19.2052	1721.27	1814.91	0.258264
15.9833	169.808	-19.2617	1706.13	1818.54	0.255992
15.9917	169.897	-19.3192	1690.97	1821.9	0.253717
16	169.985	-19.3768	1675.76	1825.32	0.251435
16.0083	170.071	-19.435	1660.53	1828.88	0.249151
16.0167	170.155	-19.4932	1645.28	1832.6	0.246862
16.025	170.237	-19.5507	1629.99	1836.11	0.244568
16.0333	170.312	-19.6082	1614.68	1839.76	0.242271
16.0417	170.379	-19.665	1599.34	1843.27	0.239969
16.05	170.448	-19.7209	1583.97	1846.54	0.237662
16.0583	170.524	-19.7771	1568.55	1849.9	0.23535
16.0667	170.6	-19.8329	1553.12	1853.28	0.233034
16.075	170.679	-19.8881	1537.65	1856.79	0.230713
16.0833	170.757	-19.943	1522.16	1860.29	0.228388
16.0917	170.838	-19.998	1506.65	1863.52	0.226062
16.1	170.92	-20.053	1491.12	1866.67	0.223732
16.1083	170.995	-20.1077	1475.55	1869.81	0.221395
16.1167	171.073	-20.1625	1459.95	1873.02	0.219055
16.125	171.16	-20.218	1444.32	1876.02	0.216709
16.1333	171.254	-20.2742	1428.67	1879.25	0.214362
16.1417	171.345	-20.3304	1413	1882.54	0.21201
16.15	171.432	-20.3862	1397.3	1885.61	0.209655
16.1583	171.516	-20.4423	1381.57	1888.6	0.207294
16.1667	171.602	-20.499	1365.82	1891.17	0.204931
16.175	171.685	-20.5557	1350.05	1893.96	0.202565
16.1833	171.762	-20.6113	1334.24	1896.83	0.200193
16.1917	171.843	-20.6673	1318.42	1899.77	0.197818
16.2	171.93	-20.7246	1302.57	1902.42	0.195441
16.2083	172.015	-20.7823	1286.72	1905.42	0.193063
16.2167	172.093	-20.8403	1270.84	1908.35	0.190681
16.225	172.165	-20.8975	1254.93	1911.12	0.188293
16.2333	172.238	-20.9553	1238.99	1913.84	0.185901
16.2417	172.309	-21.014	1223.03	1916.62	0.183507
16.25	172.383	-21.0735	1207.04	1919.64	0.181107
16.2583	172.459	-21.1329	1191.02	1922.57	0.178704
16.2667	172.537	-21.1932	1174.98	1925.34	0.176298
16.275	172.615	-21.2545	1158.93	1928.06	0.173889
16.2833	172.691	-21.3154	1142.85	1930.84	0.171476
16.2917	172.766	-21.3755	1126.75	1933.27	0.169061
16.3	172.843	-21.4351	1110.63	1935.7	0.166642
16.3083	172.921	-21.4949	1094.48	1938.21	0.164219
16.3167	172.998	-21.5546	1078.32	1940.72	0.161793
16.325	173.078	-21.6138	1062.13	1943.22	0.159365
16.3333	173.155	-21.6725	1045.93	1945.71	0.156934
16.3417	173.225	-21.731	1029.71	1948.21	0.154501
16.35	173.298	-21.7898	1013.47	1950.49	0.152063
16.3583	173.377	-21.8494	997.202	1952.56	0.149623
16.3667	173.46	-21.9098	980.914	1954.49	0.147179
16.375	173.547	-21.9711	964.608	1956.64	0.144732
16.3833	173.631	-22.0325	948.279	1959.01	0.142282
16.3917	173.717	-22.0951	931.943	1961.08	0.139831
16.4	173.806	-22.1584	915.602	1963	0.137379
16.4083	173.896	-22.2218	899.254	1964.85	0.134926
16.4167	173.981	-22.2845	882.876	1966.57	0.132469
16.425	174.067	-22.3474	866.463	1968.08	0.130006
16.4333	174.151	-22.4101	850.043	1969.65	0.127543
16.4417	174.23	-22.4723	833.619	1971.51	0.125078
16.45	174.302	-22.5335	817.177	1973.44	0.122611
16.4583	174.368	-22.5936	800.728	1975.15	0.120143
16.4667	174.436	-22.654	784.272	1976.44	0.117674
16.475	174.508	-22.7144	767.806	1977.57	0.115204
16.4833	174.582	-22.774	751.31	1978.65	0.112728
16.4917	174.656	-22.8335	734.801	1979.73	0.110251
16.5	174.732	-22.8936	718.28	1980.94	0.107773
16.5083	174.804	-22.9533	701.76	1982.29	0.105294
[truncated: 6,058 more rows]

## Sheet: Fig2h_Blocked HMDI
モジュール	STA
チャンネル	19112035B9-01
データ名	caprolactam-capped-HMDI
測定日時	2025/04/13 21:23:38
サンプル名	DEP5A_pentane
サンプル質量	6.598	mg
リファレンス名
リファレンス質量	0	mg									186.26
温度プログラム		Cel	Cel	Cel/min	min	s	ガス１	ガス２	ストアー
	1	30	600	10	10	0.5	On	Off	On
	温度プログラムモード	ランプ
	冷却ユニット	なし
オペレータ名	NEXTA
組織名
コメント	オペレータ: NEXTA				6609.01
					-65.8931
Time	Temp.	DTA	TG	DTG
min	Cel	uV	ug	ug/min
0	22.998	0.0553374	6600.54	-7.92188	0.998718
0.00833333	22.9959	0.055341	6600.58	-7.75781	0.998724
0.0166667	23.0002	0.0543008	6600.63	-7.33594	0.998731
0.025	23.0081	0.0528035	6600.69	-6.77344	0.998741
0.0333333	23.0126	0.05194	6600.77	-6.24609	0.998754
0.0416667	23.0101	0.0520933	6600.83	-6.15234	0.998761
0.05	22.9916	0.0547564	6600.87	-6.02344	0.998768
0.0583333	22.9797	0.0576451	6600.9	-5.50781	0.998773
0.0666667	22.9825	0.0590708	6600.94	-4.72266	0.998779
0.075	22.9864	0.0604079	6600.99	-4.17188	0.998786
0.0833333	22.9865	0.0625005	6601.05	-3.98438	0.998795
0.0916667	22.9906	0.0654423	6601.08	-3.65625	0.9988
0.1	22.9957	0.069386	6601.08	-3.30469	0.998801
0.108333	22.9923	0.0750287	6601.08	-2.56641	0.998801
0.116667	22.9917	0.0803103	6601.12	-2.57812	0.998806
0.125	22.9889	0.0865932	6601.16	-2.23828	0.998812
0.133333	22.992	0.0927703	6601.18	-2.01562	0.998815
0.141667	23.0085	0.0981219	6601.18	-2.07422	0.998815
0.15	23.0197	0.105575	6601.16	-2.05078	0.998812
0.158333	23.0129	0.116008	6601.21	-1.78125	0.998819
0.166667	23.0136	0.126222	6601.24	-1.6875	0.998823
0.175	23.0208	0.136085	6601.25	-1.80469	0.998825
0.183333	23.0218	0.146801	6601.26	-2.15625	0.998827
0.191667	23.0332	0.157031	6601.26	-2.44922	0.998826
0.2	23.0507	0.167647	6601.27	-2.14453	0.998829
0.208333	23.0736	0.178486	6601.3	-2.40234	0.998833
0.216667	23.0995	0.189793	6601.33	-2.88281	0.998837
0.225	23.1241	0.201318	6601.36	-3.39844	0.998842
0.233333	23.1395	0.213983	6601.36	-3.64453	0.998842
0.241667	23.1575	0.22659	6601.38	-3.60938	0.998846
0.25	23.1831	0.239189	6601.44	-3.69141	0.998854
0.258333	23.2061	0.251863	6601.49	-4.05469	0.998861
0.266667	23.2332	0.264006	6601.54	-4.24219	0.99887
0.275	23.2542	0.276811	6601.56	-4.44141	0.998872
0.283333	23.2741	0.29037	6601.57	-4.44141	0.998874
0.291667	23.2974	0.303437	6601.61	-4.3125	0.99888
0.3	23.323	0.316432	6601.67	-4.52344	0.998888
0.308333	23.3409	0.331134	6601.71	-4.71094	0.998895
0.316667	23.3541	0.34607	6601.73	-5.16797	0.998898
0.325	23.3739	0.35936	6601.75	-5.50781	0.998902
0.333333	23.3988	0.371329	6601.79	-5.64844	0.998908
0.341667	23.4261	0.382944	6601.86	-5.78906	0.998919
0.35	23.4398	0.396527	6601.93	-6.23438	0.998929
0.358333	23.455	0.40985	6601.99	-6.67969	0.998938
0.366667	23.4724	0.421083	6602.03	-6.89062	0.998944
0.375	23.4928	0.429858	6602.08	-6.94922	0.998951
0.383333	23.5233	0.43617	6602.15	-6.94922	0.998961
0.391667	23.5649	0.439809	6602.23	-7.23047	0.998974
0.4	23.6088	0.442005	6602.29	-7.45312	0.998983
0.408333	23.6456	0.446111	6602.33	-7.44141	0.998989
0.416667	23.6695	0.452176	6602.37	-7.41797	0.998996
0.425	23.6918	0.458575	6602.44	-7.25391	0.999006
0.433333	23.7381	0.461356	6602.54	-7.18359	0.99902
0.441667	23.794	0.461842	6602.61	-7.17188	0.999032
0.45	23.8406	0.463459	6602.65	-7.30078	0.999037
0.458333	23.8732	0.467817	6602.7	-7.14844	0.999044
0.466667	23.9005	0.473613	6602.75	-6.85547	0.999053
0.475	23.9262	0.479333	6602.83	-6.49219	0.999064
0.483333	23.9549	0.485221	6602.89	-6.49219	0.999073
0.491667	23.9933	0.489012	6602.94	-6.63281	0.999081
0.5	24.034	0.490794	6602.97	-6.5625	0.999086
0.508333	24.0738	0.491651	6603.01	-6.49219	0.999093
0.516667	24.1129	0.492652	6603.08	-6.46875	0.999102
0.525	24.1494	0.494206	6603.15	-6.76172	0.999113
0.533333	24.188	0.495445	6603.2	-6.98438	0.999121
0.541667	24.2364	0.495653	6603.24	-7.04297	0.999127
0.55	24.279	0.495763	6603.29	-6.96094	0.999135
0.558333	24.3112	0.497848	6603.37	-6.75	0.999146
0.566667	24.3484	0.499521	6603.45	-6.59766	0.999158
0.575	24.3892	0.500218	6603.52	-6.60938	0.999169
0.583333	24.4419	0.499181	6603.56	-6.46875	0.999175
0.591667	24.4931	0.498141	6603.59	-5.97656	0.99918
0.6	24.5283	0.49947	6603.64	-5.48438	0.999187
0.608333	24.5605	0.502119	6603.7	-4.95703	0.999197
0.616667	24.6011	0.504553	6603.75	-4.73438	0.999204
0.625	24.6457	0.505274	6603.78	-4.67578	0.999209
0.633333	24.6922	0.50563	6603.79	-4.40625	0.99921
0.641667	24.7447	0.504448	6603.82	-4.125	0.999215
0.65	24.7901	0.503126	6603.86	-3.83203	0.999221
0.658333	24.8313	0.502745	6603.91	-3.65625	0.999229
0.666667	24.867	0.50244	6603.95	-3.57422	0.999234
0.675	24.8969	0.502782	6603.96	-3.55078	0.999236
0.683333	24.938	0.501671	6603.98	-3.31641	0.999239
0.691667	24.99	0.497653	6604.02	-3.31641	0.999245
0.7	25.0346	0.493654	6604.06	-3.24609	0.999251
0.708333	25.075	0.489961	6604.08	-3.17578	0.999254
0.716667	25.1186	0.486011	6604.09	-3.23438	0.999255
0.725	25.1591	0.482064	6604.1	-3.23438	0.999257
0.733333	25.2031	0.478698	6604.14	-3.17578	0.999263
0.741667	25.2471	0.475796	6604.18	-3.21094	0.999269
0.75	25.2967	0.472704	6604.21	-3.28125	0.999274
0.758333	25.3531	0.467918	6604.23	-3.36328	0.999277
0.766667	25.4044	0.462373	6604.25	-3.375	0.99928
0.775	25.4509	0.458269	6604.29	-3.08203	0.999285
0.783333	25.5016	0.454209	6604.33	-2.91797	0.999291
0.791667	25.55	0.450271	6604.35	-2.88281	0.999295
0.8	25.6002	0.447403	6604.37	-2.87109	0.999297
0.808333	25.6504	0.44467	6604.38	-2.70703	0.999299
0.816667	25.7021	0.441067	6604.4	-2.61328	0.999302
0.825	25.7625	0.435866	6604.43	-2.36719	0.999306
0.833333	25.8242	0.430493	6604.45	-2.49609	0.99931
0.841667	25.8828	0.426902	6604.47	-2.63672	0.999313
0.85	25.9463	0.422546	6604.48	-2.78906	0.999314
0.858333	26.0037	0.418513	6604.5	-2.89453	0.999318
0.866667	26.0572	0.414783	6604.52	-2.90625	0.999321
0.875	26.1088	0.41068	6604.56	-3.09375	0.999326
0.883333	26.1481	0.407165	6604.59	-3.25781	0.99933
0.891667	26.1983	0.402367	6604.61	-3.48047	0.999335
0.9	26.2537	0.397491	6604.64	-3.48047	0.999338
0.908333	26.2974	0.392325	6604.67	-3.70312	0.999343
0.916667	26.3302	0.388061	6604.71	-3.86719	0.999349
0.925	26.3767	0.382314	6604.74	-4.01953	0.999354
0.933333	26.429	0.376524	6604.77	-3.98438	0.999358
0.941667	26.4782	0.370032	6604.79	-4.08984	0.999362
0.95	26.5265	0.363033	6604.83	-4.08984	0.999368
0.958333	26.581	0.356779	6604.88	-3.98438	0.999375
0.966667	26.6508	0.349067	6604.92	-4.03125	0.999381
0.975	26.7164	0.341455	6604.95	-3.86719	0.999385
0.983333	26.7755	0.334657	6604.98	-3.82031	0.99939
0.991667	26.8311	0.329381	6605.01	-3.62109	0.999394
1	26.889	0.324198	6605.04	-3.41016	0.999399
1.00833	26.9413	0.31963	6605.08	-3.24609	0.999405
1.01667	26.9937	0.314974	6605.09	-3.39844	0.999407
1.025	27.05	0.310621	6605.11	-3.39844	0.99941
1.03333	27.1057	0.306476	6605.13	-3.38672	0.999413
1.04167	27.1707	0.300438	6605.17	-3.38672	0.999418
1.05	27.2267	0.295568	6605.19	-3.41016	0.999422
1.05833	27.2718	0.291625	6605.23	-3.57422	0.999428
1.06667	27.319	0.287427	6605.26	-3.69141	0.999432
1.075	27.3769	0.282256	6605.29	-3.94922	0.999437
1.08333	27.4353	0.276887	6605.32	-3.99609	0.999442
1.09167	27.4889	0.271619	6605.36	-4.06641	0.999448
1.1	27.5402	0.26649	6605.39	-4.07812	0.999452
1.10833	27.5949	0.261438	6605.42	-4.16016	0.999457
1.11667	27.6488	0.256518	6605.46	-4.18359	0.999463
1.125	27.6991	0.251264	6605.5	-4.26562	0.999469
1.13333	27.7524	0.245558	6605.53	-4.17188	0.999473
1.14167	27.8184	0.238569	6605.57	-4.08984	0.999479
1.15	27.881	0.231578	6605.61	-3.94922	0.999485
1.15833	27.9322	0.225417	6605.64	-3.82031	0.99949
1.16667	27.9922	0.218855	6605.68	-3.66797	0.999496
1.175	28.0495	0.212554	6605.71	-3.53906	0.9995
1.18333	28.0956	0.20742	6605.73	-3.46875	0.999503
1.19167	28.1484	0.201583	6605.75	-3.38672	0.999506
1.2	28.2199	0.19361	6605.78	-3.21094	0.999511
1.20833	28.2839	0.186732	6605.81	-3	0.999515
1.21667	28.3387	0.180943	6605.83	-2.94141	0.999518
1.225	28.3939	0.1751	6605.86	-3.16406	0.999523
1.23333	28.4524	0.169116	6605.89	-3.23438	0.999528
1.24167	28.5224	0.161788	6605.91	-3.22266	0.99953
1.25	28.5849	0.154283	6605.93	-3.30469	0.999534
1.25833	28.6512	0.146871	6605.96	-3.58594	0.999538
1.26667	28.7348	0.13802	6605.99	-3.43359	0.999543
1.275	28.8104	0.129621	6606.02	-3.36328	0.999547
1.28333	28.8685	0.122763	6606.05	-3.52734	0.999552
1.29167	28.9261	0.116202	6606.08	-3.73828	0.999557
1.3	28.9933	0.108969	6606.12	-3.86719	0.999563
1.30833	29.0574	0.102278	6606.14	-3.77344	0.999566
1.31667	29.1208	0.0956297	6606.17	-3.70312	0.99957
1.325	29.1767	0.0895019	6606.2	-3.64453	0.999575
1.33333	29.238	0.0834134	6606.24	-3.43359	0.999581
1.34167	29.2971	0.0774207	6606.28	-3.28125	0.999586
1.35	29.3461	0.0722256	6606.31	-3.19922	0.999591
1.35833	29.3944	0.067153	6606.33	-3.12891	0.999594
1.36667	29.4458	0.0622263	6606.35	-2.96484	0.999598
1.375	29.4871	0.0585995	6606.37	-2.88281	0.9996
1.38333	29.5304	0.0544908	6606.4	-2.74219	0.999605
1.39167	29.5884	0.048665	6606.41	-2.625	0.999607
1.4	29.653	0.0419064	6606.43	-2.55469	0.999609
1.40833	29.718	0.0351892	6606.45	-2.48438	0.999612
1.41667	29.7857	0.0282803	6606.48	-2.76562	0.999617
1.425	29.8557	0.0216317	6606.51	-2.70703	0.999621
1.43333	29.9284	0.0148461	6606.53	-2.87109	0.999624
1.44167	30.0033	0.00803995	6606.54	-2.94141	0.999626
1.45	30.0692	0.0024004	6606.56	-2.8125	0.999629
1.45833	30.1448	-0.00418878	6606.6	-2.73047	0.999635
1.46667	30.2162	-0.00958657	6606.62	-2.80078	0.999639
1.475	30.2811	-0.0139701	6606.65	-2.91797	0.999643
1.48333	30.3433	-0.0191815	6606.68	-2.76562	0.999647
1.49167	30.4054	-0.0244806	6606.68	-2.53125	0.999648
1.5	30.4648	-0.0297289	6606.71	-2.32031	0.999651
1.50833	30.5299	-0.0374174	6606.74	-2.37891	0.999656
1.51667	30.5975	-0.0456841	6606.77	-2.29688	0.999661
1.525	30.663	-0.0526593	6606.77	-1.93359	0.999661
1.53333	30.7321	-0.0601912	6606.77	-1.80469	0.999661
1.54167	30.8028	-0.068614	6606.79	-1.47656	0.999664
1.55	30.8756	-0.0777917	6606.82	-1.33594	0.999669
1.55833	30.9472	-0.0869837	6606.84	-1.21875	0.999672
1.56667	31.0117	-0.0941794	6606.84	-1.30078	0.999671
1.575	31.0782	-0.10147	6606.83	-1.30078	0.99967
1.58333	31.1474	-0.108684	6606.83	-0.9375	0.99967
1.59167	31.2111	-0.114444	6606.85	-0.996094	0.999673
1.6	31.2612	-0.118619	6606.87	-1.26562	0.999676
1.60833	31.3101	-0.123244	6606.88	-1.69922	0.999677
1.61667	31.3657	-0.129023	6606.88	-1.66406	0.999677
1.625	31.4279	-0.134987	6606.87	-1.71094	0.999676
1.63333	31.4929	-0.14135	6606.91	-1.69922	0.999681
1.64167	31.5625	-0.148735	6606.95	-2.03906	0.999688
1.65	31.6372	-0.156907	6606.98	-2.37891	0.999692
1.65833	31.7052	-0.164211	6606.97	-2.46094	0.999691
1.66667	31.7762	-0.171875	6606.97	-2.54297	0.999692
1.675	31.8372	-0.178464	6606.99	-2.21484	0.999694
1.68333	31.9007	-0.184741	6607.04	-2.02734	0.999702
1.69167	31.9739	-0.191996	6607.08	-2.09766	0.999707
1.7	32.0453	-0.198955	6607.08	-2.46094	0.999708
1.70833	32.1099	-0.205341	6607.08	-2.46094	0.999708
1.71667	32.1779	-0.21213	6607.09	-2.32031	0.999709
1.725	32.2352	-0.217312	6607.12	-1.95703	0.999713
1.73333	32.2876	-0.221611	6607.15	-1.95703	0.999719
1.74167	32.3472	-0.226708	6607.18	-2.23828	0.999723
1.75	32.4042	-0.231327	6607.18	-2.36719	0.999723
1.75833	32.4673	-0.236511	6607.19	-2.13281	0.999724
1.76667	32.5368	-0.242496	6607.2	-1.89844	0.999726
1.775	32.6075	-0.248867	6607.24	-1.91016	0.999732
1.78333	32.6688	-0.254727	6607.27	-2.21484	0.999737
1.79167	32.7283	-0.260633	6607.28	-2.4375	0.999738
1.8	32.7881	-0.266286	6607.27	-2.37891	0.999736
1.80833	32.8673	-0.274164	6607.27	-2.33203	0.999737
1.81667	32.9493	-0.282421	6607.31	-2.13281	0.999743
1.825	33.0281	-0.289993	6607.36	-2.34375	0.99975
1.83333	33.1042	-0.297185	6607.38	-2.83594	0.999753
1.84167	33.1725	-0.303372	6607.38	-3.12891	0.999754
1.85	33.2398	-0.309546	6607.4	-2.90625	0.999756
1.85833	33.3118	-0.315956	6607.42	-2.39062	0.999759
1.86667	33.3904	-0.322682	6607.47	-2.09766	0.999766
1.875	33.4679	-0.329014	6607.51	-2.32031	0.999773
1.88333	33.5435	-0.334968	6607.53	-2.53125	0.999776
1.89167	33.6085	-0.339622	6607.52	-2.22656	0.999774
1.9	33.6662	-0.343235	6607.51	-1.94531	0.999773
1.90833	33.7238	-0.347368	6607.54	-1.52344	0.999777
1.91667	33.7821	-0.351999	6607.58	-1.24219	0.999783
1.925	33.857	-0.358589	6607.59	-1.37109	0.999786
1.93333	33.9326	-0.364936	6607.58	-1.60547	0.999784
1.94167	33.9958	-0.369731	6607.58	-1.54688	0.999783
1.95	34.0561	-0.37435	6607.59	-1.10156	0.999785
1.95833	34.1232	-0.379475	6607.62	-0.796875	0.999789
1.96667	34.1948	-0.385152	6607.64	-0.925781	0.999793
1.975	34.259	-0.390372	6607.65	-1.27734	0.999794
1.98333	34.3128	-0.394873	6607.64	-1.32422	0.999793
1.99167	34.3716	-0.399771	6607.63	-1.11328	0.999791
2	34.4389	-0.405413	6607.64	-1.05469	0.999793
2.00833	34.5049	-0.411229	6607.67	-1.06641	0.999797
2.01667	34.5757	-0.418018	6607.69	-1.34766	0.9998
2.025	34.6465	-0.424783	6607.69	-1.53516	0.9998
2.03333	34.7074	-0.430464	6607.69	-1.62891	0.999799
2.04167	34.7683	-0.436332	6607.71	-1.35938	0.999802
2.05	34.84	-0.44329	6607.73	-1.10156	0.999806
2.05833	34.9246	-0.451431	6607.76	-1.32422	0.999811
2.06667	35.0182	-0.460283	6607.77	-1.54688	0.999812
2.075	35.1076	-0.468325	6607.76	-1.52344	0.999811
2.08333	35.1958	-0.476249	6607.75	-1.00781	0.99981
2.09167	35.2715	-0.48235	6607.76	-0.632812	0.999811
2.1	35.337	-0.486825	6607.8	-0.46875	0.999817
2.10833	35.4123	-0.492409	6607.82	-0.773438	0.99982
2.11667	35.5003	-0.499807	6607.81	-0.984375	0.999819
2.125	35.5844	-0.506566	6607.79	-1.10156	0.999815
2.13333	35.6502	-0.511195	6607.78	-0.914062	0.999814
2.14167	35.7025	-0.514236	6607.8	-0.550781	0.999817
2.15	35.7584	-0.51797	6607.83	-0.703125	0.999822
2.15833	35.8264	-0.523073	6607.85	-1.08984	0.999824
2.16667	35.8895	-0.527148	6607.85	-1.46484	0.999824
2.175	35.9549	-0.531432	6607.84	-1.55859	0.999823
2.18333	36.0316	-0.537622	6607.85	-1.30078	0.999824
2.19167	36.0962	-0.542508	6607.88	-1.00781	0.999828
2.2	36.1593	-0.54714	6607.9	-1.28906	0.999832
2.20833	36.2287	-0.552487	6607.91	-1.57031	0.999834
2.21667	36.3125	-0.559425	6607.91	-1.59375	0.999834
2.225	36.3936	-0.56617	6607.91	-1.30078	0.999833
2.23333	36.4706	-0.572578	6607.92	-0.996094	0.999834
2.24167	36.5389	-0.578227	6607.95	-0.902344	0.99984
2.25	36.601	-0.583395	6607.98	-1.04297	0.999844
2.25833	36.6676	-0.589362	6607.97	-1.24219	0.999843
2.26667	36.7302	-0.594459	6607.96	-1.23047	0.99984
2.275	36.8049	-0.600629	6607.96	-1.01953	0.999841
2.28333	36.8804	-0.606615	6607.98	-0.65625	0.999844
2.29167	36.9551	-0.612463	6608	-0.761719	0.999847
2.3	37.0222	-0.617767	6608.02	-1.06641	0.99985
2.30833	37.0919	-0.623203	6608.01	-1.30078	0.999849
2.31667	37.1579	-0.62779	6608	-0.949219	0.999847
2.325	37.218	-0.631503	6608.01	-0.585938	0.999848
2.33333	37.2869	-0.636405	6608.04	-0.503906	0.999853
2.34167	37.3645	-0.642669	6608.06	-0.574219	0.999856
2.35	37.4566	-0.650335	6608.06	-0.644531	0.999857
2.35833	37.5407	-0.657187	6608.04	-0.632812	0.999853
2.36667	37.6185	-0.663119	6608.03	-0.339844	0.999851
2.375	37.6947	-0.668716	6608.04	0.0351562	0.999853
2.38333	37.7649	-0.673652	6608.07	0.0585938	0.999857
2.39167	37.8343	-0.678378	6608.07	0	0.999857
2.4	37.9117	-0.684029	6608.05	-0.175781	0.999855
2.40833	37.9904	-0.690249	6608.04	-0.0585938	0.999853
2.41667	38.0722	-0.69689	6608.04	0.0820312	0.999853
2.425	38.1447	-0.70253	6608.06	0.140625	0.999855
2.43333	38.1952	-0.705534	6608.06	-0.152344	0.999857
2.44167	38.2481	-0.708638	6608.05	-0.304688	0.999855
2.45	38.3192	-0.713994	6608.03	-0.375	0.999852
2.45833	38.3925	-0.719877	6608.03	-0.0117188	0.999852
2.46667	38.4711	-0.726462	6608.05	0.210938	0.999855
2.475	38.5481	-0.732755	6608.08	0	0.999859
2.48333	38.6192	-0.738196	6608.08	-0.246094	0.999859
2.49167	38.6919	-0.743334	6608.07	-0.304688	0.999857
2.5	38.7687	-0.748662	6608.04	-0.0703125	0.999853
2.50833	38.8468	-0.753801	6608.04	0.234375	0.999853
2.51667	38.9344	-0.759922	6608.06	0.46875	0.999857
2.525	39.0243	-0.766743	6608.08	0.1875	0.999858
2.53333	39.1007	-0.772407	6608.06	0.0234375	0.999856
2.54167	39.1659	-0.776608	6608.04	-0.210938	0.999853
2.55	39.2263	-0.780068	6608.03	-0.0234375	0.999852
2.55833	39.2914	-0.784385	6608.04	0.1875	0.999853
2.56667	39.3603	-0.789566	6608.06	0.117188	0.999857
2.575	39.4393	-0.795852	6608.07	-0.304688	0.999857
2.58333	39.5128	-0.801318	6608.06	-0.410156	0.999855
2.59167	39.5841	-0.806816	6608.04	-0.433594	0.999853
2.6	39.6551	-0.812677	6608.05	-0.527344	0.999854
2.60833	39.7157	-0.817182	6608.07	-0.621094	0.999857
2.61667	39.7819	-0.822073	6608.08	-0.808594	0.99986
2.625	39.8539	-0.827619	6608.07	-0.914062	0.999858
2.63333	39.9375	-0.83455	6608.07	-1.03125	0.999858
2.64167	40.0194	-0.841288	6608.08	-0.949219	0.99986
2.65	40.0913	-0.846198	6608.12	-0.902344	0.999865
2.65833	40.152	-0.849886	6608.13	-0.972656	0.999867
2.66667	40.2166	-0.854244	6608.13	-1.17188	0.999867
2.675	40.2928	-0.859504	6608.13	-0.9375	0.999866
2.68333	40.3734	-0.864807	6608.13	-0.644531	0.999866
2.69167	40.4599	-0.871109	6608.14	-0.410156	0.999868
2.7	40.5437	-0.877214	6608.17	-0.492188	0.999872
2.70833	40.6238	-0.882529	6608.17	-0.75	0.999873
2.71667	40.6944	-0.886064	6608.15	-0.84375	0.999869
2.725	40.7604	-0.889212	6608.14	-0.714844	0.999868
2.73333	40.8244	-0.89258	6608.15	-0.691406	0.99987
2.74167	40.9024	-0.897636	6608.17	-0.761719	0.999873
2.75	40.9815	-0.902415	6608.2	-0.984375	0.999876
2.75833	41.0566	-0.906989	6608.2	-1.41797	0.999877
2.76667	41.1344	-0.91167	6608.19	-1.40625	0.999875
2.775	41.2097	-0.915471	6608.2	-1.34766	0.999877
2.78333	41.2723	-0.917538	6608.23	-1.42969	0.999881
2.79167	41.3328	-0.919998	6608.25	-1.55859	0.999885
2.8	41.4082	-0.924471	6608.27	-1.67578	0.999887
2.80833	41.4907	-0.929651	6608.25	-1.73438	0.999885
2.81667	41.5787	-0.935196	6608.26	-1.52344	0.999887
2.825	41.6564	-0.939842	6608.29	-1.3125	0.999891
2.83333	41.7337	-0.944907	6608.33	-1.35938	0.999896
2.84167	41.8123	-0.950012	6608.34	-1.35938	0.999898
2.85	41.8814	-0.954488	6608.33	-1.21875	0.999897
2.85833	41.9525	-0.959384	6608.33	-0.84375	0.999896
2.86667	42.0361	-0.965691	6608.34	-0.609375	0.999898
2.875	42.1298	-0.972368	6608.37	-0.375	0.999902
2.88333	42.219	-0.978447	6608.38	-0.527344	0.999904
2.89167	42.2939	-0.983312	6608.36	-0.480469	0.999901
2.9	42.3656	-0.9879	6608.33	-0.433594	0.999897
2.90833	42.4444	-0.992537	6608.34	-0.386719	0.999899
2.91667	42.5242	-0.996164	6608.36	-0.328125	0.999901
2.925	42.5871	-0.998613	6608.38	-0.539062	0.999905
2.93333	42.6458	-1.00062	6608.37	-0.832031	0.999903
2.94167	42.7119	-1.00414	6608.36	-0.972656	0.999902
2.95	42.782	-1.00805	6608.37	-0.773438	0.999903
2.95833	42.8445	-1.01046	6608.39	-0.703125	0.999907
2.96667	42.902	-1.01291	6608.42	-0.644531	0.999911
2.975	42.974	-1.01699	6608.43	-0.902344	0.999911
2.98333	43.0532	-1.02241	6608.41	-0.9375	0.99991
2.99167	43.1299	-1.02717	6608.41	-0.609375	0.999909
3	43.2074	-1.03364	6608.42	-0.480469	0.99991
3.00833	43.2934	-1.04048	6608.43	-0.410156	0.999913
3.01667	43.3834	-1.04779	6608.45	-0.550781	0.999914
3.025	43.4659	-1.0534	6608.44	-0.5625	0.999913
3.03333	43.5408	-1.05837	6608.42	-0.421875	0.999911
3.04167	43.6179	-1.06406	6608.43	-0.316406	0.999913
3.05	43.6978	-1.06977	6608.46	-0.304688	0.999916
3.05833	43.7675	-1.07462	6608.47	-0.386719	0.999918
3.06667	43.8369	-1.0787	6608.46	-0.421875	0.999917
3.075	43.9106	-1.08358	6608.44	-0.574219	0.999914
3.08333	43.9819	-1.08819	6608.44	-0.492188	0.999914
3.09167	44.0453	-1.09216	6608.46	-0.433594	0.999917
3.1	44.1142	-1.09613	6608.48	-0.65625	0.999919
3.10833	44.1806	-1.09972	6608.47	-0.9375	0.999919
3.11667	44.2527	-1.10347	6608.47	-1.06641	0.999918
3.125	44.3323	-1.10823	6608.48	-0.890625	0.999919
3.13333	44.4101	-1.11343	6608.5	-0.878906	0.999922
3.14167	44.4931	-1.11882	6608.53	-0.9375	0.999927
3.15	44.5698	-1.12387	6608.54	-1.13672	0.999928
3.15833	44.6439	-1.12802	6608.53	-1.07812	0.999928
3.16667	44.7199	-1.13232	6608.52	-0.867188	0.999925
3.175	44.8047	-1.13723	6608.53	-0.703125	0.999928
3.18333	44.8908	-1.14236	6608.56	-0.621094	0.999931
3.19167	44.9764	-1.1478	6608.57	-0.75	0.999933
3.2	45.0531	-1.15194	6608.56	-0.84375	0.999931
3.20833	45.1222	-1.15573	6608.55	-0.925781	0.99993
3.21667	45.1913	-1.15944	6608.55	-0.714844	0.999931
3.225	45.2576	-1.16265	6608.58	-0.796875	0.999934
3.23333	45.3334	-1.16629	6608.6	-0.878906	0.999938
3.24167	45.4161	-1.17091	6608.6	-1.23047	0.999938
3.25	45.4914	-1.17467	6608.59	-1.14844	0.999937
3.25833	45.566	-1.17879	6608.59	-0.9375	0.999937
3.26667	45.6377	-1.18243	6608.62	-0.867188	0.999941
3.275	45.7105	-1.18606	6608.64	-0.820312	0.999944
3.28333	45.794	-1.19118	6608.66	-0.949219	0.999947
3.29167	45.8726	-1.1957	6608.64	-0.855469	0.999944
3.3	45.9367	-1.19847	6608.63	-0.726562	0.999943
3.30833	46.0008	-1.20109	6608.65	-0.375	0.999945
3.31667	46.0663	-1.20407	6608.67	-0.292969	0.999948
3.325	46.1344	-1.20736	6608.68	-0.351562	0.99995
3.33333	46.218	-1.21293	6608.66	-0.433594	0.999947
3.34167	46.2929	-1.21686	6608.65	-0.375	0.999946
3.35	46.3694	-1.22107	6608.65	-0.09375	0.999946
3.35833	46.4547	-1.22613	6608.67	-0.152344	0.999948
3.36667	46.5319	-1.23014	6608.69	-0.28125	0.999951
3.375	46.6119	-1.2343	6608.68	-0.585938	0.99995
3.38333	46.7063	-1.24033	6608.66	-0.585938	0.999947
3.39167	46.8106	-1.24737	6608.66	-0.515625	0.999947
3.4	46.9102	-1.254	6608.68	-0.585938	0.99995
3.40833	47.0087	-1.2607	6608.71	-0.457031	0.999954
3.41667	47.0879	-1.2648	6608.71	-0.65625	0.999955
3.425	47.1731	-1.26973	6608.7	-0.644531	0.999953
3.43333	47.256	-1.27448	6608.7	-0.433594	0.999952
3.44167	47.3253	-1.27787	6608.72	-0.210938	0.999955
3.45	47.3974	-1.28143	6608.73	-0.292969	0.999957
3.45833	47.4702	-1.2852	6608.73	-0.433594	0.999958
3.46667	47.5371	-1.28814	6608.72	-0.644531	0.999955
3.475	47.6103	-1.29174	6608.69	-0.492188	0.999952
3.48333	47.6858	-1.29584	6608.7	-0.128906	0.999953
3.49167	47.7545	-1.29923	6608.73	-0.210938	0.999957
3.5	47.8168	-1.30195	6608.75	-0.304688	0.99996
3.50833	47.8858	-1.30542	6608.76	-0.515625	0.999961
3.51667	47.9562	-1.30894	6608.74	-0.644531	0.999959
3.525	48.0317	-1.31359	6608.73	-0.292969	0.999957
3.53333	48.103	-1.31807	6608.75	-0.0117188	0.99996
3.54167	48.1871	-1.32379	6608.76	-0.0234375	0.999962
3.55	48.2758	-1.33006	6608.76	-0.0117188	0.999962
3.55833	48.3584	-1.33549	6608.75	-0.0820312	0.99996
3.56667	48.4331	-1.33999	6608.72	-0.0234375	0.999957
3.575	48.5106	-1.34412	6608.73	0.269531	0.999958
3.58333	48.5951	-1.3491	6608.75	0.128906	0.999961
3.59167	48.6757	-1.35388	6608.76	-0.246094	0.999961
3.6	48.7557	-1.35859	6608.75	-0.398438	0.99996
3.60833	48.8294	-1.36245	6608.73	-0.328125	0.999957
3.61667	48.9066	-1.36588	6608.72	0.0351562	0.999956
3.625	48.9751	-1.36837	6608.75	0.199219	0.99996
3.63333	49.0408	-1.37094	6608.78	-0.0351562	0.999965
3.64167	49.1079	-1.37363	6608.78	-0.1875	0.999965
3.65	49.1792	-1.37698	6608.75	-0.328125	0.999961
3.65833	49.2493	-1.38061	6608.73	-0.09375	0.999957
3.66667	49.3231	-1.38476	6608.73	0.210938	0.999958
3.675	49.3919	-1.38792	6608.76	0.234375	0.999962
3.68333	49.4648	-1.39125	6608.76	0.09375	0.999962
3.69167	49.5454	-1.39533	6608.76	-0.0585938	0.999961
3.7	49.6308	-1.40047	6608.73	-0.0820312	0.999958
3.70833	49.7137	-1.40562	6608.73	0.328125	0.999958
3.71667	49.7987	-1.41021	6608.76	0.550781	0.999962
3.725	49.8858	-1.41536	6608.77	0.339844	0.999964
3.73333	49.9687	-1.41949	6608.76	0.351562	0.999961
3.74167	50.0489	-1.42299	6608.74	0.339844	0.999958
3.75	50.1309	-1.42676	6608.71	0.46875	0.999954
3.75833	50.2182	-1.43166	6608.71	0.820312	0.999955
3.76667	50.2978	-1.43603	6608.73	0.691406	0.999958
3.775	50.3696	-1.43931	6608.73	0.210938	0.999957
3.78333	50.4408	-1.44187	6608.7	0.0351562	0.999953
3.79167	50.5135	-1.44448	6608.69	-0.152344	0.999952
3.8	50.5909	-1.44812	6608.69	-0.0703125	0.999952
3.80833	50.6616	-1.4507	6608.72	-0.140625	0.999955
3.81667	50.7336	-1.45374	6608.74	-0.445312	0.999959
3.825	50.816	-1.45829	6608.73	-0.726562	0.999958
3.83333	50.9015	-1.4629	6608.72	-0.503906	0.999956
3.84167	50.9866	-1.46662	6608.72	-0.375	0.999956
3.85	51.0755	-1.47071	6608.74	-0.105469	0.99996
3.85833	51.1598	-1.47461	6608.76	-0.0585938	0.999962
3.86667	51.2393	-1.47871	6608.76	-0.234375	0.999962
3.875	51.3152	-1.48244	6608.73	-0.175781	0.999958
3.88333	51.3902	-1.48601	6608.72	0.09375	0.999956
3.89167	51.4623	-1.48977	6608.72	0.375	0.999957
3.9	51.5376	-1.4936	6608.74	0.386719	0.99996
3.90833	51.6069	-1.49677	6608.75	0.246094	0.999961
3.91667	51.6761	-1.49966	6608.73	0.0351562	0.999958
3.925	51.7494	-1.50401	6608.71	0.269531	0.999955
3.93333	51.831	-1.50885	6608.71	0.421875	0.999955
3.94167	51.914	-1.51372	6608.73	0.503906	0.999958
3.95	51.9964	-1.51826	6608.74	0.386719	0.999959
3.95833	52.0795	-1.52293	6608.73	0.175781	0.999958
3.96667	52.1532	-1.5263	6608.7	0.175781	0.999953
3.975	52.2256	-1.52925	6608.69	0.398438	0.999951
3.98333	52.2975	-1.53187	6608.7	0.480469	0.999953
3.99167	52.377	-1.53512	6608.72	0.410156	0.999956
4	52.4485	-1.53781	6608.72	0.175781	0.999956
4.00833	52.5113	-1.53896	6608.7	-0.0585938	0.999952
4.01667	52.5725	-1.54015	6608.68	0.0820312	0.99995
4.025	52.6419	-1.54257	6608.69	0.375	0.999952
4.03333	52.7127	-1.54509	6608.71	0.363281	0.999954
4.04167	52.784	-1.54787	6608.72	0.140625	0.999955
4.05	52.8669	-1.55228	6608.71	-0.128906	0.999954
4.05833	52.9634	-1.5578	6608.68	-0.117188	0.99995
4.06667	53.0564	-1.56281	6608.67	0.0234375	0.999948
4.075	53.1401	-1.56725	6608.69	-0.0703125	0.999951
4.08333	53.2242	-1.57184	6608.71	-0.269531	0.999954
4.09167	53.3146	-1.57771	6608.71	-0.5625	0.999954
4.1	53.3997	-1.58272	6608.69	-0.714844	0.999951
4.10833	53.4727	-1.58643	6608.69	-0.867188	0.999951
4.11667	53.5472	-1.59017	6608.71	-0.796875	0.999955
4.125	53.6318	-1.59474	6608.74	-0.9375	0.999959
4.13333	53.7135	-1.59846	6608.75	-1.23047	0.999961
4.14167	53.7824	-1.60112	6608.74	-1.46484	0.999959
4.15	53.8511	-1.60399	6608.74	-1.47656	0.999959
4.15833	53.9145	-1.60648	6608.76	-1.3125	0.999961
4.16667	53.9855	-1.60952	6608.79	-1.37109	0.999966
4.175	54.0655	-1.61304	6608.81	-1.48828	0.99997
4.18333	54.1481	-1.61669	6608.81	-1.6875	0.99997
4.19167	54.2341	-1.62081	6608.81	-1.61719	0.99997
4.2	54.3149	-1.62437	6608.82	-1.48828	0.999972
4.20833	54.3871	-1.62716	6608.85	-1.42969	0.999976
4.21667	54.4675	-1.63107	6608.88	-1.44141	0.99998
4.225	54.5487	-1.63518	6608.88	-1.57031	0.99998
4.23333	54.6282	-1.63889	6608.88	-1.42969	0.99998
4.24167	54.7174	-1.6435	6608.88	-1.30078	0.99998
4.25	54.8075	-1.64816	6608.91	-0.949219	0.999984
4.25833	54.8865	-1.65178	6608.93	-1.10156	0.999988
4.26667	54.9638	-1.65533	6608.94	-1.25391	0.99999
4.275	55.0461	-1.65937	6608.93	-1.3125	0.999988
4.28333	55.137	-1.66469	6608.93	-1.14844	0.999988
4.29167	55.2307	-1.67045	6608.93	-0.773438	0.999988
4.3	55.3107	-1.67474	6608.97	-0.679688	0.999993
4.30833	55.3853	-1.67807	6608.99	-0.832031	0.999996
4.31667	55.4621	-1.6817	6608.99	-0.960938	0.999996
4.325	55.5406	-1.68569	6608.98	-0.75	0.999995
4.33333	55.6168	-1.68931	6608.97	-0.46875	0.999994
4.34167	55.6992	-1.69325	6608.99	-0.105469	0.999996
4.35	55.781	-1.69738	6609.01	-0.175781	1
4.35833	55.8594	-1.70125	6609.01	-0.246094	1
4.36667	55.9312	-1.70423	6609	-0.1875	0.999997
4.375	56.0035	-1.70691	6608.97	0.0234375	0.999994
4.38333	56.079	-1.70969	6608.98	0.433594	0.999995
4.39167	56.1622	-1.71362	6609	0.503906	0.999999
4.4	56.249	-1.71795	6609.01	0.363281	0.999999
4.40833	56.3345	-1.72204	6608.99	0.152344	0.999997
4.41667	56.4156	-1.72576	6608.97	0.222656	0.999993
4.425	56.4953	-1.72978	6608.95	0.503906	0.999991
4.43333	56.5661	-1.7326	6608.97	0.714844	0.999994
4.44167	56.6347	-1.73497	6608.98	0.492188	0.999995
4.45	56.709	-1.73797	6608.98	0.152344	0.999996
4.45833	56.7859	-1.74098	6608.95	0.0820312	0.999991
4.46667	56.863	-1.74412	6608.94	0.164062	0.999988
4.475	56.9365	-1.74674	6608.94	0.386719	0.99999
4.48333	57.0028	-1.74865	6608.97	0.292969	0.999993
4.49167	57.0756	-1.75136	6608.98	0.0820312	0.999995
4.5	57.1507	-1.75433	6608.96	-0.269531	0.999992
4.50833	57.2228	-1.75706	6608.94	-0.210938	0.999989
4.51667	57.3028	-1.76065	6608.94	-0.0585938	0.999989
4.525	57.3852	-1.76394	6608.96	0.164062	0.999992
4.53333	57.4647	-1.76695	6608.98	0.140625	0.999995
4.54167	57.546	-1.77042	6608.98	-0.152344	0.999995
4.55	57.6266	-1.77393	6608.95	-0.152344	0.999991
4.55833	57.7075	-1.77761	6608.95	0.210938	0.99999
4.56667	57.7915	-1.7818	6608.95	0.65625	0.999991
4.575	57.8703	-1.78521	6608.97	0.726562	0.999993
4.58333	57.956	-1.78917	6608.97	0.503906	0.999994
4.59167	58.0458	-1.79334	6608.95	0.234375	0.999991
4.6	58.13	-1.79691	6608.92	0.445312	0.999986
4.60833	58.2084	-1.80053	6608.9	0.785156	0.999983
4.61667	58.2819	-1.8037	6608.92	1.01953	0.999985
4.625	58.3553	-1.80707	6608.93	0.890625	0.999988
4.63333	58.4407	-1.81147	6608.93	0.46875	0.999988
4.64167	58.5257	-1.81556	6608.91	0.246094	0.999985
4.65	58.6152	-1.82013	6608.89	0.386719	0.999981
4.65833	58.7119	-1.82541	6608.88	0.679688	0.99998
4.66667	58.8001	-1.82995	6608.9	0.761719	0.999983
4.675	58.8782	-1.83329	6608.91	0.539062	0.999985
4.68333	58.9564	-1.83647	6608.9	0.246094	0.999983
4.69167	59.0377	-1.84005	6608.87	0.199219	0.999979
4.7	59.1273	-1.84452	6608.86	0.46875	0.999977
4.70833	59.2098	-1.84796	6608.87	0.679688	0.999979
4.71667	59.2783	-1.84982	6608.89	0.527344	0.999981
4.725	59.3522	-1.85235	6608.89	0.152344	0.999982
4.73333	59.4308	-1.85576	6608.87	-0.199219	0.999979
4.74167	59.5021	-1.85851	6608.84	-0.128906	0.999974
4.75	59.5785	-1.86187	6608.84	0.152344	0.999974
4.75833	59.6616	-1.8658	6608.87	0.222656	0.999978
4.76667	59.7458	-1.86973	6608.89	0.0117188	0.999981
4.775	59.8307	-1.87374	6608.89	-0.292969	0.999981
4.78333	59.9139	-1.87737	6608.87	-0.492188	0.999978
4.79167	60.002	-1.88144	6608.86	-0.140625	0.999977
4.8	60.0916	-1.88589	6608.87	0.28125	0.999979
4.80833	60.1684	-1.88945	6608.89	0.292969	0.999981
4.81667	60.239	-1.89214	6608.9	0.0117188	0.999982
4.825	60.3132	-1.89524	6608.88	-0.210938	0.999981
4.83333	60.3811	-1.8973	6608.85	-0.0703125	0.999976
4.84167	60.4528	-1.89958	6608.84	0.292969	0.999975
4.85	60.5298	-1.90255	6608.86	0.515625	0.999977
4.85833	60.6024	-1.90473	6608.89	0.386719	0.999981
4.86667	60.679	-1.90775	6608.89	0.0234375	0.999981
4.875	60.755	-1.91052	6608.86	-0.246094	0.999978
4.88333	60.8336	-1.91346	6608.85	-0.164062	0.999975
4.89167	60.9136	-1.91643	6608.85	0.046875	0.999975
4.9	60.9892	-1.91867	6608.86	0.257812	0.999978
4.90833	61.0709	-1.92114	6608.88	-0.0351562	0.99998
4.91667	61.1555	-1.92433	6608.88	-0.398438	0.999979
4.925	61.2382	-1.92759	6608.86	-0.28125	0.999977
4.93333	61.3158	-1.93029	6608.86	-0.0820312	0.999977
4.94167	61.3974	-1.93365	6608.86	0.199219	0.999978
4.95	61.4765	-1.93645	6608.89	0.199219	0.999982
4.95833	61.5536	-1.93902	6608.9	-0.046875	0.999983
4.96667	61.624	-1.94148	6608.87	-0.0585938	0.999978
4.975	61.6959	-1.94383	6608.85	0.234375	0.999976
4.98333	61.7857	-1.94776	6608.85	0.515625	0.999975
4.99167	61.8729	-1.95118	6608.87	0.738281	0.999978
5	61.9549	-1.95403	6608.88	0.691406	0.99998
5.00833	62.0278	-1.95581	6608.86	0.445312	0.999977
5.01667	62.0957	-1.95735	6608.84	0.539062	0.999974
5.025	62.1643	-1.95941	6608.82	0.832031	0.999971
5.03333	62.2403	-1.96214	6608.83	1.125	0.999972
5.04167	62.316	-1.96505	6608.84	1.14844	0.999974
5.05	62.3998	-1.96826	6608.83	0.796875	0.999973
5.05833	62.4885	-1.97195	6608.81	0.644531	0.999969
5.06667	62.5678	-1.97473	6608.78	0.785156	0.999965
5.075	62.6445	-1.9777	6608.77	0.996094	0.999964
5.08333	62.7221	-1.98087	6608.78	1.04297	0.999965
5.09167	62.8095	-1.98539	6608.8	0.808594	0.999967
5.1	62.8997	-1.9905	6608.79	0.433594	0.999966
5.10833	62.978	-1.99339	6608.76	0.351562	0.999961
5.11667	63.0472	-1.99501	6608.75	0.632812	0.99996
5.125	63.1178	-1.99697	6608.75	0.914062	0.999961
5.13333	63.1996	-1.9999	6608.76	0.925781	0.999963
5.14167	63.2854	-2.0036	6608.77	0.585938	0.999964
5.15	63.3759	-2.00816	6608.75	0.386719	0.99996
5.15833	63.4597	-2.01192	6608.72	0.550781	0.999956
5.16667	63.5372	-2.01515	6608.71	0.832031	0.999954
5.175	63.6112	-2.01771	6608.72	0.761719	0.999956
5.18333	63.6895	-2.02031	6608.74	0.703125	0.999958
5.19167	63.7796	-2.02483	6608.72	0.410156	0.999956
5.2	63.8726	-2.03034	6608.7	0.339844	0.999953
5.20833	63.9656	-2.03565	6608.68	0.550781	0.99995
5.21667	64.051	-2.03987	6608.7	0.679688	0.999953
5.225	64.1284	-2.0425	6608.71	0.738281	0.999955
5.23333	64.206	-2.04506	6608.71	0.503906	0.999955
5.24167	64.2833	-2.04794	6608.69	0.410156	0.999951
5.25	64.3663	-2.0512	6608.66	0.503906	0.999947
5.25833	64.4509	-2.05506	6608.66	0.867188	0.999947
5.26667	64.5183	-2.05727	6608.67	0.925781	0.999949
5.275	64.5866	-2.05951	6608.68	0.785156	0.99995
5.28333	64.6677	-2.06255	6608.67	0.632812	0.999948
5.29167	64.7496	-2.0655	6608.64	0.632812	0.999944
5.3	64.8221	-2.06782	6608.63	0.726562	0.999942
5.30833	64.899	-2.07146	6608.64	0.878906	0.999943
5.31667	64.9726	-2.07467	6608.65	0.75	0.999945
5.325	65.0458	-2.07729	6608.64	0.480469	0.999943
5.33333	65.129	-2.08105	6608.61	0.328125	0.999939
5.34167	65.2096	-2.0842	6608.6	0.480469	0.999938
5.35	65.2965	-2.08785	6608.6	0.5625	0.999938
5.35833	65.3829	-2.09146	6608.62	0.433594	0.999941
5.36667	65.4628	-2.09509	6608.62	0.164062	0.999941
5.375	65.5384	-2.09842	6608.61	-0.046875	0.99994
5.38333	65.6247	-2.10268	6608.59	0.140625	0.999936
5.39167	65.7085	-2.10674	6608.59	0.269531	0.999936
5.4	65.7933	-2.1104	6608.61	0.386719	0.99994
5.40833	65.8791	-2.11469	6608.62	0.304688	0.999941
5.41667	65.9583	-2.11859	6608.61	0.164062	0.99994
5.425	66.0341	-2.12193	6608.59	0.140625	0.999936
5.43333	66.1127	-2.12582	6608.58	0.421875	0.999935
5.44167	66.2021	-2.13096	6608.59	0.691406	0.999936
5.45	66.2855	-2.13505	6608.6	0.527344	0.999938
5.45833	66.3645	-2.13905	6608.6	0.316406	0.999938
5.46667	66.4396	-2.14254	6608.58	0.257812	0.999934
5.475	66.5136	-2.14644	6608.55	0.421875	0.999931
5.48333	66.5875	-2.14973	6608.55	0.597656	0.999931
5.49167	66.6609	-2.15333	6608.58	0.609375	0.999935
5.5	66.7372	-2.15674	6608.59	0.527344	0.999936
5.50833	66.8195	-2.16087	6608.57	0.46875	0.999933
5.51667	66.9021	-2.16546	6608.54	0.410156	0.999929
5.525	66.9822	-2.17044	6608.54	0.574219	0.999928
5.53333	67.0629	-2.1747	6608.55	0.738281	0.99993
5.54167	67.1433	-2.17896	6608.56	0.65625	0.999931
5.55	67.2332	-2.18523	6608.54	0.65625	0.999928
5.55833	67.3208	-2.19216	6608.52	0.714844	0.999926
5.56667	67.405	-2.20015	6608.51	0.773438	0.999924
5.575	67.4923	-2.20781	6608.52	0.902344	0.999925
5.58333	67.5749	-2.21415	6608.53	0.902344	0.999927
5.59167	67.6533	-2.21916	6608.51	0.761719	0.999925
5.6	67.7391	-2.22415	6608.48	0.75	0.99992
5.60833	67.8233	-2.22785	6608.47	0.878906	0.999918
5.61667	67.905	-2.23195	6608.47	1.16016	0.999919
5.625	67.9935	-2.23685	6608.48	1.08984	0.99992
5.63333	68.0801	-2.24092	6608.47	0.949219	0.999919
5.64167	68.1609	-2.24279	6608.46	0.808594	0.999916
5.65	68.2386	-2.24326	6608.43	1.01953	0.999913
5.65833	68.314	-2.24452	6608.42	1.23047	0.999911
5.66667	68.3891	-2.24836	6608.44	1.30078	0.999914
5.675	68.4671	-2.25361	6608.43	1.14844	0.999913
5.68333	68.5437	-2.25839	6608.42	1.13672	0.99991
5.69167	68.6206	-2.26299	6608.39	1.06641	0.999906
5.7	68.6967	-2.2683	6608.37	0.996094	0.999903
5.70833	68.7696	-2.27464	6608.37	1.28906	0.999903
5.71667	68.8432	-2.28182	6608.38	1.27734	0.999904
5.725	68.9173	-2.28952	6608.36	1.27734	0.999902
5.73333	69.0046	-2.29858	6608.34	1.13672	0.999899
5.74167	69.0967	-2.30751	6608.34	1.14844	0.999898
5.75	69.1849	-2.31342	6608.33	1.16016	0.999897
5.75833	69.2715	-2.31863	6608.33	1.18359	0.999897
5.76667	69.3558	-2.32539	6608.31	1.05469	0.999894
5.775	69.437	-2.33209	6608.29	1.125	0.999891
5.78333	69.5142	-2.33808	6608.28	1.18359	0.999889
5.79167	69.587	-2.34166	6608.28	1.08984	0.999889
5.8	69.6588	-2.34537	6608.28	0.949219	0.999889
5.80833	69.7331	-2.34948	6608.27	0.808594	0.999888
5.81667	69.8121	-2.35403	6608.25	0.949219	0.999885
5.825	69.8892	-2.35868	6608.24	0.960938	0.999883
5.83333	69.9727	-2.36546	6608.24	1.11328	0.999884
5.84167	70.0516	-2.37309	6608.25	1.17188	0.999885
5.85	70.1239	-2.37839	6608.24	1.17188	0.999884
5.85833	70.1943	-2.38473	6608.21	0.949219	0.999879
5.86667	70.267	-2.39241	6608.2	1.25391	0.999876
5.875	70.3567	-2.40175	6608.18	1.34766	0.999875
5.88333	70.441	-2.41093	6608.18	1.41797	0.999875
5.89167	70.5263	-2.41866	6608.18	1.41797	0.999874
5.9	70.6039	-2.42663	6608.17	1.27734	0.999873
5.90833	70.6769	-2.43532	6608.14	1.25391	0.999867
5.91667	70.7422	-2.44315	6608.13	1.23047	0.999867
5.925	70.8186	-2.45013	6608.13	1.28906	0.999867
5.93333	70.9093	-2.45939	6608.12	1.20703	0.999866
5.94167	71.0008	-2.46985	6608.11	1.35938	0.999863
5.95	71.098	-2.47998	6608.09	1.28906	0.999861
5.95833	71.176	-2.48812	6608.08	1.44141	0.999859
5.96667	71.2593	-2.4952	6608.08	1.53516	0.999858
5.975	71.3472	-2.50335	6608.08	1.46484	0.999858
5.98333	71.432	-2.51223	6608.06	1.39453	0.999856
5.99167	71.5197	-2.52233	6608.03	1.62891	0.999851
6	71.6056	-2.53356	6608.01	1.86328	0.999848
6.00833	71.6894	-2.54662	6608	1.94531	0.999847
6.01667	71.7672	-2.55941	6608	2.08594	0.999847
6.025	71.8456	-2.57197	6607.99	2.07422	0.999846
6.03333	71.9206	-2.58459	6607.96	2.13281	0.99984
6.04167	71.9972	-2.59886	6607.92	2.33203	0.999836
6.05	72.0733	-2.61339	6607.91	2.46094	0.999834
6.05833	72.1462	-2.62683	6607.9	2.51953	0.999832
6.06667	72.2152	-2.63996	6607.89	2.51953	0.99983
6.075	72.2854	-2.65287	6607.85	2.50781	0.999824
6.08333	72.3638	-2.66514	6607.82	2.78906	0.999819
6.09167	72.4481	-2.67659	6607.8	3	0.999816
6.1	72.5279	-2.68835	6607.79	3	0.999816
6.10833	72.6073	-2.70149	6607.78	3.08203	0.999814
6.11667	72.6843	-2.71527	6607.75	3.09375	0.999809
6.125	72.7654	-2.73015	6607.69	3.24609	0.9998
6.13333	72.8473	-2.7476	6607.66	3.38672	0.999796
6.14167	72.9288	-2.76663	6607.65	3.62109	0.999794
6.15	73.0097	-2.78481	6607.63	3.76172	0.999791
6.15833	73.0908	-2.80234	6607.59	3.62109	0.999785
6.16667	73.1637	-2.82063	6607.54	3.67969	0.999778
6.175	73.2372	-2.84057	6607.52	3.83203	0.999774
6.18333	73.3125	-2.86045	6607.49	4.13672	0.99977
6.19167	73.3828	-2.87979	6607.47	4.07812	0.999766
6.2	73.4603	-2.89927	6607.44	3.99609	0.999763
6.20833	73.5411	-2.91939	6607.39	4.05469	0.999754
6.21667	73.6161	-2.93893	6607.34	4.25391	0.999748
6.225	73.693	-2.95818	6607.31	4.52344	0.999742
6.23333	73.7804	-2.98108	6607.29	4.58203	0.999739
6.24167	73.8637	-3.00648	6607.26	4.65234	0.999735
6.25	73.9479	-3.03168	6607.21	4.65234	0.999727
6.25833	74.0256	-3.05625	6607.16	4.80469	0.99972
6.26667	74.095	-3.08094	6607.11	5.01562	0.999713
6.275	74.1673	-3.10573	6607.09	5.29688	0.999709
6.28333	74.2416	-3.13205	6607.06	5.4375	0.999704
6.29167	74.3148	-3.16122	6607	5.51953	0.999695
6.3	74.3931	-3.19217	6606.94	5.89453	0.999687
6.30833	74.4774	-3.22587	6606.89	6.04688	0.999679
6.31667	74.5577	-3.26144	6606.85	6.21094	0.999673
6.325	74.6404	-3.29647	6606.81	6.29297	0.999666
6.33333	74.7188	-3.33249	6606.75	6.23438	0.999657
6.34167	74.799	-3.37019	6606.67	6.42188	0.999646
6.35	74.8819	-3.41099	6606.61	6.70312	0.999637
6.35833	74.9705	-3.45408	6606.57	6.82031	0.99963
6.36667	75.0537	-3.49859	6606.53	6.90234	0.999625
6.375	75.1305	-3.54223	6606.48	6.91406	0.999617
6.38333	75.1989	-3.58563	6606.41	6.84375	0.999606
6.39167	75.2634	-3.63013	6606.33	7.13672	0.999594
6.4	75.3305	-3.67607	6606.28	7.48828	0.999587
6.40833	75.4016	-3.72431	6606.23	7.6875	0.999579
6.41667	75.4728	-3.77396	6606.17	7.81641	0.99957
6.425	75.5413	-3.82581	6606.1	8.02734	0.999559
6.43333	75.6107	-3.87854	6606.02	8.15625	0.999547
6.44167	75.6807	-3.93405	6605.94	8.47266	0.999536
6.45	75.751	-3.9904	6605.89	8.60156	0.999528
6.45833	75.8195	-4.0485	6605.83	8.78906	0.999518
6.46667	75.8974	-4.1102	6605.74	8.98828	0.999505
6.475	75.9725	-4.17511	6605.65	9.12891	0.999492
6.48333	76.0373	-4.241	6605.57	9.35156	0.99948
6.49167	76.0996	-4.30836	6605.51	9.65625	0.999471
6.5	76.1683	-4.37669	6605.44	9.82031	0.999459
6.50833	76.2433	-4.44578	6605.35	9.83203	0.999446
6.51667	76.3222	-4.51869	6605.25	9.99609	0.999432
6.525	76.4013	-4.59308	6605.17	10.2656	0.999418
6.53333	76.4758	-4.67013	6605.09	10.4883	0.999406
6.54167	76.5559	-4.75028	6605.01	10.5	0.999394
6.55	76.6262	-4.82968	6604.92	10.6055	0.999381
6.55833	76.6903	-4.90975	6604.82	10.8047	0.999366
6.56667	76.7577	-4.99208	6604.72	10.9336	0.99935
6.575	76.8286	-5.07846	6604.64	11.1211	0.999339
6.58333	76.8987	-5.17064	6604.56	11.332	0.999327
6.59167	76.9668	-5.26794	6604.47	11.4258	0.999312
6.6	77.0317	-5.36638	6604.35	11.4961	0.999295
6.60833	77.0909	-5.46635	6604.25	11.7188	0.99928
6.61667	77.1503	-5.5685	6604.16	12.2227	0.999266
6.625	77.21	-5.67262	6604.06	12.5859	0.999251
6.63333	77.2799	-5.78235	6603.97	12.9141	0.999237
6.64167	77.3536	-5.89625	6603.86	13.1133	0.999221
6.65	77.4233	-6.01293	6603.74	13.4766	0.999203
6.65833	77.4923	-6.13174	6603.62	13.7695	0.999185
6.66667	77.5552	-6.25224	6603.51	13.9688	0.999168
6.675	77.6221	-6.37543	6603.39	14.3672	0.999149
6.68333	77.6903	-6.50253	6603.26	14.6484	0.99913
6.69167	77.757	-6.63444	6603.13	14.8594	0.99911
6.7	77.8216	-6.77036	6603.01	15.1523	0.999092
6.70833	77.8746	-6.90938	6602.9	15.5039	0.999075
6.71667	77.9299	-7.05198	6602.77	15.5273	0.999056
6.725	77.9898	-7.19796	6602.64	15.5625	0.999036
6.73333	78.0566	-7.34796	6602.5	15.8555	0.999015
6.74167	78.1155	-7.50202	6602.36	16.0078	0.998993
6.75	78.1743	-7.65988	6602.22	16.2305	0.998973
6.75833	78.2345	-7.82214	6602.1	16.1016	0.998954
6.76667	78.2941	-7.98914	6601.96	16.2305	0.998934
6.775	78.352	-8.15986	6601.81	16.3711	0.99891
6.78333	78.413	-8.33492	6601.68	16.3477	0.99889
6.79167	78.4789	-8.51516	6601.55	16.2656	0.998871
6.8	78.5358	-8.69986	6601.43	16.3242	0.998853
6.80833	78.5856	-8.88886	6601.29	16.4531	0.998831
6.81667	78.6308	-9.08309	6601.14	16.3711	0.998809
6.825	78.6813	-9.28263	6601	16.5117	0.998787
6.83333	78.7356	-9.48699	6600.87	16.582	0.998768
6.84167	78.7854	-9.69608	6600.74	16.6406	0.998748
6.85	78.8385	-9.9109	6600.59	16.4414	0.998726
6.85833	78.8928	-10.1318	6600.45	16.3711	0.998704
6.86667	78.9421	-10.3592	6600.3	16.2422	0.998682
6.875	78.9899	-10.5939	6600.17	16.1133	0.998662
6.88333	79.0475	-10.8367	6600.04	15.75	0.998643
6.89167	79.1044	-11.087	6599.92	15.457	0.998624
6.9	79.1577	-11.3455	6599.77	15.0234	0.998602
6.90833	79.2099	-11.6148	6599.64	14.6602	0.998583
6.91667	79.2546	-11.8931	6599.52	14.1445	0.998564
6.925	79.3005	-12.1817	6599.42	13.5938	0.998549
6.93333	79.3386	-12.4799	6599.31	13.0312	0.998531
6.94167	79.3762	-12.7892	6599.19	12.3281	0.998514
6.95	79.4164	-13.1098	6599.08	11.6016	0.998497
6.95833	79.4601	-13.4427	6598.99	10.8047	0.998483
6.96667	79.4974	-13.7853	6598.91	9.80859	0.998471
6.975	79.5263	-14.138	6598.83	8.60156	0.99846
6.98333	79.5555	-14.5	6598.75	7.39453	0.998447
6.99167	79.578	-14.8676	6598.68	6.33984	0.998436
7	79.5969	-15.2419	6598.62	5.08594	0.998428
7.00833	79.6124	-15.6229	6598.61	3.78516	0.998426
7.01667	79.6335	-16.0104	6598.59	2.40234	0.998423
7.025	79.6555	-16.4029	6598.58	0.949219	0.998421
7.03333	79.6733	-16.7971	6598.55	-0.398438	0.998417
7.04167	79.6932	-17.193	6598.56	-1.53516	0.998419
7.05	79.7089	-17.5894	6598.59	-2.32031	0.998424
7.05833	79.7239	-17.988	6598.63	-3.24609	0.998429
7.06667	79.7489	-18.3898	6598.67	-3.97266	0.998435
7.075	79.7818	-18.8006	6598.71	-4.58203	0.998441
7.08333	79.8179	-19.222	6598.75	-4.67578	0.998448
7.09167	79.8616	-19.6555	6598.8	-4.74609	0.998455
7.1	79.8876	-20.0966	6598.86	-4.73438	0.998464
7.10833	79.902	-20.5454	6598.91	-4.78125	0.998471
7.11667	79.9173	-21.0002	6598.93	-4.78125	0.998475
7.125	79.9333	-21.4594	6598.95	-5.42578	0.998478
7.13333	79.9536	-21.9195	6598.99	-6.50391	0.998484
7.14167	79.981	-22.3789	6599.03	-8.01562	0.998489
7.15	80.0029	-22.8352	6599.07	-10.3594	0.998495
7.15833	80.0196	-23.2833	6599.11	-13.418	0.998502
7.16667	80.038	-23.7198	6599.2	-16.9336	0.998516
7.175	80.0492	-24.1436	6599.34	-20.9297	0.998537
7.18333	80.0669	-24.5548	6599.53	-25.4414	0.998565
7.19167	80.0907	-24.9518	6599.77	-29.9766	0.998602
7.2	80.1176	-25.3347	6600.05	-34.4883	0.998644
7.20833	80.1388	-25.7016	6600.36	-38.0039	0.998692
7.21667	80.1519	-26.0538	6600.73	-41.1562	0.998747
7.225	80.1693	-26.3905	6601.15	-43.582	0.99881
7.23333	80.1917	-26.7083	6601.56	-44.8828	0.998873
7.24167	80.2163	-27.0046	6601.98	-45.293	0.998936
7.25	80.2428	-27.2771	6602.37	-44.7656	0.998995
7.25833	80.2737	-27.5241	6602.77	-43.2773	0.999056
7.26667	80.3075	-27.7457	6603.16	-41.0508	0.999114
7.275	80.3521	-27.9456	6603.51	-38.3906	0.999168
7.28333	80.3972	-28.1279	6603.83	-35.168	0.999216
7.29167	80.4491	-28.3	6604.09	-31.6641	0.999256
7.3	80.5142	-28.4684	6604.34	-27.7852	0.999293
7.30833	80.5721	-28.6377	6604.57	-24.1406	0.999327
7.31667	80.6203	-28.812	6604.76	-20.5664	0.999357
7.325	80.6698	-28.9924	6604.91	-17.0859	0.99938
7.33333	80.7199	-29.1786	6605.01	-13.8164	0.999394
7.34167	80.7699	-29.3699	6605.09	-10.5234	0.999406
7.35	80.8096	-29.5647	6605.17	-7.45312	0.999419
7.35833	80.8461	-29.7596	6605.23	-4.44141	0.999427
7.36667	80.888	-29.9477	6605.25	-1.51172	0.999431
7.375	80.9346	-30.1224	6605.25	1.65234	0.99943
7.38333	80.9842	-30.2767	6605.22	5.35547	0.999426
7.39167	81.038	-30.4031	6605.19	9.64453	0.999421
7.4	81.1021	-30.498	6605.13	14.0859	0.999413
7.40833	81.1762	-30.5593	6605.04	19.1836	0.999399
7.41667	81.2534	-30.5861	6604.87	24.7852	0.999374
7.425	81.3345	-30.5776	6604.64	30.9375	0.999339
7.43333	81.4231	-30.5315	6604.37	37.3711	0.999297
7.44167	81.5156	-30.448	6604.05	43.7344	0.99925
7.45	81.6147	-30.3292	6603.65	49.8984	0.999189
7.45833	81.7166	-30.1735	6603.18	55.6875	0.999118
7.46667	81.8148	-29.9793	6602.64	60.7148	0.999036
7.475	81.9218	-29.7485	6602.07	65.1562	0.99895
7.48333	82.037	-29.4805	6601.49	68.8125	0.998862
7.49167	82.1506	-29.1768	6600.88	71.2266	0.99877
7.5	82.2662	-28.8389	6600.23	72.5625	0.998671
7.50833	82.3811	-28.4665	6599.58	73.125	0.998573
7.51667	82.5002	-28.0608	6598.94	73.207	0.998476
7.525	82.6328	-27.6211	6598.32	72.4922	0.998382
7.53333	82.7686	-27.1464	6597.72	71.0391	0.998291
7.54167	82.9122	-26.6411	6597.13	68.8828	0.998203
7.55	83.0548	-26.1073	6596.54	66.5859	0.998114
7.55833	83.193	-25.5486	6595.97	64.0781	0.998027
7.56667	83.3436	-24.9719	6595.45	61.3594	0.997948
7.575	83.5012	-24.3818	6594.96	58.4414	0.997874
7.58333	83.6582	-23.7815	6594.49	55.3828	0.997803
7.59167	83.8204	-23.175	6594.03	52.1719	0.997733
7.6	83.9922	-22.5682	6593.6	49.0195	0.997668
7.60833	84.1647	-21.966	6593.2	46.0195	0.997608
7.61667	84.3317	-21.3727	6592.85	43.1016	0.997554
7.625	84.4944	-20.7924	6592.52	39.9727	0.997504
7.63333	84.6607	-20.228	6592.2	37.1016	0.997456
7.64167	84.8317	-19.6818	6591.89	34.5352	0.997409
7.65	84.9924	-19.1515	6591.61	32.0977	0.997367
7.65833	85.1501	-18.6367	6591.37	29.6719	0.997331
7.66667	85.3116	-18.1373	6591.16	27.6094	0.997299
7.675	85.4736	-17.6533	6590.94	25.6055	0.997266
7.68333	85.6301	-17.1832	6590.72	23.7656	0.997232
7.69167	85.7832	-16.7278	6590.53	22.1836	0.997203
7.7	85.9354	-16.2879	6590.37	20.543	0.99718
7.70833	86.0862	-15.8633	6590.22	19.043	0.997156
7.71667	86.2302	-15.4534	6590.06	17.4727	0.997133
7.725	86.373	-15.0585	6589.91	15.9727	0.997109
7.73333	86.519	-14.6795	6589.76	14.9883	0.997088
7.74167	86.6631	-14.3139	6589.66	13.8516	0.997071
7.75	86.7942	-13.9615	6589.57	12.5625	0.997059
7.75833	86.9262	-13.6225	6589.48	11.2852	0.997045
7.76667	87.0634	-13.2977	6589.39	10.1953	0.997031
7.775	87.2007	-12.9864	6589.28	9.19922	0.997014
7.78333	87.3399	-12.6869	6589.22	8.27344	0.997005
7.79167	87.4735	-12.3986	6589.17	7.40625	0.996998
7.8	87.6088	-12.1203	6589.12	6.63281	0.996991
7.80833	87.7466	-11.8517	6589.06	5.69531	0.996981
7.81667	87.8763	-11.5891	6589	4.89844	0.996972
7.825	87.9979	-11.3341	6588.97	4.67578	0.996967
7.83333	88.1287	-11.0894	6588.96	4.21875	0.996965
7.84167	88.265	-10.8531	6588.93	3.5625	0.996962
7.85	88.3892	-10.6236	6588.91	2.91797	0.996959
7.85833	88.5038	-10.4016	6588.87	2.54297	0.996953
7.86667	88.6149	-10.1876	6588.83	2.53125	0.996946
7.875	88.7279	-9.97881	6588.82	2.54297	0.996945
7.88333	88.8368	-9.77691	6588.83	2.23828	0.996946
7.89167	88.9424	-9.58239	6588.81	2.09766	0.996944
7.9	89.0489	-9.39386	6588.79	1.73438	0.99694
7.90833	89.1596	-9.21202	6588.76	1.66406	0.996935
7.91667	89.2648	-9.03546	6588.74	1.60547	0.996933
7.925	89.368	-8.86419	6588.75	1.61719	0.996933
7.93333	89.4777	-8.69983	6588.74	1.34766	0.996933
7.94167	89.5961	-8.54092	6588.73	1.08984	0.996931
7.95	89.7128	-8.38637	6588.69	1.04297	0.996925
7.95833	89.8254	-8.23782	6588.69	1.03125	0.996924
7.96667	89.9349	-8.09396	6588.69	0.972656	0.996925
7.975	90.041	-7.95329	6588.7	0.75	0.996927
7.98333	90.1497	-7.81833	6588.7	0.691406	0.996926
7.99167	90.2555	-7.68806	6588.67	0.410156	0.996922
8	90.358	-7.56078	6588.66	0.550781	0.99692
8.00833	90.4614	-7.43787	6588.66	0.621094	0.996921
8.01667	90.5597	-7.31879	6588.68	0.667969	0.996923
8.025	90.6585	-7.20397	6588.67	0.644531	0.996922
8.03333	90.7574	-7.09275	6588.66	0.621094	0.99692
8.04167	90.8551	-6.98412	6588.64	0.773438	0.996918
8.05	90.9546	-6.87935	6588.64	0.855469	0.996918
8.05833	91.0607	-6.7774	6588.65	0.949219	0.996919
8.06667	91.1628	-6.67846	6588.64	0.9375	0.996918
8.075	91.2626	-6.58149	6588.62	1.06641	0.996914
8.08333	91.3702	-6.48966	6588.59	1.14844	0.996911
8.09167	91.4749	-6.40081	6588.59	1.35938	0.99691
8.1	91.579	-6.31455	6588.6	1.44141	0.996911
8.10833	91.6826	-6.2302	6588.59	1.3125	0.99691
8.11667	91.7772	-6.14716	6588.57	1.18359	0.996907
8.125	91.8719	-6.06644	6588.54	1.18359	0.996903
8.13333	91.9698	-5.98714	6588.53	1.38281	0.9969
8.14167	92.0681	-5.91191	6588.53	1.44141	0.9969
8.15	92.1681	-5.83938	6588.53	1.44141	0.996901
8.15833	92.269	-5.7706	6588.52	1.30078	0.996899
8.16667	92.3549	-5.70051	6588.5	1.28906	0.996896
8.175	92.4331	-5.63011	6588.48	1.35938	0.996893
8.18333	92.5151	-5.5622	6588.48	1.44141	0.996893
8.19167	92.6042	-5.49672	6588.47	1.51172	0.996892
8.2	92.7038	-5.43281	6588.46	1.51172	0.99689
8.20833	92.8003	-5.37087	6588.44	1.57031	0.996887
8.21667	92.8995	-5.31388	6588.41	1.65234	0.996883
8.225	92.9989	-5.25792	6588.41	1.79297	0.996882
8.23333	93.0968	-5.20254	6588.41	1.73438	0.996882
8.24167	93.1937	-5.14799	6588.39	1.65234	0.99688
8.25	93.289	-5.09515	6588.36	1.66406	0.996876
8.25833	93.3874	-5.04523	6588.34	1.60547	0.996872
8.26667	93.4913	-4.99692	6588.33	1.59375	0.99687
8.275	93.586	-4.94931	6588.33	1.51172	0.99687
8.28333	93.6783	-4.9038	6588.32	1.34766	0.99687
8.29167	93.7748	-4.85994	6588.3	1.20703	0.996866
8.3	93.8618	-4.8145	6588.28	1.20703	0.996863
8.30833	93.9407	-4.76918	6588.27	1.13672	0.996862
8.31667	94.0235	-4.72556	6588.28	1.04297	0.996863
8.325	94.1049	-4.68269	6588.28	0.996094	0.996863
8.33333	94.1972	-4.64183	6588.26	0.703125	0.996861
8.34167	94.304	-4.6034	6588.24	0.621094	0.996857
8.35	94.396	-4.56416	6588.23	0.632812	0.996856
8.35833	94.4809	-4.52523	6588.24	0.714844	0.996857
8.36667	94.5618	-4.48693	6588.24	0.667969	0.996857
8.375	94.6469	-4.45065	6588.24	0.527344	0.996857
8.38333	94.7392	-4.41667	6588.23	0.445312	0.996855
8.39167	94.8419	-4.38442	6588.22	0.445312	0.996854
8.4	94.9406	-4.35205	6588.22	0.386719	0.996854
8.40833	95.0385	-4.32054	6588.23	0.234375	0.996855
8.41667	95.1334	-4.29004	6588.22	0.375	0.996854
8.425	95.2239	-4.26012	6588.2	0.445312	0.996851
8.43333	95.3161	-4.23149	6588.2	0.351562	0.99685
8.44167	95.4142	-4.20442	6588.21	0.421875	0.996852
8.45	95.5122	-4.17759	6588.22	0.480469	0.996854
8.45833	95.602	-4.15036	6588.21	0.550781	0.996852
8.46667	95.6888	-4.12367	6588.19	0.480469	0.99685
8.475	95.774	-4.09709	6588.19	0.550781	0.99685
8.48333	95.858	-4.0718	6588.19	0.691406	0.996849
8.49167	95.9409	-4.04754	6588.19	0.761719	0.996849
8.5	96.0255	-4.02326	6588.17	0.761719	0.996847
8.50833	96.1071	-3.99935	6588.16	0.761719	0.996845
8.51667	96.19	-3.97675	6588.15	0.972656	0.996844
8.525	96.272	-3.95424	6588.15	1.04297	0.996844
8.53333	96.352	-3.93186	6588.16	1.04297	0.996844
8.54167	96.437	-3.91166	6588.14	1.05469	0.996843
8.55	96.5198	-3.89176	6588.13	1.13672	0.99684
8.55833	96.5894	-3.87033	6588.11	1.34766	0.996837
8.56667	96.6633	-3.84846	6588.1	1.57031	0.996836
8.575	96.7438	-3.82635	6588.1	1.71094	0.996836
8.58333	96.8322	-3.80561	6588.09	1.55859	0.996834
8.59167	96.9265	-3.78599	6588.07	1.64062	0.996831
8.6	97.0181	-3.76613	6588.04	1.88672	0.996827
8.60833	97.1079	-3.7478	6588.02	2.03906	0.996824
8.61667	97.1905	-3.73002	6588.01	2.03906	0.996823
8.625	97.2718	-3.71143	6588.01	1.88672	0.996823
8.63333	97.3604	-3.69234	6587.99	1.95703	0.996819
8.64167	97.4622	-3.67668	6587.95	1.94531	0.996814
8.65	97.5635	-3.66311	6587.93	1.99219	0.99681
8.65833	97.6566	-3.64922	6587.93	1.92188	0.99681
8.66667	97.7432	-3.63634	6587.93	2.01562	0.99681
8.675	97.8223	-3.62313	6587.9	1.72266	0.996806
8.68333	97.8991	-3.61016	6587.88	1.5	0.996802
8.69167	97.9814	-3.59651	6587.85	1.48828	0.996799
8.7	98.07	-3.58368	6587.85	1.54688	0.996799
8.70833	98.1573	-3.57036	6587.85	1.32422	0.996798
8.71667	98.2452	-3.55874	6587.85	1.17188	0.996798
8.725	98.3325	-3.54592	6587.83	1.125	0.996795
8.73333	98.4126	-3.53131	6587.8	1.28906	0.996791
8.74167	98.4986	-3.51859	6587.8	1.51172	0.99679
8.75	98.5845	-3.50562	6587.82	1.42969	0.996793
8.75833	98.6737	-3.49339	6587.81	1.64062	0.996791
8.76667	98.7618	-3.48057	6587.78	1.76953	0.996788
8.775	98.8476	-3.46874	6587.75	1.86328	0.996782
8.78333	98.9391	-3.45648	6587.73	2.02734	0.99678
8.79167	99.0377	-3.44642	6587.73	2.40234	0.99678
8.8	99.1253	-3.43526	6587.71	2.26172	0.996777
8.80833	99.2002	-3.42341	6587.68	2.09766	0.996772
8.81667	99.2775	-3.41341	6587.65	2.09766	0.996768
8.825	99.3602	-3.40303	6587.63	2.21484	0.996765
8.83333	99.4449	-3.3929	6587.62	2.27344	0.996763
8.84167	99.531	-3.38331	6587.62	1.99219	0.996763
8.85	99.6199	-3.37393	6587.61	1.78125	0.996761
8.85833	99.7104	-3.36435	6587.57	1.82812	0.996756
8.86667	99.7903	-3.35443	6587.54	1.88672	0.996752
8.875	99.8702	-3.34404	6587.54	1.875	0.996751
8.88333	99.9547	-3.33456	6587.54	1.95703	0.996752
8.89167	100.053	-3.32663	6587.53	1.91016	0.99675
8.9	100.154	-3.31714	6587.5	1.83984	0.996745
8.90833	100.239	-3.30486	6587.47	2.00391	0.996741
8.91667	100.316	-3.2914	6587.46	2.25	0.996739
8.925	100.396	-3.27714	6587.46	2.46094	0.996738
8.93333	100.481	-3.26558	6587.45	2.44922	0.996737
8.94167	100.566	-3.2539	6587.42	2.39062	0.996733
8.95	100.656	-3.24336	6587.38	2.54297	0.996726
8.95833	100.743	-3.23425	6587.35	2.75391	0.996722
8.96667	100.823	-3.22301	6587.34	2.8125	0.996721
8.975	100.902	-3.21124	6587.33	2.80078	0.996719
8.98333	100.987	-3.20131	6587.3	2.56641	0.996715
8.99167	101.08	-3.19522	6587.26	2.26172	0.996709
9	101.178	-3.1914	6587.23	2.32031	0.996705
9.00833	101.272	-3.18741	6587.22	2.25	0.996703
9.01667	101.361	-3.1828	6587.21	2.13281	0.996702
9.025	101.449	-3.17683	6587.2	1.75781	0.9967
9.03333	101.535	-3.17	6587.19	1.82812	0.996698
9.04167	101.61	-3.16187	6587.16	1.76953	0.996693
9.05	101.689	-3.15431	6587.15	1.64062	0.996692
9.05833	101.777	-3.14763	6587.15	1.5	0.996692
9.06667	101.862	-3.14156	6587.15	1.51172	0.996692
9.075	101.946	-3.13456	6587.11	1.75781	0.996686
9.08333	102.034	-3.12749	6587.08	1.67578	0.996682
9.09167	102.117	-3.12045	6587.08	1.81641	0.996682
9.1	102.199	-3.11201	6587.09	1.72266	0.996683
9.10833	102.28	-3.10475	6587.08	1.86328	0.996681
9.11667	102.359	-3.09788	6587.04	1.55859	0.996676
9.125	102.451	-3.09152	6587.02	1.6875	0.996672
9.13333	102.542	-3.08543	6587	1.875	0.996669
9.14167	102.617	-3.0789	6587.01	1.94531	0.99667
9.15	102.689	-3.07188	6587	1.73438	0.996669
9.15833	102.766	-3.06496	6586.98	1.5	0.996666
9.16667	102.848	-3.05816	6586.94	1.52344	0.996661
9.175	102.929	-3.05096	6586.93	1.60547	0.996659
9.18333	103.006	-3.04382	6586.93	1.76953	0.996659
9.19167	103.089	-3.03724	6586.93	1.58203	0.996659
9.2	103.176	-3.03151	6586.92	1.53516	0.996657
9.20833	103.261	-3.02597	6586.89	1.33594	0.996653
9.21667	103.35	-3.02081	6586.87	1.48828	0.996649
9.225	103.443	-3.01566	6586.86	1.62891	0.996648
9.23333	103.534	-3.00979	6586.86	1.62891	0.996649
9.24167	103.626	-3.00414	6586.85	1.41797	0.996647
9.25	103.714	-2.99827	6586.83	1.38281	0.996644
9.25833	103.802	-2.99231	6586.8	1.51172	0.99664
9.26667	103.898	-2.98697	6586.79	1.72266	0.996638
9.275	103.99	-2.98116	6586.8	1.78125	0.996639
9.28333	104.072	-2.97425	6586.8	1.55859	0.996639
9.29167	104.15	-2.96677	6586.78	1.54688	0.996635
9.3	104.23	-2.95972	6586.74	1.64062	0.99663
9.30833	104.316	-2.95355	6586.72	1.86328	0.996626
9.31667	104.408	-2.94843	6586.72	1.93359	0.996626
9.325	104.491	-2.94251	6586.72	1.78125	0.996627
9.33333	104.567	-2.93608	6586.7	1.57031	0.996625
9.34167	104.644	-2.92995	6586.67	1.5	0.996619
9.35	104.724	-2.92456	6586.64	1.55859	0.996614
9.35833	104.798	-2.91833	6586.64	1.69922	0.996614
9.36667	104.877	-2.91222	6586.65	1.6875	0.996616
9.375	104.975	-2.90821	6586.64	1.39453	0.996616
9.38333	105.077	-2.9044	6586.62	1.24219	0.996611
9.39167	105.17	-2.89936	6586.59	1.38281	0.996607
9.4	105.251	-2.89283	6586.57	1.67578	0.996605
9.40833	105.34	-2.88707	6586.58	1.75781	0.996606
9.41667	105.433	-2.88166	6586.59	1.62891	0.996607
9.425	105.52	-2.87584	6586.56	1.48828	0.996603
9.43333	105.603	-2.8698	6586.52	1.5	0.996597
9.44167	105.689	-2.86374	6586.5	1.78125	0.996593
9.45	105.777	-2.85798	6586.5	1.88672	0.996594
9.45833	105.85	-2.85071	6586.51	1.82812	0.996595
9.46667	105.918	-2.84304	6586.49	1.54688	0.996592
9.475	105.996	-2.83665	6586.46	1.39453	0.996588
9.48333	106.09	-2.83234	6586.43	1.46484	0.996583
9.49167	106.178	-2.82755	6586.42	1.81641	0.996582
9.5	106.261	-2.82202	6586.44	1.74609	0.996584
9.50833	106.351	-2.81719	6586.43	1.40625	0.996584
9.51667	106.439	-2.81255	6586.41	1.05469	0.996579
9.525	106.528	-2.80809	6586.38	1.06641	0.996575
9.53333	106.617	-2.80384	6586.35	1.32422	0.996571
9.54167	106.707	-2.80007	6586.36	1.52344	0.996573
9.55	106.796	-2.79591	6586.37	1.35938	0.996575
9.55833	106.883	-2.79136	6586.37	0.925781	0.996575
9.56667	106.97	-2.78631	6586.34	0.914062	0.996569
9.575	107.054	-2.78103	6586.31	1.20703	0.996566
9.58333	107.14	-2.77617	6586.31	1.5	0.996565
9.59167	107.222	-2.77109	6586.32	1.62891	0.996567
9.6	107.302	-2.76566	6586.33	1.54688	0.996568
9.60833	107.385	-2.76068	6586.3	1.25391	0.996563
9.61667	107.469	-2.75601	6586.25	1.40625	0.996556
9.625	107.549	-2.75042	6586.24	1.62891	0.996554
9.63333	107.633	-2.74499	6586.24	1.86328	0.996554
9.64167	107.716	-2.73986	6586.24	1.80469	0.996555
9.65	107.793	-2.73452	6586.23	1.52344	0.996553
9.65833	107.869	-2.72954	6586.2	1.30078	0.996548
9.66667	107.947	-2.72462	6586.17	1.64062	0.996544
9.675	108.028	-2.72036	6586.17	1.86328	0.996543
9.68333	108.107	-2.71625	6586.18	1.86328	0.996545
9.69167	108.188	-2.71201	6586.17	1.72266	0.996544
9.7	108.265	-2.70732	6586.14	1.5	0.99654
9.70833	108.354	-2.70426	6586.1	1.57031	0.996533
9.71667	108.447	-2.702	6586.08	1.85156	0.996531
9.725	108.539	-2.69913	6586.09	2.13281	0.996532
9.73333	108.629	-2.69561	6586.09	2.0625	0.996532
9.74167	108.713	-2.69111	6586.07	1.72266	0.996529
9.75	108.799	-2.68689	6586.04	1.66406	0.996524
9.75833	108.886	-2.68213	6586.01	2.00391	0.99652
9.76667	108.968	-2.67625	6586	2.42578	0.996518
9.775	109.049	-2.67023	6586	2.42578	0.996518
9.78333	109.139	-2.66508	6586	2.14453	0.996518
9.79167	109.229	-2.66044	6585.96	1.93359	0.996513
9.8	109.315	-2.65519	6585.92	2.00391	0.996505
9.80833	109.4	-2.65019	6585.89	2.29688	0.996501
9.81667	109.482	-2.64538	6585.89	2.51953	0.996501
9.825	109.569	-2.64134	6585.89	2.50781	0.996502
9.83333	109.657	-2.63716	6585.88	1.92188	0.9965
9.84167	109.749	-2.63324	6585.84	1.71094	0.996495
9.85	109.846	-2.63025	6585.81	1.79297	0.996489
9.85833	109.943	-2.62729	6585.79	2.15625	0.996486
9.86667	110.031	-2.62376	6585.79	2.29688	0.996486
9.875	110.11	-2.61918	6585.8	2.02734	0.996488
9.88333	110.186	-2.61386	6585.77	1.51172	0.996484
9.89167	110.263	-2.60877	6585.74	1.27734	0.996478
9.9	110.346	-2.60454	6585.71	1.25391	0.996474
9.90833	110.431	-2.601	6585.7	1.24219	0.996473
9.91667	110.515	-2.59749	6585.71	1.17188	0.996475
9.925	110.595	-2.59345	6585.72	0.691406	0.996476
9.93333	110.67	-2.58903	6585.7	0.269531	0.996473
9.94167	110.75	-2.5853	6585.69	0.199219	0.996471
9.95	110.839	-2.58279	6585.69	0.421875	0.996471
9.95833	110.936	-2.58054	6585.71	0.480469	0.996474
9.96667	111.032	-2.57796	6585.72	0.292969	0.996475
9.975	111.123	-2.5746	6585.71	0.0351562	0.996475
9.98333	111.209	-2.57083	6585.69	-0.0117188	0.996471
9.99167	111.298	-2.56674	6585.67	0.375	0.996468
10	111.386	-2.56212	6585.67	0.75	0.996468
10.0083	111.475	-2.55813	6585.69	0.667969	0.996472
10.0167	111.568	-2.55474	6585.7	0.433594	0.996473
10.025	111.659	-2.55098	6585.69	0.140625	0.996471
10.0333	111.744	-2.54629	6585.66	0.128906	0.996466
10.0417	111.822	-2.5411	6585.64	0.609375	0.996464
10.05	111.904	-2.53662	6585.66	0.808594	0.996467
10.0583	111.983	-2.53251	6585.68	0.644531	0.99647
10.0667	112.067	-2.52893	6585.68	0.28125	0.99647
10.075	112.143	-2.5247	6585.66	0.046875	0.996466
10.0833	112.224	-2.52099	6585.62	0.234375	0.996461
10.0917	112.306	-2.51726	6585.63	0.515625	0.996462
10.1	112.388	-2.51309	6585.65	0.585938	0.996464
10.1083	112.471	-2.50865	6585.66	0.375	0.996467
10.1167	112.556	-2.50423	6585.65	0.175781	0.996465
10.125	112.64	-2.49977	6585.62	0.0585938	0.996461
10.1333	112.724	-2.49572	6585.62	0.574219	0.99646
10.1417	112.816	-2.49228	6585.63	1.00781	0.996462
10.15	112.907	-2.48814	6585.65	1.21875	0.996465
10.1583	112.996	-2.48399	6585.64	1.00781	0.996464
10.1667	113.071	-2.47859	6585.62	0.949219	0.99646
10.175	113.148	-2.47353	6585.58	1.32422	0.996454
10.1833	113.227	-2.46868	6585.56	1.98047	0.996452
10.1917	113.313	-2.46496	6585.56	2.19141	0.996452
10.2	113.404	-2.46218	6585.57	2.03906	0.996453
10.2083	113.496	-2.45926	6585.54	1.81641	0.996449
10.2167	113.579	-2.45507	6585.51	1.72266	0.996444
10.225	113.651	-2.44952	6585.46	1.94531	0.996437
10.2333	113.722	-2.44448	6585.46	2.23828	0.996437
10.2417	113.805	-2.44021	6585.47	2.25	0.996438
10.25	113.899	-2.43689	6585.46	1.89844	0.996437
10.2583	114.001	-2.4347	6585.44	1.72266	0.996433
10.2667	114.098	-2.43272	6585.4	1.64062	0.996427
10.275	114.195	-2.4302	6585.38	1.99219	0.996424
10.2833	114.285	-2.42661	6585.38	2.13281	0.996424
10.2917	114.372	-2.42276	6585.39	1.93359	0.996425
10.3	114.461	-2.41874	6585.36	1.72266	0.996422
10.3083	114.556	-2.4159	6585.33	1.64062	0.996416
10.3167	114.649	-2.41213	6585.3	1.78125	0.996412
10.325	114.727	-2.40713	6585.29	2.12109	0.996411
10.3333	114.807	-2.40249	6585.3	2.05078	0.996413
10.3417	114.886	-2.39784	6585.29	1.86328	0.996411
10.35	114.961	-2.39247	6585.26	1.66406	0.996407
10.3583	115.037	-2.38742	6585.23	1.67578	0.996401
10.3667	115.116	-2.38317	6585.2	1.95703	0.996398
10.375	115.196	-2.3794	6585.21	2.14453	0.996399
10.3833	115.278	-2.37583	6585.21	1.93359	0.996398
10.3917	115.364	-2.37248	6585.19	1.65234	0.996395
10.4	115.45	-2.36952	6585.16	1.58203	0.996391
10.4083	115.541	-2.36715	6585.13	1.73438	0.996386
10.4167	115.637	-2.36491	6585.12	2.08594	0.996386
10.425	115.725	-2.36161	6585.13	1.86328	0.996387
10.4333	115.808	-2.35772	6585.12	1.57031	0.996386
10.4417	115.89	-2.3534	6585.09	1.42969	0.996381
10.45	115.966	-2.34869	6585.06	1.51172	0.996376
10.4583	116.045	-2.34374	6585.04	1.74609	0.996373
10.4667	116.134	-2.33997	6585.05	1.67578	0.996375
10.475	116.222	-2.33636	6585.06	1.59375	0.996376
10.4833	116.308	-2.33266	6585.04	1.28906	0.996373
10.4917	116.393	-2.32841	6585	1.20703	0.996367
10.5	116.475	-2.32428	6584.98	1.42969	0.996364
10.5083	116.562	-2.3205	6584.99	1.57031	0.996365
10.5167	116.652	-2.31724	6584.99	1.57031	0.996366
10.525	116.742	-2.31398	6584.99	1.41797	0.996365
10.5333	116.825	-2.31039	6584.96	1.19531	0.99636
10.5417	116.906	-2.30721	6584.92	1.40625	0.996355
10.55	116.989	-2.30428	6584.92	1.6875	0.996355
10.5583	117.065	-2.3006	6584.93	1.65234	0.996356
10.5667	117.149	-2.29748	6584.92	1.60547	0.996355
10.575	117.242	-2.29558	6584.9	1.39453	0.996352
10.5833	117.334	-2.29356	6584.86	1.54688	0.996346
10.5917	117.42	-2.29079	6584.85	1.83984	0.996344
10.6	117.499	-2.28718	6584.85	1.91016	0.996345
10.6083	117.577	-2.28356	6584.85	1.91016	0.996345
10.6167	117.668	-2.2807	6584.84	1.85156	0.996343
10.625	117.773	-2.27892	6584.79	1.69922	0.996335
10.6333	117.872	-2.27624	6584.77	2.0625	0.996332
10.6417	117.966	-2.27316	6584.77	2.25	0.996332
10.65	118.053	-2.26968	6584.76	2.29688	0.996331
10.6583	118.127	-2.26491	6584.75	2.23828	0.996329
10.6667	118.199	-2.25997	6584.72	1.93359	0.996325
10.675	118.283	-2.25556	6584.68	2.21484	0.996318
10.6833	118.376	-2.2523	6584.67	2.50781	0.996316
10.6917	118.466	-2.24875	6584.66	2.60156	0.996316
10.7	118.556	-2.24614	6584.66	2.44922	0.996315
10.7083	118.634	-2.24167	6584.63	2.37891	0.996311
10.7167	118.71	-2.23691	6584.58	2.30859	0.996304
10.725	118.786	-2.23313	6584.56	2.46094	0.9963
10.7333	118.871	-2.22914	6584.55	2.47266	0.996298
10.7417	118.965	-2.22605	6584.55	2.30859	0.996298
10.75	119.063	-2.22327	6584.52	2.16797	0.996295
10.7583	119.148	-2.2194	6584.49	2.01562	0.996289
10.7667	119.23	-2.21514	6584.46	2.21484	0.996285
10.775	119.319	-2.21223	6584.46	2.17969	0.996285
10.7833	119.405	-2.20857	6584.46	2.16797	0.996286
10.7917	119.49	-2.20499	6584.45	1.88672	0.996284
10.8	119.575	-2.20148	6584.42	1.81641	0.996278
10.8083	119.663	-2.19736	6584.38	2.02734	0.996272
10.8167	119.75	-2.19372	6584.36	2.16797	0.996271
10.825	119.83	-2.18934	6584.37	2.27344	0.996271
10.8333	119.906	-2.18435	6584.37	2.21484	0.996271
10.8417	119.99	-2.18067	6584.33	2.14453	0.996266
10.85	120.075	-2.17762	6584.29	2.15625	0.99626
10.8583	120.158	-2.1739	6584.28	2.32031	0.996257
10.8667	120.241	-2.17005	6584.27	2.48438	0.996257
10.875	120.319	-2.16558	6584.27	2.40234	0.996256
10.8833	120.392	-2.1611	6584.24	2.17969	0.996251
10.8917	120.467	-2.15678	6584.2	2.10938	0.996245
10.9	120.547	-2.15279	6584.17	2.19141	0.996241
10.9083	120.626	-2.1488	6584.16	2.32031	0.996239
10.9167	120.71	-2.14583	6584.17	2.08594	0.99624
10.925	120.793	-2.14286	6584.15	1.88672	0.996239
10.9333	120.874	-2.13985	6584.12	1.81641	0.996233
10.9417	120.957	-2.13686	6584.09	1.95703	0.99623
10.95	121.041	-2.13365	6584.08	2.02734	0.996228
10.9583	121.131	-2.13128	6584.09	2.12109	0.99623
10.9667	121.23	-2.12931	6584.08	2.05078	0.996228
10.975	121.33	-2.12755	6584.04	1.96875	0.996222
10.9833	121.424	-2.1252	6584.01	2.08594	0.996217
10.9917	121.516	-2.12288	6583.99	2.28516	0.996214
11	121.605	-2.12001	6583.99	2.50781	0.996214
11.0083	121.688	-2.11647	6583.98	2.27344	0.996213
11.0167	121.77	-2.11227	6583.95	1.98047	0.996208
11.025	121.854	-2.10779	6583.92	2.12109	0.996203
11.0333	121.942	-2.10429	6583.89	2.33203	0.996199
11.0417	122.025	-2.10051	6583.88	2.53125	0.996198
11.05	122.106	-2.09653	6583.89	2.40234	0.996199
11.0583	122.182	-2.0923	6583.88	2.27344	0.996197
11.0667	122.262	-2.08862	6583.83	2.30859	0.99619
11.075	122.353	-2.08577	6583.79	2.47266	0.996184
11.0833	122.443	-2.08255	6583.78	2.69531	0.996182
11.0917	122.531	-2.07891	6583.78	2.77734	0.996183
11.1	122.623	-2.07601	6583.76	2.70703	0.99618
11.1083	122.712	-2.0738	6583.73	2.40234	0.996174
11.1167	122.795	-2.07093	6583.68	2.46094	0.996168
11.125	122.877	-2.06724	6583.66	2.58984	0.996164
11.1333	122.965	-2.06399	6583.66	2.71875	0.996164
11.1417	123.053	-2.06056	6583.65	2.42578	0.996163
11.15	123.143	-2.05753	6583.63	2.33203	0.99616
11.1583	123.223	-2.05378	6583.59	2.37891	0.996153
11.1667	123.302	-2.05018	6583.56	2.60156	0.996149
11.175	123.391	-2.04781	6583.56	2.82422	0.996148
11.1833	123.476	-2.04479	6583.56	2.76562	0.996149
11.1917	123.555	-2.04053	6583.53	2.66016	0.996145
11.2	123.634	-2.03614	6583.49	2.67188	0.996138
11.2083	123.723	-2.03304	6583.44	2.83594	0.996131
11.2167	123.815	-2.03028	6583.42	3.12891	0.996128
11.225	123.905	-2.02733	6583.42	3.21094	0.996128
11.2333	123.985	-2.02315	6583.41	2.92969	0.996126
11.2417	124.061	-2.01829	6583.37	2.71875	0.99612
11.25	124.144	-2.01398	6583.33	2.69531	0.996113
11.2583	124.23	-2.01001	6583.29	2.82422	0.996109
11.2667	124.316	-2.00576	6583.29	2.87109	0.996109
11.275	124.409	-2.00315	6583.29	2.63672	0.996108
11.2833	124.505	-2.00091	6583.26	2.35547	0.996103
11.2917	124.593	-1.99803	6583.22	2.35547	0.996097
11.3	124.669	-1.99409	6583.19	2.35547	0.996093
11.3083	124.745	-1.98992	6583.18	2.56641	0.996092
11.3167	124.827	-1.98643	6583.19	2.48438	0.996093
11.325	124.915	-1.98422	6583.17	2.14453	0.99609
11.3333	124.998	-1.98171	6583.13	1.94531	0.996084
11.3417	125.082	-1.97913	6583.1	2.03906	0.996079
11.35	125.169	-1.97673	6583.08	2.20312	0.996076
11.3583	125.255	-1.97353	6583.08	2.13281	0.996076
11.3667	125.343	-1.9701	6583.08	1.98047	0.996076
11.375	125.429	-1.96645	6583.06	1.83984	0.996073
11.3833	125.52	-1.96345	6583.02	1.89844	0.996067
11.3917	125.615	-1.96079	6583	2.09766	0.996064
11.4	125.703	-1.9578	6583.01	2.09766	0.996066
11.4083	125.795	-1.95536	6583.01	2.08594	0.996065
11.4167	125.891	-1.95296	6582.98	1.94531	0.996061
11.425	125.98	-1.94948	6582.94	1.85156	0.996055
11.4333	126.058	-1.94489	6582.91	2.05078	0.99605
11.4417	126.14	-1.94083	6582.91	2.34375	0.99605
11.45	126.223	-1.93732	6582.91	2.28516	0.99605
11.4583	126.307	-1.93386	6582.89	1.99219	0.996048
11.4667	126.388	-1.93014	6582.86	1.92188	0.996044
11.475	126.47	-1.92649	6582.83	1.93359	0.996038
11.4833	126.565	-1.92369	6582.82	2.25	0.996036
11.4917	126.647	-1.91966	6582.82	2.19141	0.996036
11.5	126.728	-1.91557	6582.81	2.10938	0.996035
11.5083	126.808	-1.91163	6582.78	2.12109	0.996031
11.5167	126.89	-1.90841	6582.74	2.27344	0.996025
11.525	126.973	-1.90607	6582.72	2.54297	0.996022
11.5333	127.059	-1.90337	6582.72	2.67188	0.996022
11.5417	127.145	-1.90045	6582.72	2.60156	0.996022
11.55	127.23	-1.89735	6582.69	2.40234	0.996017
11.5583	127.309	-1.89362	6582.64	2.40234	0.99601
11.5667	127.382	-1.88933	6582.6	2.61328	0.996004
11.575	127.466	-1.88582	6582.59	2.95312	0.996003
11.5833	127.555	-1.8824	6582.59	2.88281	0.996003
11.5917	127.644	-1.87919	6582.58	2.73047	0.996001
11.6	127.735	-1.87605	6582.54	2.57812	0.995995
11.6083	127.824	-1.87188	6582.5	2.73047	0.995989
11.6167	127.913	-1.86786	6582.48	2.94141	0.995985
11.625	127.998	-1.86382	6582.48	3.01172	0.995985
11.6333	128.084	-1.86011	6582.46	2.77734	0.995982
11.6417	128.169	-1.85684	6582.42	2.63672	0.995977
11.65	128.253	-1.85365	6582.38	2.61328	0.99597
11.6583	128.335	-1.85037	6582.35	2.75391	0.995965
11.6667	128.416	-1.84685	6582.34	2.83594	0.995965
11.675	128.506	-1.84441	6582.35	2.63672	0.995966
11.6833	128.595	-1.84179	6582.32	2.30859	0.995962
11.6917	128.679	-1.8389	6582.28	2.17969	0.995956
11.7	128.756	-1.83566	6582.25	2.34375	0.99595
11.7083	128.838	-1.83255	6582.24	2.63672	0.995949
11.7167	128.925	-1.82933	6582.24	2.70703	0.995949
11.725	129.013	-1.82615	6582.23	2.40234	0.995948
11.7333	129.105	-1.82361	6582.2	2.26172	0.995942
11.7417	129.192	-1.82075	6582.15	2.48438	0.995936
11.75	129.274	-1.81699	6582.12	2.75391	0.995931
11.7583	129.353	-1.81257	6582.12	2.88281	0.995932
11.7667	129.439	-1.80893	6582.12	2.56641	0.995932
11.775	129.528	-1.80619	6582.09	2.12109	0.995927
11.7833	129.619	-1.80344	6582.04	2.03906	0.995919
11.7917	129.702	-1.80021	6582.01	2.26172	0.995915
11.8	129.786	-1.79701	6582	2.71875	0.995913
11.8083	129.874	-1.79358	6582.02	2.74219	0.995916
11.8167	129.965	-1.79017	6582.02	2.26172	0.995916
11.825	130.055	-1.78665	6581.98	1.85156	0.99591
11.8333	130.152	-1.78432	6581.93	1.93359	0.995903
11.8417	130.242	-1.78132	6581.9	2.14453	0.995897
11.85	130.322	-1.77774	6581.9	2.57812	0.995897
11.8583	130.4	-1.77367	6581.91	2.56641	0.995899
11.8667	130.483	-1.77043	6581.89	2.34375	0.995896
11.875	130.569	-1.76733	6581.85	2.17969	0.99589
11.8833	130.652	-1.76458	6581.82	2.37891	0.995886
11.8917	130.732	-1.7617	6581.8	2.64844	0.995883
11.9	130.81	-1.75843	6581.8	2.91797	0.995883
11.9083	130.89	-1.75553	6581.79	2.75391	0.995881
11.9167	130.974	-1.7525	6581.75	2.89453	0.995875
11.925	131.06	-1.74953	6581.7	3.12891	0.995867
11.9333	131.15	-1.74676	6581.67	3.35156	0.995864
11.9417	131.246	-1.74464	6581.66	3.64453	0.995862
11.95	131.342	-1.74173	6581.66	3.43359	0.995861
11.9583	131.436	-1.73819	6581.61	3.16406	0.995854
11.9667	131.523	-1.73387	6581.56	3.02344	0.995846
11.975	131.607	-1.72962	6581.52	3.375	0.995841
11.9833	131.693	-1.72583	6581.5	3.58594	0.995837
11.9917	131.777	-1.72193	6581.5	3.65625	0.995837
12	131.862	-1.71863	6581.49	3.09375	0.995835
12.0083	131.947	-1.71564	6581.45	2.73047	0.995829
12.0167	132.038	-1.71348	6581.39	2.94141	0.995821
12.025	132.129	-1.71111	6581.36	3.24609	0.995817
12.0333	132.218	-1.70857	6581.35	3.52734	0.995815
12.0417	132.3	-1.70572	6581.35	3.23438	0.995815
12.05	132.386	-1.70321	6581.33	2.87109	0.995812
12.0583	132.473	-1.70124	6581.28	2.75391	0.995804
12.0667	132.561	-1.69957	6581.23	3.07031	0.995796
12.075	132.654	-1.69783	6581.21	3.36328	0.995793
12.0833	132.737	-1.69451	6581.22	3.5625	0.995795
12.0917	132.816	-1.69138	6581.21	3.39844	0.995793
12.1	132.89	-1.68739	6581.16	2.96484	0.995786
12.1083	132.962	-1.68339	6581.11	2.87109	0.995778
12.1167	133.032	-1.67941	6581.07	3.10547	0.995773
12.125	133.107	-1.67578	6581.05	3.53906	0.99577
12.1333	133.186	-1.67246	6581.05	3.32812	0.995769
12.1417	133.27	-1.66941	6581.03	2.8125	0.995766
12.15	133.361	-1.6669	6580.99	2.50781	0.99576
12.1583	133.443	-1.66365	6580.95	2.58984	0.995754
12.1667	133.532	-1.66142	6580.92	2.67188	0.99575
12.175	133.63	-1.65953	6580.93	2.625	0.995751
12.1833	133.728	-1.65803	6580.93	2.4375	0.995751
12.1917	133.819	-1.65593	6580.9	2.23828	0.995746
12.2	133.903	-1.65328	6580.86	2.28516	0.99574
12.2083	133.99	-1.65085	6580.83	2.56641	0.995736
12.2167	134.087	-1.64959	6580.83	2.70703	0.995736
12.225	134.183	-1.6481	6580.83	2.625	0.995736
12.2333	134.27	-1.64525	6580.8	2.32031	0.995732
12.2417	134.354	-1.64233	6580.76	2.22656	0.995725
12.25	134.439	-1.64013	6580.71	2.57812	0.995718
12.2583	134.515	-1.63704	6580.7	3	0.995717
12.2667	134.59	-1.63311	6580.71	3.05859	0.995718
12.275	134.676	-1.63012	6580.71	2.77734	0.995717
12.2833	134.766	-1.62738	6580.67	2.57812	0.995712
12.2917	134.856	-1.62438	6580.62	2.57812	0.995704
12.3	134.942	-1.62106	6580.58	3.01172	0.995698
12.3083	135.022	-1.61727	6580.57	3.38672	0.995697
12.3167	135.104	-1.61427	6580.57	3.33984	0.995697
12.325	135.193	-1.61173	6580.54	3.14062	0.995692
12.3333	135.283	-1.6091	6580.5	2.91797	0.995685
12.3417	135.371	-1.60674	6580.45	3.12891	0.995679
12.35	135.462	-1.60523	6580.43	3.46875	0.995675
12.3583	135.551	-1.60351	6580.43	3.66797	0.995675
12.3667	135.636	-1.60175	6580.41	3.44531	0.995672
12.375	135.727	-1.60111	6580.37	3.09375	0.995667
12.3833	135.813	-1.6	6580.32	3.17578	0.995659
12.3917	135.896	-1.59851	6580.29	3.60938	0.995653
12.4	135.983	-1.59747	6580.27	3.94922	0.995651
12.4083	136.07	-1.59666	6580.26	3.78516	0.995649
12.4167	136.154	-1.59556	6580.24	3.57422	0.995646
12.425	136.235	-1.59401	6580.19	3.51562	0.995639
12.4333	136.311	-1.59149	6580.13	3.82031	0.99563
12.4417	136.384	-1.58867	6580.1	4.11328	0.995625
12.45	136.458	-1.58603	6580.09	4.125	0.995624
12.4583	136.543	-1.58424	6580.08	3.98438	0.995622
12.4667	136.635	-1.58353	6580.03	3.82031	0.995614
12.475	136.726	-1.58287	6579.97	3.87891	0.995605
12.4833	136.814	-1.58216	6579.92	4.24219	0.995599
12.4917	136.902	-1.58083	6579.91	4.62891	0.995597
12.5	136.98	-1.57811	6579.91	4.5	0.995596
12.5083	137.066	-1.57613	6579.87	4.13672	0.995591
12.5167	137.166	-1.57571	6579.8	3.83203	0.995581
12.525	137.267	-1.57578	6579.75	3.97266	0.995572
12.5333	137.372	-1.57613	6579.71	4.38281	0.995566
12.5417	137.468	-1.57562	6579.7	4.73438	0.995565
12.55	137.548	-1.57353	6579.68	4.53516	0.995562
12.5583	137.617	-1.57076	6579.65	4.18359	0.995557
12.5667	137.697	-1.56879	6579.59	4.125	0.995549
12.575	137.779	-1.56714	6579.55	4.32422	0.995542
12.5833	137.875	-1.56692	6579.51	4.74609	0.995536
12.5917	137.968	-1.5663	6579.49	4.74609	0.995533
12.6	138.052	-1.56494	6579.46	4.53516	0.995528
12.6083	138.134	-1.5635	6579.4	4.39453	0.99552
12.6167	138.211	-1.56121	6579.35	4.62891	0.995512
12.625	138.281	-1.5583	6579.31	4.91016	0.995505
12.6333	138.36	-1.55591	6579.29	5.17969	0.995502
12.6417	138.45	-1.55437	6579.27	4.95703	0.9955
12.65	138.541	-1.55289	6579.23	4.73438	0.995493
12.6583	138.631	-1.55163	6579.16	4.875	0.995483
12.6667	138.713	-1.55007	6579.1	5.08594	0.995474
12.675	138.796	-1.54876	6579.06	5.44922	0.995468
12.6833	138.882	-1.54754	6579.04	5.60156	0.995465
12.6917	138.965	-1.54603	6579.01	5.46094	0.99546
12.7	139.053	-1.54509	6578.94	5.23828	0.99545
12.7083	139.15	-1.54509	6578.88	5.39062	0.995441
12.7167	139.241	-1.54484	6578.83	5.75391	0.995434
12.725	139.332	-1.54457	6578.8	6.04688	0.995429
12.7333	139.425	-1.54456	6578.77	5.89453	0.995425
12.7417	139.51	-1.54404	6578.72	5.54297	0.995417
12.75	139.596	-1.54323	6578.65	5.54297	0.995406
12.7583	139.682	-1.5419	6578.58	5.88281	0.995396
12.7667	139.765	-1.5401	6578.54	6.45703	0.995389
12.775	139.85	-1.53855	6578.52	6.51562	0.995386
12.7833	139.939	-1.53771	6578.48	6.43359	0.99538
12.7917	140.028	-1.53719	6578.42	6.14062	0.995371
12.8	140.117	-1.53656	6578.34	6.15234	0.99536
12.8083	140.205	-1.53592	6578.26	6.43359	0.995348
12.8167	140.286	-1.53462	6578.23	6.86719	0.995342
12.825	140.367	-1.53334	6578.19	6.85547	0.995336
12.8333	140.45	-1.53261	6578.14	6.50391	0.995329
12.8417	140.531	-1.53234	6578.07	6.36328	0.995318
12.85	140.614	-1.53231	6578	6.36328	0.995308
12.8583	140.702	-1.53276	6577.94	6.72656	0.995299
12.8667	140.79	-1.53323	6577.91	6.80859	0.995294
12.875	140.876	-1.53384	6577.88	6.59766	0.995289
12.8833	140.96	-1.5342	6577.81	6.15234	0.995279
12.8917	141.041	-1.5346	6577.73	6.15234	0.995267
12.9	141.128	-1.53544	6577.67	6.30469	0.995258
12.9083	141.214	-1.53552	6577.62	6.62109	0.99525
12.9167	141.297	-1.53502	6577.59	6.60938	0.995246
12.925	141.383	-1.53485	6577.56	6.25781	0.99524
12.9333	141.475	-1.5355	6577.49	5.95312	0.995231
12.9417	141.56	-1.53583	6577.42	5.96484	0.99522
12.95	141.635	-1.5352	6577.36	6.25781	0.99521
12.9583	141.702	-1.53331	6577.33	6.33984	0.995206
12.9667	141.775	-1.53176	6577.29	6.22266	0.9952
12.975	141.861	-1.53136	6577.24	5.88281	0.995192
12.9833	141.95	-1.53148	6577.17	5.8125	0.995182
12.9917	142.044	-1.5326	6577.1	5.92969	0.995171
13	142.139	-1.53412	6577.06	6.29297	0.995166
13.0083	142.226	-1.53499	6577.04	6.36328	0.995162
13.0167	142.311	-1.53524	6577	6.09375	0.995156
13.025	142.394	-1.53506	6576.93	5.88281	0.995146
13.0333	142.481	-1.53475	6576.86	5.88281	0.995136
13.0417	142.575	-1.53524	6576.8	6.29297	0.995127
13.05	142.667	-1.5356	6576.76	6.70312	0.99512
13.0583	142.754	-1.53608	6576.73	6.67969	0.995116
13.0667	142.836	-1.53594	6576.68	6.38672	0.995108
13.075	142.912	-1.53509	6576.61	6.39844	0.995097
13.0833	142.987	-1.53393	6576.54	6.69141	0.995086
13.0917	143.068	-1.53305	6576.48	7.05469	0.995077
13.1	143.154	-1.53303	6576.44	7.25391	0.995072
13.1083	143.24	-1.53347	6576.4	7.24219	0.995066
13.1167	143.326	-1.53401	6576.33	7.07812	0.995055
13.125	143.412	-1.5349	6576.25	7.21875	0.995042
13.1333	143.496	-1.53546	6576.17	7.58203	0.995031
13.1417	143.581	-1.53546	6576.13	8.10938	0.995024
13.15	143.664	-1.53472	6576.08	8.25	0.995017
13.1583	143.751	-1.53431	6576.02	8.09766	0.995008
13.1667	143.847	-1.53473	6575.94	8.02734	0.994995
13.175	143.941	-1.53542	6575.85	8.39062	0.994982
13.1833	144.031	-1.53616	6575.77	8.91797	0.99497
13.1917	144.12	-1.53662	6575.71	9.19922	0.994962
13.2	144.209	-1.5374	6575.65	9.15234	0.994953
13.2083	144.299	-1.53797	6575.58	9.02344	0.994941
13.2167	144.388	-1.53854	6575.47	9.16406	0.994925
13.225	144.47	-1.53837	6575.38	9.48047	0.994912
13.2333	144.558	-1.53916	6575.31	9.83203	0.994901
13.2417	144.647	-1.54002	6575.26	9.90234	0.994893
13.25	144.734	-1.54058	6575.18	9.67969	0.994882
13.2583	144.821	-1.54074	6575.08	9.51562	0.994866
13.2667	144.907	-1.54085	6574.98	9.64453	0.99485
13.275	144.993	-1.54106	6574.89	9.9375	0.994838
13.2833	145.079	-1.54136	6574.83	10.1484	0.994828
13.2917	145.167	-1.54229	6574.77	9.9375	0.994819
13.3	145.254	-1.54284	6574.68	9.50391	0.994805
13.3083	145.346	-1.54423	6574.58	9.44531	0.99479
13.3167	145.43	-1.54468	6574.48	9.66797	0.994776
13.325	145.514	-1.54518	6574.41	9.89062	0.994765
13.3333	145.597	-1.54629	6574.36	9.90234	0.994756
13.3417	145.676	-1.5475	6574.29	9.55078	0.994746
13.35	145.752	-1.54824	6574.19	9.26953	0.994731
13.3583	145.835	-1.54971	6574.09	9.41016	0.994716
13.3667	145.923	-1.55177	6574	9.69141	0.994703
13.375	146.006	-1.55285	6573.94	9.82031	0.994694
13.3833	146.087	-1.55392	6573.88	9.67969	0.994685
13.3917	146.174	-1.55509	6573.81	9.33984	0.994673
13.4	146.266	-1.55719	6573.7	9.26953	0.994657
13.4083	146.352	-1.55926	6573.6	9.49219	0.994642
13.4167	146.431	-1.56071	6573.54	9.91406	0.994633
13.425	146.511	-1.56165	6573.48	10.043	0.994624
13.4333	146.594	-1.56291	6573.41	9.89062	0.994613
13.4417	146.673	-1.56373	6573.32	9.69141	0.994599
13.45	146.75	-1.56407	6573.21	9.76172	0.994583
13.4583	146.83	-1.56465	6573.12	10.2773	0.994569
13.4667	146.916	-1.56614	6573.05	10.5	0.994558
13.475	147.003	-1.56796	6572.98	10.3594	0.994548
13.4833	147.088	-1.56981	6572.89	9.9375	0.994535
13.4917	147.177	-1.57199	6572.79	9.85547	0.994519
13.5	147.269	-1.57401	6572.68	9.98438	0.994503
13.5083	147.362	-1.57635	6572.61	10.4297	0.994492
13.5167	147.458	-1.57899	6572.55	10.5117	0.994483
13.525	147.549	-1.58144	6572.49	10.207	0.994474
13.5333	147.637	-1.58428	6572.39	10.1367	0.994459
13.5417	147.722	-1.58676	6572.29	10.125	0.994443
13.55	147.805	-1.58934	6572.18	10.6172	0.994427
13.5583	147.884	-1.59138	6572.11	10.8867	0.994416
13.5667	147.966	-1.59376	6572.04	11.0859	0.994406
13.575	148.042	-1.59524	6571.95	11.0039	0.994392
13.5833	148.123	-1.59712	6571.84	11.0977	0.994375
13.5917	148.206	-1.59936	6571.72	11.3906	0.994358
13.6	148.287	-1.60169	6571.64	11.8945	0.994346
13.6083	148.367	-1.60338	6571.56	12.1055	0.994334
13.6167	148.449	-1.60505	6571.48	12.0234	0.99432
13.625	148.538	-1.60777	6571.36	12.1758	0.994303
13.6333	148.628	-1.61078	6571.23	12.3867	0.994283
13.6417	148.716	-1.61393	6571.12	12.832	0.994266
13.65	148.798	-1.6163	6571.03	13.1367	0.994253
13.6583	148.887	-1.61965	6570.94	13.1484	0.99424
13.6667	148.972	-1.62295	6570.82	12.9375	0.994222
13.675	149.056	-1.62564	6570.69	12.7969	0.994202
13.6833	149.147	-1.62881	6570.57	12.8672	0.994184
13.6917	149.246	-1.63298	6570.47	13.3828	0.994168
13.7	149.345	-1.63727	6570.38	13.4648	0.994155
13.7083	149.435	-1.64041	6570.28	13.3125	0.99414
13.7167	149.523	-1.64309	6570.16	13.3828	0.994122
13.725	149.614	-1.64579	6570.04	13.7227	0.994104
13.7333	149.706	-1.64848	6569.92	14.1914	0.994085
13.7417	149.797	-1.65119	6569.82	14.543	0.99407
13.75	149.882	-1.65331	6569.71	14.7422	0.994054
13.7583	149.968	-1.65594	6569.58	14.7305	0.994033
13.7667	150.049	-1.65831	6569.43	15.1523	0.994011
13.775	150.124	-1.66022	6569.29	15.3633	0.993989
13.7833	150.199	-1.6619	6569.17	15.7266	0.993971
13.7917	150.274	-1.66335	6569.05	15.9492	0.993954
13.8	150.353	-1.66524	6568.94	15.8906	0.993936
13.8083	150.437	-1.6678	6568.78	15.9727	0.993913
13.8167	150.524	-1.67059	6568.64	16.0781	0.993891
13.825	150.608	-1.67426	6568.51	16.3125	0.993872
13.8333	150.694	-1.6785	6568.38	16.5117	0.993853
13.8417	150.775	-1.68135	6568.25	16.6523	0.993833
13.85	150.858	-1.68326	6568.1	16.4414	0.993809
13.8583	150.943	-1.68452	6567.95	16.6641	0.993787
13.8667	151.033	-1.6865	6567.81	16.9453	0.993766
13.875	151.132	-1.69094	6567.68	16.9336	0.993746
13.8833	151.228	-1.69692	6567.55	16.9102	0.993726
13.8917	151.317	-1.70274	6567.41	16.8398	0.993705
13.9	151.405	-1.70839	6567.25	16.9688	0.993681
13.9083	151.495	-1.71176	6567.1	17.2266	0.993658
13.9167	151.588	-1.71359	6566.97	17.4023	0.993639
13.925	151.681	-1.71656	6566.84	17.4844	0.99362
13.9333	151.768	-1.72094	6566.69	17.6836	0.993597
13.9417	151.857	-1.72801	6566.53	17.5898	0.993573
13.95	151.945	-1.7365	6566.37	17.6484	0.993548
13.9583	152.023	-1.74356	6566.23	18.0117	0.993527
13.9667	152.1	-1.74899	6566.09	18.1641	0.993506
13.975	152.179	-1.75366	6565.94	18.1055	0.993482
13.9833	152.263	-1.75922	6565.78	18.1875	0.993459
13.9917	152.347	-1.76647	6565.63	18.3516	0.993436
14	152.432	-1.77539	6565.47	18.4805	0.993412
14.0083	152.518	-1.78448	6565.33	18.6211	0.993391
14.0167	152.613	-1.79239	6565.19	18.6328	0.993369
14.025	152.707	-1.79692	6565.02	19.0195	0.993343
14.0333	152.79	-1.79791	6564.84	19.3828	0.993317
14.0417	152.867	-1.79628	6564.69	19.6172	0.993294
14.05	152.948	-1.79409	6564.54	19.9219	0.993271
14.0583	153.039	-1.79416	6564.38	20.1914	0.993247
14.0667	153.13	-1.79403	6564.2	20.3086	0.993219
14.075	153.217	-1.79273	6564.01	20.5078	0.993191
14.0833	153.295	-1.79148	6563.84	20.8477	0.993165
14.0917	153.376	-1.79127	6563.67	21.0469	0.993139
14.1	153.453	-1.79041	6563.5	21.1172	0.993114
14.1083	153.526	-1.78962	6563.33	21.0938	0.993087
14.1167	153.606	-1.78994	6563.13	21.1875	0.993058
14.125	153.692	-1.79357	6562.95	21.457	0.993031
14.1333	153.781	-1.79982	6562.79	21.5977	0.993006
14.1417	153.868	-1.80432	6562.62	21.75	0.992981
14.15	153.948	-1.807	6562.44	21.9023	0.992953
14.1583	154.032	-1.81051	6562.25	21.9844	0.992924
14.1667	154.125	-1.81516	6562.05	22.3008	0.992894
14.175	154.221	-1.82032	6561.87	22.6875	0.992867
14.1833	154.307	-1.82449	6561.69	22.9805	0.99284
14.1917	154.392	-1.82845	6561.5	23.1328	0.992811
14.2	154.481	-1.83255	6561.3	23.332	0.992781
14.2083	154.581	-1.8373	6561.09	23.6016	0.992749
14.2167	154.683	-1.84201	6560.89	23.8125	0.992719
14.225	154.778	-1.84726	6560.71	24.0234	0.992691
14.2333	154.868	-1.85399	6560.51	24.0352	0.992662
14.2417	154.953	-1.86191	6560.3	24.2461	0.99263
14.25	155.029	-1.86733	6560.08	24.375	0.992597
14.2583	155.098	-1.86951	6559.89	24.5625	0.992567
14.2667	155.175	-1.87175	6559.69	24.8203	0.992537
14.275	155.266	-1.87587	6559.5	24.7383	0.992508
14.2833	155.358	-1.88057	6559.28	24.8086	0.992476
14.2917	155.445	-1.885	6559.06	24.832	0.992442
14.3	155.525	-1.88934	6558.85	25.1133	0.99241
14.3083	155.598	-1.89293	6558.64	25.3242	0.992378
14.3167	155.672	-1.89523	6558.45	25.5352	0.99235
14.325	155.753	-1.89618	6558.24	25.5352	0.992317
14.3333	155.849	-1.89779	6558.01	25.8281	0.992284
14.3417	155.954	-1.90133	6557.79	26.1914	0.99225
14.35	156.056	-1.90744	6557.58	26.5078	0.992218
14.3583	156.152	-1.91455	6557.37	26.9531	0.992186
14.3667	156.235	-1.91993	6557.15	27.2461	0.992154
14.375	156.31	-1.92358	6556.91	27.668	0.992116
14.3833	156.393	-1.92765	6556.67	28.0195	0.992079
14.3917	156.487	-1.93121	6556.43	28.3711	0.992044
14.4	156.584	-1.93494	6556.2	28.6523	0.99201
14.4083	156.677	-1.939	6555.96	28.8633	0.991974
14.4167	156.758	-1.94286	6555.71	29.0039	0.991935
14.425	156.837	-1.9473	6555.46	29.2383	0.991897
14.4333	156.919	-1.95041	6555.21	29.4492	0.99186
14.4417	157.002	-1.95237	6554.98	29.5195	0.991825
14.45	157.09	-1.9563	6554.75	29.5078	0.99179
14.4583	157.183	-1.96261	6554.49	29.5664	0.991751
14.4667	157.266	-1.96642	6554.23	29.8477	0.991711
14.475	157.343	-1.97004	6553.98	30.0703	0.991673
14.4833	157.421	-1.97436	6553.74	30.2812	0.991638
14.4917	157.5	-1.97845	6553.51	30.4219	0.991601
14.5	157.584	-1.98334	6553.24	30.5625	0.991562
14.5083	157.668	-1.98781	6552.97	30.7617	0.991521
14.5167	157.748	-1.99178	6552.71	31.1953	0.991481
14.525	157.83	-1.99649	6552.46	31.6875	0.991443
14.5333	157.916	-2.00141	6552.21	31.9102	0.991406
14.5417	158.001	-2.00568	6551.95	32.0625	0.991365
14.55	158.085	-2.00997	6551.67	32.2969	0.991323
14.5583	158.174	-2.01425	6551.38	32.8711	0.99128
14.5667	158.259	-2.01789	6551.1	33.375	0.991238
14.575	158.343	-2.02168	6550.85	33.75	0.991199
14.5833	158.432	-2.02605	6550.57	33.8203	0.991158
14.5917	158.521	-2.03029	6550.28	33.9609	0.991113
14.6	158.609	-2.03477	6549.97	34.2422	0.991066
14.6083	158.693	-2.03896	6549.68	34.5234	0.991022
14.6167	158.77	-2.04239	6549.4	34.8047	0.99098
14.625	158.85	-2.04643	6549.13	34.8047	0.990939
14.6333	158.933	-2.05063	6548.83	34.793	0.990895
14.6417	159.009	-2.05402	6548.52	35.0156	0.990848
14.65	159.092	-2.05851	6548.23	35.4492	0.990803
14.6583	159.185	-2.063	6547.95	35.8008	0.99076
14.6667	159.269	-2.0671	6547.67	35.9297	0.990719
14.675	159.348	-2.07082	6547.38	36.0117	0.990675
14.6833	159.433	-2.07491	6547.05	36.2812	0.990625
14.6917	159.522	-2.07916	6546.72	36.8672	0.990575
14.7	159.614	-2.08365	6546.42	37.5	0.990529
14.7083	159.707	-2.08772	6546.13	37.9922	0.990486
14.7167	159.802	-2.09147	6545.83	38.2031	0.990441
14.725	159.901	-2.09565	6545.5	38.2617	0.99039
14.7333	159.993	-2.09939	6545.15	38.543	0.990338
14.7417	160.08	-2.10296	6544.82	39.1172	0.990287
14.75	160.166	-2.10632	6544.51	39.6211	0.99024
14.7583	160.254	-2.10966	6544.2	39.8203	0.990193
14.7667	160.337	-2.11204	6543.86	39.8203	0.990142
14.775	160.42	-2.11396	6543.51	39.8906	0.990089
14.7833	160.507	-2.11591	6543.16	40.2539	0.990036
14.7917	160.592	-2.11758	6542.83	40.5586	0.989986
14.8	160.674	-2.1193	6542.52	40.5703	0.989939
14.8083	160.757	-2.1215	6542.18	40.5117	0.989888
14.8167	160.835	-2.12306	6541.83	40.5117	0.989835
14.825	160.907	-2.12413	6541.47	40.7227	0.98978
14.8333	160.989	-2.12642	6541.13	41.0273	0.989728
14.8417	161.079	-2.1289	6540.82	41.332	0.989681
14.85	161.173	-2.13191	6540.49	41.4141	0.989632
14.8583	161.261	-2.13495	6540.13	41.4141	0.989578
14.8667	161.339	-2.13744	6539.76	41.5547	0.989522
14.875	161.416	-2.14021	6539.41	42.0352	0.989469
14.8833	161.5	-2.14393	6539.07	42.668	0.989417
14.8917	161.589	-2.14729	6538.73	42.8789	0.989366
14.9	161.679	-2.15006	6538.38	43.0898	0.989313
14.9083	161.768	-2.15255	6538	43.3711	0.989256
14.9167	161.851	-2.15395	6537.62	43.8633	0.989198
14.925	161.928	-2.15534	6537.26	44.4961	0.989143
14.9333	162.011	-2.15744	6536.91	44.7891	0.989091
14.9417	162.1	-2.16	6536.54	45	0.989035
14.95	162.189	-2.16234	6536.15	45.1523	0.988975
14.9583	162.282	-2.16474	6535.76	45.5977	0.988916
14.9667	162.37	-2.16618	6535.36	46.1133	0.988856
14.975	162.453	-2.16766	6535	46.6055	0.988801
14.9833	162.542	-2.17069	6534.63	46.8398	0.988745
14.9917	162.64	-2.17471	6534.24	46.9219	0.988687
15	162.74	-2.17827	6533.82	47.3555	0.988623
15.0083	162.834	-2.18157	6533.42	47.7773	0.988562
15.0167	162.919	-2.18374	6533.03	48.3398	0.988503
15.025	163.003	-2.1861	6532.64	48.9023	0.988444
15.0333	163.087	-2.18875	6532.24	49.2656	0.988384
15.0417	163.167	-2.19113	6531.81	49.5938	0.988319
15.05	163.249	-2.19393	6531.38	50.2969	0.988254
15.0583	163.339	-2.19716	6530.97	51.0703	0.988192
15.0667	163.425	-2.19903	6530.55	51.5625	0.988129
15.075	163.503	-2.20005	6530.14	51.9961	0.988065
15.0833	163.582	-2.20159	6529.69	52.2773	0.987998
15.0917	163.666	-2.20363	6529.23	52.8633	0.987928
15.1	163.757	-2.20653	6528.77	53.5195	0.987859
15.1083	163.848	-2.20863	6528.34	53.9531	0.987794
15.1167	163.935	-2.21018	6527.91	54.3867	0.987728
15.125	164.027	-2.21126	6527.45	54.6328	0.98766
15.1333	164.116	-2.21292	6526.98	54.9258	0.987587
15.1417	164.196	-2.2143	6526.51	55.2891	0.987517
15.15	164.276	-2.21568	6526.06	55.6406	0.987448
15.1583	164.363	-2.21759	6525.6	55.9102	0.98738
15.1667	164.453	-2.21916	6525.14	55.9805	0.987309
15.175	164.54	-2.22031	6524.65	55.957	0.987235
15.1833	164.626	-2.22164	6524.17	56.3789	0.987162
15.1917	164.707	-2.22264	6523.71	56.8125	0.987093
15.2	164.791	-2.22398	6523.25	56.8828	0.987023
15.2083	164.877	-2.22553	6522.79	56.8828	0.986954
15.2167	164.962	-2.22675	6522.31	56.9648	0.986882
15.225	165.052	-2.22731	6521.81	57.3281	0.986806
15.2333	165.142	-2.22842	6521.32	57.9023	0.986732
15.2417	165.235	-2.23006	6520.86	58.1719	0.986662
15.25	165.323	-2.23193	6520.4	58.3711	0.986592
15.2583	165.409	-2.23372	6519.9	58.5938	0.986517
15.2667	165.486	-2.23402	6519.39	58.8867	0.986439
15.275	165.566	-2.23479	6518.88	59.2383	0.986363
15.2833	165.654	-2.23589	6518.4	59.7305	0.98629
15.2917	165.744	-2.23716	6517.92	60	0.986218
15.3	165.83	-2.23837	6517.43	59.9062	0.986143
15.3083	165.912	-2.23948	6516.91	59.9766	0.986064
15.3167	165.991	-2.23985	6516.39	60.3398	0.985985
15.325	166.066	-2.23981	6515.89	60.8789	0.985909
15.3333	166.146	-2.23993	6515.4	61.1953	0.985835
15.3417	166.233	-2.24111	6514.91	61.2891	0.985761
15.35	166.33	-2.2433	6514.39	61.3594	0.985683
15.3583	166.423	-2.24529	6513.85	61.7227	0.985602
15.3667	166.514	-2.24721	6513.33	62.4375	0.985522
15.375	166.597	-2.24893	6512.83	62.9531	0.985446
15.3833	166.68	-2.25065	6512.32	63.2461	0.98537
15.3917	166.773	-2.25321	6511.79	63.3867	0.98529
15.4	166.87	-2.2562	6511.24	63.7969	0.985207
15.4083	166.969	-2.25954	6510.68	64.3594	0.985122
15.4167	167.065	-2.26248	6510.15	65.1328	0.985042
15.425	167.158	-2.26456	6509.64	65.5312	0.984964
15.4333	167.239	-2.26525	6509.11	65.8828	0.984884
15.4417	167.312	-2.2654	6508.54	66.3047	0.984797
15.45	167.395	-2.26643	6507.96	66.7266	0.984711
15.4583	167.485	-2.26796	6507.4	67.5117	0.984625
15.4667	167.575	-2.26942	6506.86	68.4492	0.984544
15.475	167.66	-2.27061	6506.3	68.8242	0.984459
15.4833	167.747	-2.27229	6505.72	68.9062	0.984371
15.4917	167.833	-2.27373	6505.12	69.3164	0.984281
15.5	167.911	-2.27487	6504.53	70.1719	0.98419
15.5083	167.984	-2.27614	6503.93	71.2031	0.984101
15.5167	168.065	-2.27845	6503.37	71.5664	0.984016
15.525	168.163	-2.28188	6502.79	71.6484	0.983928
15.5333	168.258	-2.28507	6502.19	71.8125	0.983837
15.5417	168.349	-2.28823	6501.55	72.3047	0.98374
15.55	168.437	-2.29073	6500.93	73.0195	0.983646
15.5583	168.526	-2.29343	6500.34	73.6523	0.983557
15.5667	168.612	-2.29591	6499.75	74.0859	0.983467
15.575	168.7	-2.29829	6499.14	74.2266	0.983375
15.5833	168.791	-2.30043	6498.5	74.3672	0.983279
15.5917	168.884	-2.30276	6497.85	75	0.98318
15.6	168.974	-2.30443	6497.24	75.6328	0.983087
15.6083	169.06	-2.30609	6496.62	76.125	0.982994
15.6167	169.144	-2.30777	6496	76.3945	0.982901
15.625	169.226	-2.30934	6495.35	76.6172	0.982802
15.6333	169.309	-2.31155	6494.68	76.957	0.9827
15.6417	169.389	-2.31318	6494.04	77.8711	0.982603
15.65	169.467	-2.31439	6493.4	78.4453	0.982507
15.6583	169.545	-2.31617	6492.77	78.8203	0.982412
15.6667	169.624	-2.31852	6492.12	78.9844	0.982313
15.675	169.711	-2.32138	6491.44	79.207	0.98221
15.6833	169.8	-2.32406	6490.75	79.9102	0.982105
15.6917	169.888	-2.3267	6490.08	80.5547	0.982005
15.7	169.975	-2.32939	6489.43	81.0469	0.981907
15.7083	170.061	-2.3312	6488.77	81.1641	0.981806
15.7167	170.149	-2.33293	6488.08	81.3281	0.981702
15.725	170.24	-2.33531	6487.38	81.6445	0.981595
15.7333	170.327	-2.33723	6486.69	82.2188	0.981492
15.7417	170.412	-2.33878	6486.02	82.7812	0.98139
15.75	170.5	-2.34047	6485.35	82.9688	0.981289
15.7583	170.587	-2.34196	6484.66	83.0273	0.981184
15.7667	170.669	-2.34367	6483.94	83.4141	0.981076
15.775	170.756	-2.34626	6483.23	83.918	0.980969
15.7833	170.839	-2.34853	6482.54	84.7266	0.980863
15.7917	170.92	-2.35053	6481.86	85.2539	0.98076
15.8	171.008	-2.353	6481.16	85.4648	0.980655
15.8083	171.097	-2.35543	6480.42	85.793	0.980544
15.8167	171.19	-2.35888	6479.7	86.3438	0.980434
15.825	171.279	-2.36238	6478.96	87.0469	0.980322
15.8333	171.362	-2.3652	6478.25	87.7031	0.980214
15.8417	171.449	-2.3683	6477.54	88.1484	0.980107
15.85	171.538	-2.37156	6476.79	88.3594	0.979994
15.8583	171.628	-2.37497	6476.04	88.9219	0.97988
15.8667	171.715	-2.37758	6475.28	89.3438	0.979765
15.875	171.807	-2.38065	6474.55	89.9766	0.979654
15.8833	171.898	-2.38464	6473.81	90.3867	0.979543
15.8917	171.987	-2.38827	6473.06	90.6797	0.97943
15.9	172.069	-2.38941	6472.29	90.9961	0.979312
15.9083	172.158	-2.39045	6471.51	91.5938	0.979195
15.9167	172.253	-2.39371	6470.75	92.2383	0.97908
15.925	172.339	-2.39818	6470	92.8594	0.978967
15.9333	172.426	-2.40361	6469.24	93.1875	0.978851
15.9417	172.515	-2.40787	6468.45	93.5391	0.978732
15.95	172.605	-2.41299	6467.65	94.0312	0.978611
15.9583	172.693	-2.4184	6466.86	94.6875	0.978491
15.9667	172.773	-2.42172	6466.08	95.3555	0.978372
15.975	172.853	-2.42387	6465.3	95.8008	0.978255
15.9833	172.938	-2.42876	6464.49	96.3633	0.978133
15.9917	173.025	-2.43457	6463.68	96.7852	0.978009
16	173.107	-2.43746	6462.86	97.4297	0.977886
16.0083	173.191	-2.4375	6462.06	98.0039	0.977765
16.0167	173.279	-2.4359	6461.25	98.6719	0.977643
16.025	173.362	-2.43454	6460.42	98.9766	0.977517
16.0333	173.446	-2.43542	6459.58	99.3984	0.97739
16.0417	173.534	-2.43709	6458.74	100.031	0.977263
16.05	173.624	-2.43994	6457.91	100.652	0.977137
16.0583	173.717	-2.4447	6457.07	101.145	0.97701
16.0667	173.801	-2.44728	6456.24	101.402	0.976885
16.075	173.882	-2.4503	6455.39	101.965	0.976756
16.0833	173.975	-2.45476	6454.52	102.609	0.976624
16.0917	174.073	-2.46097	6453.67	103.113	0.976496
16.1	174.161	-2.46893	6452.82	103.535	0.976367
16.1083	174.247	-2.47699	6451.97	104.121	0.976239
16.1167	174.329	-2.48156	6451.09	104.637	0.976104
16.125	174.412	-2.48358	6450.19	105.141	0.975969
16.1333	174.494	-2.48498	6449.32	105.797	0.975837
16.1417	174.576	-2.48723	6448.45	106.371	0.975705
16.15	174.659	-2.492	6447.57	106.98	0.975572
16.1583	174.749	-2.49753	6446.67	107.285	0.975437
16.1667	174.833	-2.50225	6445.76	107.766	0.975299
16.175	174.916	-2.50725	6444.85	108.48	0.975162
16.1833	175.002	-2.51087	6443.96	109.137	0.975026
16.1917	175.085	-2.51485	6443.06	109.477	0.97489
16.2	175.178	-2.5202	6442.15	109.992	0.974752
16.2083	175.273	-2.52786	6441.21	110.496	0.97461
16.2167	175.361	-2.53553	6440.28	111.281	0.974469
16.225	175.445	-2.54228	6439.35	111.926	0.974329
16.2333	175.536	-2.54816	6438.44	112.336	0.974192
16.2417	175.621	-2.55136	6437.51	112.758	0.97405
16.25	175.698	-2.55545	6436.55	113.062	0.973905
16.2583	175.778	-2.56013	6435.58	113.707	0.973758
16.2667	175.863	-2.56546	6434.63	114.176	0.973615
16.275	175.952	-2.5699	6433.7	114.879	0.973473
16.2833	176.039	-2.57514	6432.75	115.207	0.97333
16.2917	176.118	-2.57942	6431.79	115.699	0.973185
16.3	176.194	-2.5831	6430.8	116.191	0.973035
16.3083	176.274	-2.5874	6429.84	116.883	0.972889
16.3167	176.361	-2.59182	6428.87	117.457	0.972743
16.325	176.458	-2.59851	6427.91	117.949	0.972597
16.3333	176.561	-2.60546	6426.91	118.523	0.972447
16.3417	176.656	-2.61107	6425.9	119.098	0.972293
16.35	176.739	-2.61566	6424.89	119.988	0.972141
16.3583	176.822	-2.62071	6423.91	120.727	0.971992
16.3667	176.905	-2.62529	6422.92	121.371	0.971843
16.375	176.988	-2.62991	6421.91	121.734	0.97169
16.3833	177.081	-2.63565	6420.88	122.168	0.971533
16.3917	177.181	-2.64242	6419.84	123.059	0.971376
16.4	177.276	-2.64863	6418.81	123.926	0.971221
16.4083	177.361	-2.65431	6417.79	124.652	0.971067
16.4167	177.437	-2.65894	6416.77	125.074	0.970912
16.425	177.513	-2.66393	6415.72	125.578	0.970753
16.4333	177.603	-2.67013	6414.64	126.293	0.97059
16.4417	177.696	-2.67677	6413.58	127.066	0.97043
16.45	177.787	-2.68376	6412.53	127.863	0.970271
16.4583	177.869	-2.69023	6411.49	128.426	0.970113
16.4667	177.952	-2.69608	6410.41	129.07	0.96995
16.475	178.027	-2.70104	6409.31	129.633	0.969784
16.4833	178.101	-2.70584	6408.22	130.477	0.969619
16.4917	178.179	-2.71149	6407.14	131.109	0.969455
16.5	178.27	-2.71866	6406.06	131.895	0.969292
16.5083	178.367	-2.72653	6404.96	132.305	0.969126
[truncated: 6,058 more rows]

## Sheet: Fig2h_P5A–HMDI
モジュール	STA
チャンネル	19112035B9-01
データ名	EP5-HMDI
測定日時	2025/01/27 21:50:35
サンプル名	EP5-HMDI
サンプル質量	5.11	mg
リファレンス名
リファレンス質量	0	mg
温度プログラム		Cel	Cel	Cel/min	min	s	ガス１	ガス２	ストアー
	1	30	800	10	0	0.5	On	Off	On
	温度プログラムモード	ランプ									T5	189.897
	冷却ユニット	なし
オペレータ名	NEXTA
組織名
コメント	オペレータ: NEXTA				5116.29
					853.665
Time	Temp.	DTA	TG	DTG
min	Cel	uV	ug	ug/min
0	24.0785	0.188653	5116.29	4.53516	1
0.00833333	24.088	0.187936	5116.26	5.05078	0.999994
0.0166667	24.1029	0.186537	5116.2	5.26172	0.999983
0.025	24.1051	0.186596	5116.14	4.83984	0.999972
0.0333333	24.0943	0.188373	5116.1	4.48828	0.999964
0.0416667	24.0898	0.189539	5116.06	4.92188	0.999955
0.05	24.0856	0.190589	5116.01	5.37891	0.999947
0.0583333	24.0824	0.191748	5115.99	5.0625	0.999941
0.0666667	24.08	0.192959	5115.97	4.88672	0.999939
0.075	24.079	0.194336	5115.94	5.22656	0.999933
0.0833333	24.0816	0.195735	5115.88	5.70703	0.99992
0.0916667	24.0772	0.198445	5115.81	6.19922	0.999907
0.1	24.0605	0.202976	5115.78	6.63281	0.999901
0.108333	24.0458	0.207756	5115.74	7.3125	0.999893
0.116667	24.0438	0.211282	5115.66	7.67578	0.999878
0.125	24.0424	0.214521	5115.58	7.41797	0.999862
0.133333	24.0437	0.218417	5115.5	7.05469	0.999846
0.141667	24.0522	0.222466	5115.43	7.35938	0.999833
0.15	24.0632	0.226181	5115.36	7.51172	0.999819
0.158333	24.0734	0.231085	5115.3	7.01953	0.999808
0.166667	24.0787	0.237432	5115.26	6.32812	0.999799
0.175	24.0835	0.244526	5115.22	6.01172	0.999792
0.183333	24.1045	0.251073	5115.16	6.07031	0.999781
0.191667	24.1259	0.258351	5115.11	5.87109	0.99977
0.2	24.1358	0.267203	5115.08	5.40234	0.999764
0.208333	24.1368	0.277565	5115.05	5.29688	0.999759
0.216667	24.1529	0.286553	5115	5.30859	0.999748
0.225	24.1776	0.294566	5114.93	4.98047	0.999734
0.233333	24.1988	0.303411	5114.87	4.57031	0.999724
0.241667	24.2108	0.312957	5114.85	4.72266	0.99972
0.25	24.2134	0.323016	5114.82	4.88672	0.999713
0.258333	24.2251	0.331833	5114.78	4.27734	0.999705
0.266667	24.2418	0.339702	5114.75	3.5625	0.9997
0.275	24.2557	0.34783	5114.73	3.51562	0.999696
0.283333	24.2755	0.355468	5114.68	3.97266	0.999687
0.291667	24.3063	0.361412	5114.65	3.79688	0.99968
0.3	24.3175	0.369365	5114.64	3.35156	0.999679
0.308333	24.3141	0.378898	5114.63	3.1875	0.999676
0.316667	24.311	0.388266	5114.58	3.31641	0.999667
0.325	24.3185	0.39586	5114.52	2.90625	0.999655
0.333333	24.342	0.400986	5114.5	2.51953	0.999651
0.341667	24.3673	0.405631	5114.5	2.66016	0.999651
0.35	24.3802	0.411308	5114.48	2.58984	0.999648
0.358333	24.4054	0.414731	5114.45	1.82812	0.999642
0.366667	24.4443	0.415808	5114.44	1.00781	0.99964
0.375	24.4788	0.417176	5114.44	0.925781	0.999638
0.383333	24.5176	0.417661	5114.42	1.18359	0.999635
0.391667	24.5607	0.417024	5114.41	0.949219	0.999634
0.4	24.6003	0.416338	5114.43	0.316406	0.999637
0.408333	24.6307	0.41601	5114.44	0.222656	0.999639
0.416667	24.6583	0.415223	5114.42	0.28125	0.999636
0.425	24.686	0.413992	5114.4	-0.0117188	0.999631
0.433333	24.7202	0.411951	5114.4	-0.304688	0.999632
0.441667	24.742	0.410715	5114.43	-0.292969	0.999637
0.45	24.7582	0.410054	5114.42	-0.1875	0.999636
0.458333	24.7837	0.40737	5114.41	-0.597656	0.999634
0.466667	24.8148	0.403149	5114.42	-1.05469	0.999635
0.475	24.8446	0.398984	5114.44	-0.996094	0.999639
0.483333	24.874	0.39463	5114.45	-0.714844	0.999642
0.491667	24.9066	0.389566	5114.45	-1.06641	0.999642
0.5	24.943	0.384203	5114.47	-1.58203	0.999646
0.508333	24.9766	0.378705	5114.49	-1.62891	0.999649
0.516667	25.0066	0.372797	5114.49	-1.28906	0.999648
0.525	25.0382	0.366255	5114.49	-1.30078	0.999648
0.533333	25.068	0.359573	5114.51	-1.71094	0.999654
0.541667	25.093	0.353426	5114.54	-1.74609	0.99966
0.55	25.117	0.347558	5114.56	-1.73438	0.999662
0.558333	25.144	0.340898	5114.55	-2.00391	0.99966
0.566667	25.1775	0.332401	5114.56	-2.35547	0.999663
0.575	25.219	0.322348	5114.59	-2.19141	0.99967
0.583333	25.2543	0.312316	5114.62	-2.03906	0.999674
0.591667	25.2858	0.302558	5114.63	-2.35547	0.999677
0.6	25.3246	0.291864	5114.65	-3.02344	0.999681
0.608333	25.3712	0.280461	5114.68	-3.10547	0.999687
0.616667	25.4119	0.269475	5114.7	-2.82422	0.999689
0.625	25.4471	0.258789	5114.71	-2.90625	0.999693
0.633333	25.4773	0.24842	5114.75	-3.22266	0.9997
0.641667	25.5144	0.236741	5114.8	-3.30469	0.999709
0.65	25.5494	0.225119	5114.82	-3.07031	0.999713
0.658333	25.5894	0.213246	5114.83	-3.16406	0.999716
0.666667	25.6298	0.201438	5114.86	-3.21094	0.999721
0.675	25.6674	0.190224	5114.9	-2.98828	0.999729
0.683333	25.704	0.178822	5114.93	-2.625	0.999735
0.691667	25.7518	0.165449	5114.94	-2.70703	0.999737
0.7	25.8124	0.150219	5114.96	-2.91797	0.999741
0.708333	25.8729	0.134592	5114.98	-2.60156	0.999745
0.716667	25.9331	0.118791	5115	-2.05078	0.999749
0.725	25.9815	0.104278	5115.02	-1.94531	0.999752
0.733333	26.0253	0.0900178	5115.04	-2.25	0.999757
0.741667	26.0576	0.0765085	5115.07	-2.10938	0.999763
0.75	26.0913	0.0633154	5115.08	-1.59375	0.999764
0.758333	26.1394	0.0485473	5115.07	-1.23047	0.999763
0.766667	26.1839	0.0338559	5115.09	-1.01953	0.999767
0.775	26.2225	0.0196476	5115.13	-0.726562	0.999773
0.783333	26.2505	0.00657606	5115.13	-0.210938	0.999775
0.791667	26.2784	-0.00665808	5115.11	0.0117188	0.999771
0.8	26.3116	-0.0202341	5115.1	0.09375	0.999769
0.808333	26.3495	-0.0343809	5115.1	0.527344	0.999769
0.816667	26.3957	-0.0494652	5115.1	1.16016	0.999769
0.825	26.4529	-0.0656862	5115.09	1.32422	0.999767
0.833333	26.5122	-0.0826764	5115.08	1.00781	0.999764
0.841667	26.5619	-0.0993795	5115.06	0.984375	0.999761
0.85	26.5991	-0.11425	5115.05	1.21875	0.999758
0.858333	26.6372	-0.128973	5115.03	1.47656	0.999755
0.866667	26.6843	-0.144361	5115.02	1.34766	0.999754
0.875	26.742	-0.160683	5115.03	1.18359	0.999755
0.883333	26.7917	-0.176051	5115.02	1.10156	0.999753
0.891667	26.8331	-0.190979	5115	1.01953	0.999749
0.9	26.8754	-0.206391	5114.98	0.902344	0.999745
0.908333	26.9216	-0.222135	5114.98	0.9375	0.999745
0.916667	26.965	-0.237539	5114.98	0.902344	0.999744
0.925	27.0114	-0.252797	5114.97	0.820312	0.999743
0.933333	27.071	-0.269762	5114.96	0.539062	0.999741
0.941667	27.1363	-0.2876	5114.95	0.5625	0.99974
0.95	27.2033	-0.305876	5114.95	0.796875	0.999738
0.958333	27.2664	-0.324042	5114.96	0.785156	0.99974
0.966667	27.3318	-0.34279	5114.95	0.585938	0.99974
0.975	27.4079	-0.361909	5114.96	0.515625	0.99974
0.983333	27.4776	-0.379761	5114.93	0.5625	0.999736
0.991667	27.5306	-0.395592	5114.91	0.65625	0.999732
1	27.5737	-0.410477	5114.91	0.703125	0.999731
1.00833	27.6255	-0.426579	5114.92	0.503906	0.999734
1.01667	27.6806	-0.443504	5114.92	0.328125	0.999733
1.025	27.7332	-0.45978	5114.91	-0.140625	0.999731
1.03333	27.7748	-0.474914	5114.89	-0.574219	0.999728
1.04167	27.8107	-0.48946	5114.9	-0.585938	0.999729
1.05	27.8453	-0.503894	5114.91	-0.550781	0.999731
1.05833	27.8906	-0.519851	5114.93	-0.867188	0.999735
1.06667	27.9394	-0.535836	5114.95	-1.28906	0.999738
1.075	27.9937	-0.552288	5114.96	-1.35938	0.999741
1.08333	28.0575	-0.570014	5114.96	-1.125	0.999741
1.09167	28.1161	-0.587839	5114.97	-1.03125	0.999743
1.1	28.1711	-0.604923	5114.99	-0.949219	0.999747
1.10833	28.2277	-0.622059	5115.01	-0.832031	0.999752
1.11667	28.2809	-0.63878	5115	-0.761719	0.99975
1.125	28.3358	-0.655816	5114.99	-0.878906	0.999747
1.13333	28.3937	-0.672885	5115	-0.808594	0.999748
1.14167	28.4403	-0.688599	5115.01	-0.515625	0.99975
1.15	28.4856	-0.704238	5115.02	-0.527344	0.999752
1.15833	28.5346	-0.720806	5115.02	-0.867188	0.999753
1.16667	28.5934	-0.738649	5115.03	-1.01953	0.999755
1.175	28.6564	-0.756704	5115.04	-0.820312	0.999756
1.18333	28.7211	-0.774689	5115.03	-0.855469	0.999755
1.19167	28.7827	-0.79275	5115.06	-1.05469	0.99976
1.2	28.8437	-0.810993	5115.08	-1.18359	0.999764
1.20833	28.9035	-0.829212	5115.08	-1.25391	0.999764
1.21667	28.9624	-0.847054	5115.07	-1.38281	0.999762
1.225	29.0268	-0.865476	5115.08	-1.58203	0.999764
1.23333	29.0886	-0.883904	5115.1	-1.54688	0.999769
1.24167	29.1489	-0.902105	5115.12	-1.76953	0.999773
1.25	29.2037	-0.919672	5115.14	-2.21484	0.999776
1.25833	29.2537	-0.936333	5115.15	-2.49609	0.999778
1.26667	29.3057	-0.95331	5115.17	-2.50781	0.999781
1.275	29.3608	-0.970365	5115.19	-2.47266	0.999785
1.28333	29.4215	-0.987954	5115.22	-2.625	0.999793
1.29167	29.4849	-1.00595	5115.26	-2.8125	0.9998
1.3	29.5478	-1.02403	5115.27	-2.90625	0.999802
1.30833	29.6098	-1.04158	5115.29	-2.85938	0.999805
1.31667	29.6589	-1.05728	5115.31	-2.71875	0.999809
1.325	29.7186	-1.07448	5115.34	-2.48438	0.999815
1.33333	29.7774	-1.09111	5115.37	-2.35547	0.999822
1.34167	29.8364	-1.10743	5115.39	-2.64844	0.999826
1.35	29.8965	-1.12417	5115.4	-2.75391	0.999828
1.35833	29.9569	-1.14138	5115.41	-2.66016	0.99983
1.36667	30.0158	-1.15798	5115.43	-2.48438	0.999833
1.375	30.0713	-1.17361	5115.46	-2.35547	0.999838
1.38333	30.1257	-1.18902	5115.49	-2.34375	0.999845
1.39167	30.1786	-1.20462	5115.52	-2.44922	0.99985
1.4	30.2431	-1.22231	5115.53	-2.30859	0.999853
1.40833	30.3005	-1.23941	5115.55	-2.01562	0.999856
1.41667	30.3547	-1.25647	5115.57	-1.82812	0.99986
1.425	30.4068	-1.2736	5115.59	-1.58203	0.999864
1.43333	30.4579	-1.28998	5115.61	-1.45312	0.999868
1.44167	30.504	-1.30569	5115.61	-1.18359	0.999867
1.45	30.5458	-1.32091	5115.6	-0.925781	0.999866
1.45833	30.5886	-1.33608	5115.61	-0.726562	0.999868
1.46667	30.6413	-1.35243	5115.63	-0.503906	0.999871
1.475	30.7072	-1.37018	5115.64	-0.210938	0.999874
1.48333	30.7787	-1.38828	5115.63	-0.1875	0.999872
1.49167	30.8485	-1.40579	5115.62	-0.105469	0.999871
1.5	30.9192	-1.42251	5115.63	0.269531	0.999872
1.50833	30.9902	-1.43929	5115.63	1.10156	0.999872
1.51667	31.0584	-1.4559	5115.63	1.51172	0.999871
1.525	31.1255	-1.47166	5115.62	1.6875	0.99987
1.53333	31.2011	-1.48848	5115.61	2.22656	0.999868
1.54167	31.2783	-1.50579	5115.59	2.89453	0.999863
1.55	31.3473	-1.52226	5115.53	3.29297	0.999853
1.55833	31.3981	-1.53679	5115.51	3.62109	0.999849
1.56667	31.4449	-1.5515	5115.49	3.79688	0.999844
1.575	31.4979	-1.56667	5115.44	4.03125	0.999835
1.58333	31.5587	-1.58313	5115.39	4.21875	0.999825
1.59167	31.6201	-1.59948	5115.36	4.00781	0.999818
1.6	31.6829	-1.61578	5115.32	4.38281	0.999812
1.60833	31.7527	-1.63292	5115.31	4.39453	0.999809
1.61667	31.8182	-1.64912	5115.27	3.96094	0.999802
1.625	31.8831	-1.66504	5115.23	3.73828	0.999795
1.63333	31.947	-1.68109	5115.2	3.75	0.999788
1.64167	32.016	-1.69774	5115.15	3.65625	0.999778
1.65	32.0891	-1.7146	5115.12	3.46875	0.999773
1.65833	32.1608	-1.73111	5115.11	3.11719	0.99977
1.66667	32.223	-1.7468	5115.08	2.71875	0.999764
1.675	32.2861	-1.76242	5115.04	2.50781	0.999757
1.68333	32.3491	-1.77855	5115.02	1.94531	0.999753
1.69167	32.4064	-1.79432	5115.02	1.80469	0.999752
1.7	32.4657	-1.81086	5115.01	1.47656	0.999751
1.70833	32.5269	-1.8278	5115.01	0.9375	0.99975
1.71667	32.5834	-1.84384	5114.99	0.5625	0.999747
1.725	32.6395	-1.85939	5114.99	0.527344	0.999746
1.73333	32.6964	-1.87459	5114.97	0.480469	0.999743
1.74167	32.7559	-1.89044	5114.99	0.269531	0.999746
1.75	32.8177	-1.90629	5115	0.105469	0.999748
1.75833	32.8758	-1.92139	5115	-0.433594	0.999748
1.76667	32.933	-1.93578	5114.98	-0.832031	0.999744
1.775	33.0004	-1.95139	5114.98	-1.23047	0.999744
1.78333	33.0681	-1.96674	5114.99	-1.26562	0.999747
1.79167	33.1374	-1.98293	5115	-1.58203	0.999749
1.8	33.2119	-1.99926	5115.03	-2.0625	0.999754
1.80833	33.294	-2.01656	5115.05	-2.42578	0.999759
1.81667	33.3687	-2.03314	5115.08	-2.47266	0.999764
1.825	33.4335	-2.04867	5115.09	-2.46094	0.999767
1.83333	33.4906	-2.0638	5115.13	-2.68359	0.999774
1.84167	33.5431	-2.07855	5115.17	-2.68359	0.999782
1.85	33.6001	-2.09352	5115.18	-2.48438	0.999784
1.85833	33.6573	-2.10774	5115.18	-2.42578	0.999785
1.86667	33.7089	-2.12179	5115.2	-2.33203	0.999787
1.875	33.758	-2.13514	5115.22	-2.05078	0.999792
1.88333	33.8168	-2.14966	5115.25	-1.79297	0.999798
1.89167	33.8769	-2.16425	5115.26	-1.83984	0.9998
1.9	33.944	-2.17951	5115.28	-1.79297	0.999803
1.90833	34.0204	-2.19534	5115.29	-1.58203	0.999805
1.91667	34.0988	-2.21101	5115.3	-1.33594	0.999808
1.925	34.1794	-2.22689	5115.32	-1.27734	0.999811
1.93333	34.2619	-2.24311	5115.33	-1.14844	0.999814
1.94167	34.3421	-2.25945	5115.33	-0.878906	0.999814
1.95	34.4184	-2.27488	5115.33	-0.738281	0.999813
1.95833	34.4869	-2.28885	5115.33	-0.527344	0.999814
1.96667	34.5511	-2.30277	5115.36	-0.257812	0.999819
1.975	34.6147	-2.31714	5115.36	-0.210938	0.999819
1.98333	34.678	-2.33176	5115.35	-0.421875	0.999817
1.99167	34.735	-2.34555	5115.35	-0.457031	0.999817
2	34.7927	-2.35933	5115.34	-0.1875	0.999816
2.00833	34.8532	-2.37359	5115.34	0.0351562	0.999815
2.01667	34.9151	-2.38819	5115.35	-0.304688	0.999817
2.025	34.9769	-2.40294	5115.37	-0.410156	0.999821
2.03333	35.0355	-2.41761	5115.37	-0.339844	0.99982
2.04167	35.1143	-2.43509	5115.35	-0.492188	0.999817
2.05	35.1905	-2.45192	5115.35	-0.75	0.999818
2.05833	35.264	-2.46756	5115.38	-0.632812	0.999824
2.06667	35.3312	-2.48259	5115.38	-0.492188	0.999824
2.075	35.3947	-2.49703	5115.38	-0.550781	0.999822
2.08333	35.4606	-2.51149	5115.39	-0.761719	0.999824
2.09167	35.5327	-2.52646	5115.4	-0.667969	0.999827
2.1	35.6106	-2.54207	5115.4	-0.398438	0.999827
2.10833	35.6837	-2.557	5115.41	-0.527344	0.999829
2.11667	35.7638	-2.57246	5115.41	-0.492188	0.999829
2.125	35.8373	-2.58703	5115.41	-0.09375	0.99983
2.13333	35.9039	-2.60084	5115.41	0.140625	0.999829
2.14167	35.9721	-2.61514	5115.42	0.0234375	0.99983
2.15	36.0407	-2.62906	5115.43	0.210938	0.999833
2.15833	36.1134	-2.64316	5115.42	0.445312	0.99983
2.16667	36.1834	-2.65686	5115.39	0.621094	0.999826
2.175	36.2534	-2.67013	5115.39	0.714844	0.999825
2.18333	36.3182	-2.68331	5115.4	0.960938	0.999827
2.19167	36.3844	-2.69704	5115.39	1.18359	0.999825
2.2	36.4578	-2.71214	5115.37	1.03125	0.999822
2.20833	36.5281	-2.72628	5115.36	0.914062	0.999819
2.21667	36.598	-2.7402	5115.35	1.23047	0.999817
2.225	36.6688	-2.75401	5115.34	1.40625	0.999814
2.23333	36.739	-2.7679	5115.33	1.34766	0.999813
2.24167	36.8078	-2.78165	5115.33	1.32422	0.999814
2.25	36.8728	-2.79538	5115.32	1.55859	0.999811
2.25833	36.9416	-2.81005	5115.29	1.72266	0.999805
2.26667	37.0138	-2.82536	5115.28	1.66406	0.999804
2.275	37.0818	-2.83959	5115.28	1.76953	0.999803
2.28333	37.1334	-2.85196	5115.26	2.02734	0.9998
2.29167	37.1849	-2.86468	5115.23	2.02734	0.999794
2.3	37.2397	-2.87739	5115.21	1.81641	0.999789
2.30833	37.3026	-2.89106	5115.2	1.95703	0.999787
2.31667	37.3694	-2.90541	5115.18	1.99219	0.999785
2.325	37.4362	-2.91931	5115.16	1.81641	0.99978
2.33333	37.5082	-2.93413	5115.15	1.45312	0.999778
2.34167	37.5798	-2.94908	5115.14	1.39453	0.999776
2.35	37.64	-2.96214	5115.12	1.41797	0.999772
2.35833	37.7028	-2.97524	5115.11	1.11328	0.999771
2.36667	37.7825	-2.98979	5115.11	0.703125	0.999771
2.375	37.8731	-3.00547	5115.11	0.597656	0.99977
2.38333	37.9645	-3.0219	5115.09	0.539062	0.999767
2.39167	38.051	-3.03808	5115.08	0.351562	0.999764
2.4	38.1217	-3.05222	5115.09	0.269531	0.999766
2.40833	38.1939	-3.06651	5115.1	0.175781	0.999769
2.41667	38.266	-3.07978	5115.1	0.0234375	0.999768
2.425	38.334	-3.09276	5115.09	-0.304688	0.999767
2.43333	38.4089	-3.10652	5115.09	-0.386719	0.999766
2.44167	38.4878	-3.12109	5115.09	-0.386719	0.999766
2.45	38.5587	-3.13533	5115.1	-0.492188	0.999768
2.45833	38.6206	-3.14866	5115.11	-0.796875	0.99977
2.46667	38.6776	-3.16124	5115.12	-0.84375	0.999772
2.475	38.7351	-3.17406	5115.11	-0.773438	0.999771
2.48333	38.8051	-3.18893	5115.12	-0.832031	0.999773
2.49167	38.8761	-3.20472	5115.14	-0.820312	0.999777
2.5	38.9432	-3.22079	5115.17	-0.726562	0.999781
2.50833	39.0096	-3.23647	5115.16	-0.574219	0.99978
2.51667	39.0721	-3.25157	5115.15	-0.632812	0.999779
2.525	39.1327	-3.26623	5115.16	-0.492188	0.99978
2.53333	39.1929	-3.28001	5115.17	-0.128906	0.999781
2.54167	39.2549	-3.29373	5115.17	-0.0117188	0.999782
2.55	39.3191	-3.30744	5115.16	-0.0585938	0.999781
2.55833	39.3892	-3.32163	5115.16	0.0351562	0.999781
2.56667	39.4559	-3.33484	5115.16	0.246094	0.999781
2.575	39.52	-3.34693	5115.16	0.28125	0.999779
2.58333	39.5895	-3.35966	5115.17	0.0703125	0.999781
2.59167	39.6666	-3.37299	5115.17	0.105469	0.999781
2.6	39.752	-3.3874	5115.15	0.292969	0.999778
2.60833	39.8335	-3.40126	5115.14	0.292969	0.999776
2.61667	39.9237	-3.41636	5115.14	0.0820312	0.999777
2.625	40.0172	-3.43188	5115.16	0.246094	0.999781
2.63333	40.1023	-3.44649	5115.16	0.210938	0.999779
2.64167	40.1815	-3.46051	5115.14	-0.105469	0.999776
2.65	40.2597	-3.47448	5115.14	-0.28125	0.999776
2.65833	40.3458	-3.48974	5115.15	-0.128906	0.999778
2.66667	40.4292	-3.50375	5115.15	-0.0351562	0.999777
2.675	40.5026	-3.51689	5115.15	-0.328125	0.999778
2.68333	40.567	-3.52897	5115.16	-0.46875	0.99978
2.69167	40.6249	-3.54046	5115.16	-0.363281	0.99978
2.7	40.6833	-3.55197	5115.15	-0.199219	0.999779
2.70833	40.7497	-3.56421	5115.17	-0.386719	0.999781
2.71667	40.8257	-3.57815	5115.18	-0.421875	0.999785
2.725	40.9066	-3.59245	5115.18	-0.316406	0.999784
2.73333	40.9838	-3.60569	5115.17	-0.269531	0.999782
2.74167	41.0482	-3.61763	5115.17	-0.339844	0.999781
2.75	41.1119	-3.6308	5115.18	-0.1875	0.999784
2.75833	41.1875	-3.64526	5115.18	-0.164062	0.999785
2.76667	41.2672	-3.65969	5115.19	-0.527344	0.999785
2.775	41.363	-3.67563	5115.18	-0.644531	0.999785
2.78333	41.4495	-3.69057	5115.18	-0.609375	0.999784
2.79167	41.5161	-3.70399	5115.18	-0.46875	0.999784
2.8	41.5783	-3.71652	5115.2	-0.644531	0.999787
2.80833	41.6415	-3.72951	5115.22	-0.820312	0.999792
2.81667	41.7073	-3.74322	5115.22	-0.679688	0.999792
2.825	41.775	-3.75658	5115.22	-0.691406	0.999791
2.83333	41.837	-3.76877	5115.22	-0.667969	0.999791
2.84167	41.8992	-3.78091	5115.24	-0.503906	0.999795
2.85	41.9649	-3.79386	5115.25	-0.292969	0.999799
2.85833	42.0289	-3.80711	5115.24	-0.292969	0.999796
2.86667	42.1042	-3.82162	5115.24	-0.28125	0.999796
2.875	42.1857	-3.83638	5115.24	-0.105469	0.999795
2.88333	42.2596	-3.85048	5115.24	0.105469	0.999795
2.89167	42.3282	-3.86342	5115.25	0.175781	0.999797
2.9	42.3996	-3.87607	5115.25	-0.0585938	0.999797
2.90833	42.4729	-3.88953	5115.24	-0.0351562	0.999796
2.91667	42.5598	-3.90455	5115.23	0.105469	0.999793
2.925	42.6391	-3.91866	5115.23	0.0351562	0.999794
2.93333	42.71	-3.93151	5115.24	0.128906	0.999796
2.94167	42.7869	-3.94441	5115.25	0.0585938	0.999797
2.95	42.8563	-3.95627	5115.24	0.0234375	0.999796
2.95833	42.9148	-3.96796	5115.23	0.0351562	0.999793
2.96667	42.9775	-3.98019	5115.24	0.175781	0.999795
2.975	43.0587	-3.99459	5115.24	0.316406	0.999795
2.98333	43.1401	-4.00932	5115.24	0.1875	0.999796
2.99167	43.2141	-4.0235	5115.24	0.0703125	0.999795
3	43.2871	-4.03699	5115.22	0.0117188	0.999792
3.00833	43.3641	-4.05099	5115.21	0.246094	0.999791
3.01667	43.4428	-4.06592	5115.21	0.269531	0.999791
3.025	43.5113	-4.08007	5115.23	0.246094	0.999794
3.03333	43.5847	-4.09453	5115.24	0.046875	0.999795
3.04167	43.6521	-4.10769	5115.23	-0.199219	0.999793
3.05	43.7234	-4.12084	5115.21	-0.152344	0.999791
3.05833	43.7927	-4.13385	5115.21	-0.0703125	0.999791
3.06667	43.8596	-4.1467	5115.22	-0.0703125	0.999792
3.075	43.9312	-4.15951	5115.23	-0.339844	0.999794
3.08333	44.007	-4.17267	5115.24	-0.480469	0.999796
3.09167	44.0811	-4.18546	5115.23	-0.550781	0.999793
3.1	44.1549	-4.19724	5115.22	-0.597656	0.999792
3.10833	44.2279	-4.20849	5115.24	-0.65625	0.999795
3.11667	44.2986	-4.22009	5115.26	-0.65625	0.999801
3.125	44.3749	-4.23269	5115.27	-0.761719	0.999801
3.13333	44.4461	-4.24452	5115.26	-1.05469	0.9998
3.14167	44.5039	-4.2545	5115.26	-1.26562	0.9998
3.15	44.5635	-4.26487	5115.28	-1.08984	0.999803
3.15833	44.6329	-4.2768	5115.29	-0.972656	0.999805
3.16667	44.7043	-4.28906	5115.3	-1.30078	0.999808
3.175	44.7799	-4.30183	5115.32	-1.66406	0.99981
3.18333	44.8629	-4.31622	5115.33	-1.72266	0.999812
3.19167	44.9442	-4.33048	5115.33	-1.55859	0.999813
3.2	45.0201	-4.34407	5115.35	-1.6875	0.999816
3.20833	45.0939	-4.35724	5115.38	-1.85156	0.999822
3.21667	45.1752	-4.37127	5115.4	-1.94531	0.999827
3.225	45.2702	-4.38692	5115.41	-1.98047	0.999828
3.23333	45.3493	-4.40037	5115.41	-2.13281	0.999828
3.24167	45.4275	-4.41344	5115.43	-2.12109	0.999833
3.25	45.5103	-4.42756	5115.46	-1.95703	0.999838
3.25833	45.5945	-4.44161	5115.48	-2.08594	0.999842
3.26667	45.6722	-4.45472	5115.49	-2.37891	0.999845
3.275	45.7531	-4.46841	5115.5	-2.58984	0.999847
3.28333	45.8365	-4.48233	5115.52	-2.35547	0.999851
3.29167	45.9209	-4.49596	5115.54	-2.28516	0.999854
3.3	45.9975	-4.50866	5115.57	-2.47266	0.999861
3.30833	46.0751	-4.52142	5115.61	-2.67188	0.999867
3.31667	46.1664	-4.5358	5115.62	-2.63672	0.99987
3.325	46.2536	-4.54947	5115.62	-2.55469	0.999871
3.33333	46.3246	-4.56068	5115.65	-2.55469	0.999875
3.34167	46.3855	-4.57097	5115.68	-2.42578	0.999882
3.35	46.4515	-4.58214	5115.71	-2.26172	0.999888
3.35833	46.5221	-4.59368	5115.72	-2.19141	0.99989
3.36667	46.5894	-4.60515	5115.74	-2.29688	0.999893
3.375	46.6461	-4.61609	5115.75	-1.93359	0.999896
3.38333	46.7172	-4.62875	5115.78	-1.35938	0.9999
3.39167	46.7831	-4.6399	5115.79	-1.01953	0.999904
3.4	46.8424	-4.65018	5115.8	-0.960938	0.999906
3.40833	46.9128	-4.66241	5115.82	-0.878906	0.999908
3.41667	46.9907	-4.67594	5115.81	-0.363281	0.999907
3.425	47.0634	-4.68885	5115.8	0.234375	0.999905
3.43333	47.1315	-4.70085	5115.8	0.503906	0.999905
3.44167	47.2004	-4.71287	5115.8	0.609375	0.999906
3.45	47.274	-4.72553	5115.81	0.867188	0.999907
3.45833	47.356	-4.73842	5115.78	1.01953	0.999902
3.46667	47.4318	-4.75059	5115.76	1.05469	0.999897
3.475	47.5102	-4.76421	5115.75	1.21875	0.999896
3.48333	47.5956	-4.779	5115.75	1.40625	0.999896
3.49167	47.6659	-4.79124	5115.74	1.42969	0.999894
3.5	47.7343	-4.80266	5115.72	1.125	0.99989
3.50833	47.8146	-4.81574	5115.71	1.05469	0.999887
3.51667	47.8906	-4.82891	5115.7	1.37109	0.999885
3.525	47.9567	-4.84104	5115.69	1.64062	0.999883
3.53333	48.0253	-4.85307	5115.69	1.62891	0.999884
3.54167	48.0935	-4.86493	5115.69	1.52344	0.999883
3.55	48.1672	-4.87704	5115.67	1.88672	0.999879
3.55833	48.2388	-4.88816	5115.64	2.26172	0.999873
3.56667	48.3059	-4.89878	5115.62	2.34375	0.999869
3.575	48.3793	-4.91	5115.61	2.61328	0.999868
3.58333	48.4577	-4.92155	5115.6	2.90625	0.999865
3.59167	48.5318	-4.93236	5115.55	3	0.999857
3.6	48.6047	-4.94256	5115.51	3.09375	0.999848
3.60833	48.6805	-4.95323	5115.49	3.1875	0.999845
3.61667	48.7559	-4.96412	5115.47	3.33984	0.999841
3.625	48.836	-4.97525	5115.45	3.22266	0.999836
3.63333	48.9193	-4.98709	5115.42	2.8125	0.999831
3.64167	49.0015	-4.9992	5115.38	2.58984	0.999823
3.65	49.0836	-5.01126	5115.35	2.74219	0.999818
3.65833	49.164	-5.02333	5115.33	2.74219	0.999813
3.66667	49.2325	-5.03461	5115.33	2.47266	0.999813
3.675	49.306	-5.04622	5115.32	2.09766	0.999811
3.68333	49.3834	-5.05828	5115.29	1.71094	0.999806
3.69167	49.464	-5.07122	5115.26	1.42969	0.9998
3.7	49.5452	-5.08422	5115.24	1.23047	0.999796
3.70833	49.6181	-5.09648	5115.24	1.41797	0.999796
3.71667	49.6834	-5.108	5115.24	1.21875	0.999796
3.725	49.7456	-5.11888	5115.24	0.75	0.999795
3.73333	49.8024	-5.12944	5115.23	0.410156	0.999794
3.74167	49.8579	-5.14018	5115.23	0.363281	0.999793
3.75	49.93	-5.15266	5115.21	0.492188	0.99979
3.75833	50.0125	-5.16668	5115.22	0.386719	0.999791
3.76667	50.0912	-5.18028	5115.23	0.246094	0.999794
3.775	50.1753	-5.19366	5115.23	0.164062	0.999794
3.78333	50.2515	-5.20566	5115.21	0.117188	0.99979
3.79167	50.3225	-5.21737	5115.2	-0.105469	0.999788
3.8	50.4072	-5.23037	5115.21	-0.105469	0.99979
3.80833	50.4982	-5.24419	5115.22	-0.246094	0.999791
3.81667	50.596	-5.25844	5115.22	-0.832031	0.999792
3.825	50.6935	-5.27225	5115.22	-1.60547	0.999791
3.83333	50.7859	-5.28528	5115.22	-2.05078	0.999792
3.84167	50.8605	-5.29583	5115.22	-2.30859	0.999793
3.85	50.9373	-5.30675	5115.25	-3	0.999798
3.85833	51.009	-5.3169	5115.3	-3.69141	0.999807
3.86667	51.0876	-5.32839	5115.35	-4.24219	0.999817
3.875	51.1749	-5.34096	5115.37	-4.41797	0.999821
3.88333	51.2472	-5.35164	5115.4	-4.65234	0.999828
3.89167	51.3145	-5.3613	5115.47	-4.75781	0.99984
3.9	51.3796	-5.37088	5115.53	-4.57031	0.999852
3.90833	51.4525	-5.38142	5115.57	-4.28906	0.99986
3.91667	51.5181	-5.39152	5115.59	-4.23047	0.999864
3.925	51.5904	-5.40223	5115.61	-3.83203	0.999868
3.93333	51.6624	-5.41284	5115.65	-3.17578	0.999875
3.94167	51.7391	-5.42393	5115.68	-2.70703	0.999882
3.95	51.8113	-5.43424	5115.7	-2.55469	0.999886
3.95833	51.8885	-5.44488	5115.72	-2.70703	0.99989
3.96667	51.9746	-5.45665	5115.72	-2.66016	0.99989
3.975	52.0677	-5.46911	5115.73	-2.29688	0.999892
3.98333	52.1575	-5.48145	5115.75	-2.08594	0.999896
3.99167	52.238	-5.49325	5115.78	-2.13281	0.999902
4	52.3202	-5.50508	5115.81	-2.14453	0.999908
4.00833	52.3966	-5.51614	5115.83	-2.22656	0.999912
4.01667	52.4764	-5.5275	5115.84	-2.14453	0.999913
4.025	52.5561	-5.53933	5115.85	-1.88672	0.999916
4.03333	52.6314	-5.55135	5115.88	-1.65234	0.999921
4.04167	52.7012	-5.56292	5115.9	-1.55859	0.999925
4.05	52.7678	-5.574	5115.91	-1.57031	0.999926
4.05833	52.8387	-5.58595	5115.91	-1.66406	0.999927
4.06667	52.9126	-5.59815	5115.91	-1.19531	0.999927
4.075	52.9872	-5.60947	5115.92	-0.46875	0.999929
4.08333	53.0627	-5.62069	5115.94	-0.0703125	0.999933
4.09167	53.1381	-5.63246	5115.96	0.0820312	0.999937
4.1	53.2098	-5.64425	5115.98	0.363281	0.99994
4.10833	53.2804	-5.65575	5115.95	0.75	0.999935
4.11667	53.3513	-5.66635	5115.92	1.3125	0.999929
4.125	53.4186	-5.6762	5115.91	1.67578	0.999926
4.13333	53.4866	-5.68638	5115.9	2.12109	0.999925
4.14167	53.5577	-5.6971	5115.88	2.34375	0.999921
4.15	53.638	-5.70841	5115.85	2.22656	0.999914
4.15833	53.7185	-5.71988	5115.81	2.0625	0.999908
4.16667	53.7979	-5.7317	5115.8	2.13281	0.999906
4.175	53.8793	-5.74347	5115.79	2.25	0.999903
4.18333	53.9573	-5.75454	5115.78	1.78125	0.999902
4.19167	54.0356	-5.76526	5115.77	1.47656	0.999899
4.2	54.1117	-5.77617	5115.75	1.52344	0.999895
4.20833	54.1937	-5.78831	5115.73	1.79297	0.999891
4.21667	54.2849	-5.80143	5115.71	1.88672	0.999888
4.225	54.3758	-5.81417	5115.73	1.82812	0.999892
4.23333	54.4525	-5.82547	5115.72	2.0625	0.99989
4.24167	54.5272	-5.83644	5115.69	2.23828	0.999883
4.25	54.6026	-5.84671	5115.65	2.32031	0.999877
4.25833	54.6763	-5.85704	5115.63	2.37891	0.999872
4.26667	54.749	-5.86698	5115.63	2.83594	0.999872
4.275	54.8188	-5.87666	5115.6	2.92969	0.999865
4.28333	54.8939	-5.88707	5115.56	2.33203	0.999859
4.29167	54.968	-5.89738	5115.54	2.02734	0.999854
4.3	55.0384	-5.90713	5115.52	2.12109	0.99985
4.30833	55.1085	-5.91722	5115.5	2.47266	0.999846
4.31667	55.18	-5.92766	5115.48	2.05078	0.999843
4.325	55.2508	-5.93833	5115.49	1.62891	0.999845
4.33333	55.3158	-5.94895	5115.48	1.59375	0.999843
4.34167	55.3845	-5.95949	5115.45	1.66406	0.999838
4.35	55.4616	-5.97119	5115.42	1.47656	0.999831
4.35833	55.5466	-5.98471	5115.42	1.33594	0.999832
4.36667	55.6283	-5.99787	5115.43	1.61719	0.999832
4.375	55.7199	-6.01153	5115.4	1.62891	0.999828
4.38333	55.814	-6.02522	5115.38	1.11328	0.999822
4.39167	55.8931	-6.03703	5115.37	0.667969	0.999822
4.4	55.9687	-6.04816	5115.37	0.890625	0.999821
4.40833	56.041	-6.05908	5115.36	0.925781	0.999818
4.41667	56.1177	-6.07058	5115.35	0.410156	0.999817
4.425	56.1983	-6.08297	5115.36	-0.105469	0.999819
4.43333	56.2744	-6.09426	5115.37	0.0703125	0.999821
4.44167	56.3364	-6.10335	5115.35	0.257812	0.999817
4.45	56.4037	-6.1126	5115.35	0.0234375	0.999817
4.45833	56.4762	-6.12263	5115.37	-0.234375	0.999821
4.46667	56.5421	-6.13237	5115.39	-0.164062	0.999824
4.475	56.6188	-6.14332	5115.37	-0.117188	0.99982
4.48333	56.7001	-6.1551	5115.35	-0.503906	0.999817
4.49167	56.7867	-6.16746	5115.35	-0.667969	0.999818
4.5	56.8809	-6.18007	5115.37	-0.492188	0.999821
4.50833	56.9763	-6.19228	5115.38	-0.433594	0.999822
4.51667	57.0712	-6.20468	5115.38	-1.05469	0.999822
4.525	57.1681	-6.21794	5115.39	-1.46484	0.999826
4.53333	57.2618	-6.23084	5115.41	-1.34766	0.999828
4.54167	57.3472	-6.24262	5115.41	-0.996094	0.999829
4.55	57.4319	-6.25364	5115.42	-1.16016	0.999831
4.55833	57.5141	-6.26429	5115.45	-1.45312	0.999838
4.56667	57.594	-6.27487	5115.47	-1.38281	0.99984
4.575	57.6727	-6.28526	5115.47	-1.23047	0.99984
4.58333	57.7443	-6.29581	5115.45	-1.33594	0.999837
4.59167	57.808	-6.30585	5115.47	-1.55859	0.999841
4.6	57.8687	-6.31562	5115.5	-1.23047	0.999846
4.60833	57.93	-6.32544	5115.51	-1.05469	0.999848
4.61667	57.9988	-6.33592	5115.51	-1.46484	0.999848
4.625	58.0754	-6.34721	5115.52	-2.09766	0.999851
4.63333	58.1569	-6.35936	5115.55	-1.89844	0.999857
4.64167	58.2369	-6.37159	5115.56	-1.33594	0.999858
4.65	58.3176	-6.38397	5115.56	-1.33594	0.999858
4.65833	58.3952	-6.39545	5115.59	-1.74609	0.999864
4.66667	58.4652	-6.40546	5115.63	-1.64062	0.999871
4.675	58.5347	-6.41522	5115.63	-1.23047	0.999872
4.68333	58.6143	-6.42628	5115.61	-1.21875	0.999868
4.69167	58.7049	-6.43818	5115.62	-1.54688	0.99987
4.7	58.794	-6.44995	5115.65	-1.30078	0.999877
4.70833	58.8696	-6.46049	5115.66	-0.773438	0.999877
4.71667	58.9385	-6.47048	5115.65	-0.878906	0.999877
4.725	59.0069	-6.48042	5115.66	-1.46484	0.999877
4.73333	59.0726	-6.48965	5115.69	-1.37109	0.999883
4.74167	59.1384	-6.49904	5115.7	-0.820312	0.999885
4.75	59.213	-6.5096	5115.69	-0.808594	0.999884
4.75833	59.3002	-6.52173	5115.7	-1.14844	0.999886
4.76667	59.3785	-6.53307	5115.73	-1.06641	0.999892
4.775	59.4488	-6.54329	5115.73	-0.363281	0.999892
4.78333	59.5228	-6.55394	5115.72	-0.046875	0.99989
4.79167	59.6015	-6.56483	5115.73	-0.199219	0.999891
4.8	59.6822	-6.57593	5115.75	0.0585938	0.999895
4.80833	59.7628	-6.58713	5115.75	0.878906	0.999895
4.81667	59.8385	-6.5977	5115.72	1.26562	0.999889
4.825	59.9121	-6.60807	5115.7	1.26562	0.999886
4.83333	59.986	-6.61833	5115.71	1.58203	0.999887
4.84167	60.0572	-6.62805	5115.7	2.41406	0.999885
4.85	60.1335	-6.63816	5115.66	2.80078	0.999877
4.85833	60.2123	-6.64913	5115.63	2.47266	0.999872
4.86667	60.2892	-6.66024	5115.62	2.51953	0.999869
4.875	60.3636	-6.67125	5115.59	3.12891	0.999865
4.88333	60.4327	-6.68147	5115.55	3.48047	0.999856
4.89167	60.5096	-6.69256	5115.51	3.16406	0.999849
4.9	60.5983	-6.70483	5115.51	2.8125	0.999848
4.90833	60.6931	-6.71775	5115.49	2.96484	0.999845
4.91667	60.7866	-6.73007	5115.45	3.14062	0.999836
4.925	60.8774	-6.74191	5115.41	2.61328	0.999829
4.93333	60.9568	-6.75244	5115.39	2.15625	0.999826
4.94167	61.0394	-6.76327	5115.39	2.26172	0.999826
4.95	61.1248	-6.77365	5115.37	2.42578	0.999821
4.95833	61.2049	-6.7834	5115.33	1.98047	0.999814
4.96667	61.2886	-6.79375	5115.33	1.35938	0.999814
4.975	61.3704	-6.80418	5115.33	1.40625	0.999814
4.98333	61.4379	-6.8134	5115.32	1.81641	0.999812
4.99167	61.5043	-6.8226	5115.29	1.53516	0.999805
5	61.5754	-6.83158	5115.28	0.855469	0.999804
5.00833	61.6495	-6.84172	5115.29	0.914062	0.999806
5.01667	61.7331	-6.85285	5115.28	1.20703	0.999803
5.025	61.8097	-6.863	5115.24	1.01953	0.999796
5.03333	61.8779	-6.873	5115.24	0.480469	0.999796
5.04167	61.9499	-6.88397	5115.26	0.339844	0.9998
5.05	62.0231	-6.89483	5115.25	0.585938	0.999799
5.05833	62.0914	-6.90397	5115.23	0.304688	0.999794
5.06667	62.1668	-6.91347	5115.24	-0.375	0.999795
5.075	62.2461	-6.92343	5115.25	-0.574219	0.999797
5.08333	62.3221	-6.93483	5115.25	-0.292969	0.999798
5.09167	62.391	-6.94492	5115.25	-0.375	0.999797
5.1	62.4621	-6.95487	5115.25	-0.984375	0.999798
5.10833	62.5281	-6.96462	5115.27	-1.19531	0.999802
5.11667	62.6046	-6.97499	5115.29	-1.03125	0.999805
5.125	62.6864	-6.98528	5115.29	-0.855469	0.999805
5.13333	62.7701	-6.99591	5115.29	-1.10156	0.999805
5.14167	62.8567	-7.00797	5115.32	-1.23047	0.99981
5.15	62.9374	-7.01958	5115.34	-0.984375	0.999814
5.15833	63.0197	-7.03097	5115.33	-0.691406	0.999814
5.16667	63.0995	-7.04121	5115.32	-1.05469	0.999812
5.175	63.1844	-7.05217	5115.34	-1.37109	0.999815
5.18333	63.2654	-7.06268	5115.35	-1.17188	0.999818
5.19167	63.3511	-7.07348	5115.36	-0.855469	0.999818
5.2	63.4403	-7.08489	5115.35	-1.24219	0.999817
5.20833	63.5234	-7.09667	5115.37	-1.80469	0.999822
5.21667	63.6025	-7.10817	5115.4	-1.71094	0.999827
5.225	63.6777	-7.11852	5115.41	-1.19531	0.99983
5.23333	63.7601	-7.12918	5115.41	-1.26562	0.999828
5.24167	63.8446	-7.14034	5115.44	-1.62891	0.999835
5.25	63.9265	-7.15108	5115.47	-1.24219	0.999842
5.25833	64.0041	-7.16113	5115.48	-0.667969	0.999843
5.26667	64.0771	-7.17124	5115.45	-0.480469	0.999838
5.275	64.159	-7.18249	5115.46	-0.703125	0.999839
5.28333	64.2365	-7.19305	5115.48	-0.328125	0.999843
5.29167	64.308	-7.20246	5115.48	0.339844	0.999842
5.3	64.3728	-7.21076	5115.46	0.257812	0.999838
5.30833	64.4441	-7.22005	5115.45	-0.304688	0.999837
5.31667	64.5139	-7.22979	5115.47	-0.292969	0.99984
5.325	64.5824	-7.23946	5115.47	0.28125	0.99984
5.33333	64.6556	-7.24876	5115.45	0.257812	0.999836
5.34167	64.7438	-7.26014	5115.46	-0.28125	0.999839
5.35	64.8395	-7.27182	5115.48	-0.46875	0.999843
5.35833	64.9299	-7.28336	5115.49	-0.1875	0.999844
5.36667	65.0168	-7.29475	5115.46	-0.140625	0.999839
5.375	65.0981	-7.30547	5115.46	-0.621094	0.999838
5.38333	65.1829	-7.31656	5115.48	-0.738281	0.999843
5.39167	65.2639	-7.32641	5115.49	-0.480469	0.999845
5.4	65.3473	-7.33681	5115.48	-0.386719	0.999843
5.40833	65.4264	-7.34593	5115.48	-0.808594	0.999842
5.41667	65.5064	-7.35571	5115.5	-0.738281	0.999846
5.425	65.5842	-7.36601	5115.52	0.09375	0.999851
5.43333	65.657	-7.37633	5115.52	0.785156	0.99985
5.44167	65.7256	-7.38538	5115.52	0.890625	0.99985
5.45	65.7952	-7.39355	5115.53	1.01953	0.999852
5.45833	65.8801	-7.40333	5115.52	1.94531	0.99985
5.46667	65.9733	-7.41367	5115.47	2.66016	0.999841
5.475	66.0695	-7.4254	5115.43	2.74219	0.999832
5.48333	66.1563	-7.43569	5115.41	2.67188	0.999828
5.49167	66.2423	-7.44622	5115.39	2.92969	0.999826
5.5	66.322	-7.45672	5115.34	3.03516	0.999814
5.50833	66.3948	-7.46592	5115.3	2.42578	0.999807
5.51667	66.4746	-7.47517	5115.29	1.78125	0.999806
5.525	66.5604	-7.48511	5115.29	1.74609	0.999806
5.53333	66.6476	-7.49599	5115.28	1.94531	0.999804
5.54167	66.7258	-7.50626	5115.26	1.26562	0.9998
5.55	66.8012	-7.5163	5115.27	0.820312	0.999801
5.55833	66.8734	-7.52589	5115.28	1.05469	0.999803
5.56667	66.9518	-7.5362	5115.26	1.55859	0.9998
5.575	67.0299	-7.54657	5115.23	1.60547	0.999794
5.58333	67.1126	-7.55709	5115.23	1.34766	0.999794
5.59167	67.1957	-7.56776	5115.23	1.66406	0.999794
5.6	67.271	-7.57673	5115.2	2.29688	0.999789
5.60833	67.3468	-7.58599	5115.17	2.53125	0.999781
5.61667	67.4215	-7.59518	5115.15	2.47266	0.999778
5.625	67.4962	-7.60434	5115.15	2.89453	0.999778
5.63333	67.5658	-7.61302	5115.13	3.45703	0.999774
5.64167	67.6336	-7.62204	5115.09	3.49219	0.999766
5.65	67.7036	-7.63104	5115.05	3.07031	0.999759
5.65833	67.7763	-7.64026	5115.02	3.19922	0.999754
5.66667	67.8471	-7.64913	5114.99	3.62109	0.999747
5.675	67.9207	-7.65811	5114.94	3.48047	0.999738
5.68333	67.9937	-7.66777	5114.91	2.71875	0.999732
5.69167	68.0687	-7.67791	5114.91	2.16797	0.999731
5.7	68.1426	-7.68752	5114.88	2.10938	0.999726
5.70833	68.2181	-7.69704	5114.85	1.74609	0.999719
5.71667	68.2919	-7.70587	5114.84	1.05469	0.999718
5.725	68.376	-7.71502	5114.86	0.679688	0.999722
5.73333	68.4591	-7.72393	5114.87	0.914062	0.999723
5.74167	68.5436	-7.73317	5114.85	0.726562	0.999719
5.75	68.6317	-7.74335	5114.84	0.257812	0.999718
5.75833	68.7226	-7.75374	5114.85	0.210938	0.99972
5.76667	68.8146	-7.76379	5114.86	0.796875	0.999721
5.775	68.8965	-7.77258	5114.83	0.972656	0.999716
5.78333	68.97	-7.78062	5114.82	0.386719	0.999714
5.79167	69.0473	-7.78981	5114.83	0.0117188	0.999715
5.8	69.1367	-7.80061	5114.82	0.398438	0.999714
5.80833	69.2225	-7.81139	5114.79	0.515625	0.999709
5.81667	69.3085	-7.8213	5114.79	-0.0117188	0.999708
5.825	69.3926	-7.831	5114.82	-0.375	0.999713
5.83333	69.4651	-7.83943	5114.84	-0.363281	0.999718
5.84167	69.5369	-7.84841	5114.82	-0.515625	0.999714
5.85	69.61	-7.85742	5114.81	-1.04297	0.999712
5.85833	69.6778	-7.86641	5114.83	-1.21875	0.999716
5.86667	69.7549	-7.87584	5114.85	-1.00781	0.99972
5.875	69.8388	-7.88502	5114.86	-0.808594	0.999721
5.88333	69.9097	-7.89262	5114.87	-1.48828	0.999723
5.89167	69.9803	-7.89994	5114.88	-1.73438	0.999726
5.9	70.0469	-7.90721	5114.89	-1.19531	0.999727
5.90833	70.1181	-7.91585	5114.9	-0.949219	0.999729
5.91667	70.2075	-7.92621	5114.91	-1.03125	0.999731
5.925	70.2959	-7.93625	5114.95	-1.14844	0.999738
5.93333	70.3803	-7.94612	5114.96	-0.925781	0.99974
5.94167	70.4723	-7.95626	5114.93	-0.597656	0.999736
5.95	70.5707	-7.96723	5114.93	-0.304688	0.999735
5.95833	70.6579	-7.97796	5114.94	-0.117188	0.999738
5.96667	70.7428	-7.9888	5114.96	0.398438	0.999741
5.975	70.822	-7.99852	5114.96	0.703125	0.999741
5.98333	70.9024	-8.00882	5114.94	0.574219	0.999737
5.99167	70.9819	-8.01887	5114.93	0.761719	0.999734
6	71.053	-8.02778	5114.92	1.25391	0.999733
6.00833	71.1219	-8.03655	5114.91	1.86328	0.999732
6.01667	71.1992	-8.04663	5114.9	1.86328	0.999729
6.025	71.2782	-8.05725	5114.89	1.73438	0.999726
6.03333	71.3555	-8.06781	5114.87	2.09766	0.999723
6.04167	71.4296	-8.07732	5114.84	2.57812	0.999718
6.05	71.5126	-8.08699	5114.81	2.8125	0.999711
6.05833	71.5976	-8.09743	5114.8	2.82422	0.99971
6.06667	71.6828	-8.10835	5114.8	2.90625	0.999709
6.075	71.7692	-8.11941	5114.75	3.11719	0.9997
6.08333	71.8574	-8.13062	5114.71	3.15234	0.999691
6.09167	71.9472	-8.14177	5114.68	3.10547	0.999686
6.1	72.0284	-8.15206	5114.66	3.38672	0.999683
6.10833	72.1031	-8.16169	5114.64	3.5625	0.999679
6.11667	72.1758	-8.17088	5114.61	3.12891	0.999672
6.125	72.2519	-8.18029	5114.58	2.92969	0.999666
6.13333	72.3243	-8.18974	5114.55	3.09375	0.99966
6.14167	72.3979	-8.1991	5114.52	3.28125	0.999655
6.15	72.4815	-8.2088	5114.5	3.09375	0.999651
6.15833	72.5598	-8.21769	5114.49	2.70703	0.999649
6.16667	72.6414	-8.22686	5114.46	2.50781	0.999643
6.175	72.7207	-8.2356	5114.42	2.42578	0.999635
6.18333	72.7939	-8.2439	5114.39	2.32031	0.99963
6.19167	72.8719	-8.25173	5114.39	2.26172	0.999629
6.2	72.956	-8.25944	5114.38	2.30859	0.999628
6.20833	73.0381	-8.26809	5114.37	1.95703	0.999625
6.21667	73.1235	-8.27751	5114.35	1.38281	0.999621
6.225	73.2042	-8.28668	5114.33	1.13672	0.999617
6.23333	73.2815	-8.29605	5114.31	1.30078	0.999614
6.24167	73.3684	-8.30624	5114.3	1.3125	0.999612
6.25	73.4512	-8.31627	5114.3	0.796875	0.999612
6.25833	73.5318	-8.32628	5114.3	0.46875	0.999613
6.26667	73.612	-8.33538	5114.29	0.328125	0.999611
6.275	73.6891	-8.34462	5114.28	0.234375	0.999608
6.28333	73.7585	-8.35458	5114.27	-0.1875	0.999607
6.29167	73.8285	-8.36367	5114.3	-0.363281	0.999612
6.3	73.9033	-8.37338	5114.31	-0.328125	0.999613
6.30833	73.9838	-8.38406	5114.3	-0.597656	0.999612
6.31667	74.0695	-8.39497	5114.29	-0.972656	0.99961
6.325	74.1496	-8.40462	5114.31	-1.03125	0.999615
6.33333	74.2278	-8.41344	5114.33	-0.726562	0.999617
6.34167	74.3077	-8.42233	5114.33	-0.984375	0.999618
6.35	74.3929	-8.43204	5114.34	-1.59375	0.999621
6.35833	74.4792	-8.44234	5114.36	-1.88672	0.999623
6.36667	74.5678	-8.45275	5114.36	-1.5	0.999624
6.375	74.656	-8.46369	5114.36	-1.45312	0.999624
6.38333	74.7434	-8.4745	5114.39	-1.76953	0.999629
6.39167	74.8216	-8.48369	5114.43	-1.89844	0.999638
6.4	74.8972	-8.49237	5114.45	-1.75781	0.999641
6.40833	74.9652	-8.50051	5114.44	-1.96875	0.999639
6.41667	75.0353	-8.50858	5114.45	-2.0625	0.999641
6.425	75.1122	-8.51742	5114.48	-1.85156	0.999647
6.43333	75.1843	-8.5258	5114.5	-1.34766	0.999652
6.44167	75.2569	-8.53427	5114.5	-1.47656	0.999652
6.45	75.3394	-8.54368	5114.52	-2.01562	0.999656
6.45833	75.4285	-8.55364	5114.53	-1.96875	0.999658
6.46667	75.5135	-8.56283	5114.54	-1.41797	0.999659
6.475	75.6006	-8.57218	5114.54	-1.18359	0.99966
6.48333	75.6908	-8.58261	5114.57	-1.60547	0.999665
6.49167	75.7791	-8.5925	5114.61	-1.57031	0.999672
6.5	75.867	-8.6021	5114.61	-1.34766	0.999673
6.50833	75.9445	-8.61015	5114.6	-1.17188	0.99967
6.51667	76.025	-8.619	5114.6	-1.34766	0.999671
6.525	76.1131	-8.62838	5114.64	-1.17188	0.999678
6.53333	76.1974	-8.63771	5114.65	-0.761719	0.999681
6.54167	76.2768	-8.64684	5114.65	-1.04297	0.99968
6.55	76.3543	-8.65563	5114.64	-1.55859	0.999679
6.55833	76.4286	-8.66389	5114.66	-1.61719	0.999682
6.56667	76.4974	-8.67115	5114.67	-1.26562	0.999684
6.575	76.5651	-8.67856	5114.67	-1.60547	0.999684
6.58333	76.6371	-8.68787	5114.7	-2.44922	0.99969
6.59167	76.7132	-8.69834	5114.73	-2.97656	0.999696
6.6	76.7918	-8.70861	5114.74	-3.07031	0.999697
6.60833	76.8645	-8.71804	5114.74	-3.49219	0.999699
6.61667	76.937	-8.72685	5114.79	-4.24219	0.999707
6.625	77.0085	-8.73524	5114.85	-4.62891	0.99972
6.63333	77.0806	-8.74381	5114.89	-4.69922	0.999727
6.64167	77.1607	-8.7528	5114.91	-4.92188	0.999732
6.65	77.2466	-8.76207	5114.96	-5.29688	0.999741
6.65833	77.3369	-8.77188	5115.02	-5.01562	0.999753
6.66667	77.4263	-8.78132	5115.09	-4.20703	0.999766
6.675	77.5135	-8.79043	5115.12	-3.91406	0.999772
6.68333	77.5971	-8.799	5115.15	-3.96094	0.999777
6.69167	77.6792	-8.80796	5115.19	-3.53906	0.999785
6.7	77.7615	-8.81664	5115.21	-2.47266	0.999789
6.70833	77.8442	-8.82474	5115.2	-1.52344	0.999788
6.71667	77.9258	-8.83229	5115.21	-1.33594	0.999791
6.725	77.9991	-8.84036	5115.24	-1.07812	0.999796
6.73333	78.0707	-8.84901	5115.25	-0.421875	0.999799
6.74167	78.1447	-8.85844	5115.23	0.0234375	0.999794
6.75	78.2145	-8.86734	5115.21	0.0703125	0.99979
6.75833	78.2859	-8.87591	5115.23	0.386719	0.999794
6.76667	78.3659	-8.88555	5115.24	1.00781	0.999795
6.775	78.4457	-8.89528	5115.22	1.48828	0.999792
6.78333	78.5262	-8.90523	5115.2	1.26562	0.999789
6.79167	78.6096	-8.91506	5115.2	1.52344	0.999787
6.8	78.692	-8.92463	5115.18	2.42578	0.999785
6.80833	78.7765	-8.93405	5115.16	3.19922	0.99978
6.81667	78.8574	-8.94221	5115.13	3.26953	0.999774
6.825	78.94	-8.95019	5115.12	3.43359	0.999773
6.83333	79.0258	-8.95893	5115.09	4.37109	0.999766
6.84167	79.1131	-8.96858	5115.03	5.20312	0.999754
6.85	79.1936	-8.97742	5114.97	5.53125	0.999743
6.85833	79.2738	-8.98536	5114.95	5.90625	0.999739
6.86667	79.3577	-8.99324	5114.92	6.83203	0.999733
6.875	79.4358	-9.00202	5114.83	7.32422	0.999716
6.88333	79.511	-9.01202	5114.75	7.19531	0.9997
6.89167	79.5886	-9.02143	5114.7	7.125	0.99969
6.9	79.6676	-9.03071	5114.64	7.60547	0.999678
6.90833	79.7459	-9.04048	5114.55	7.85156	0.999662
6.91667	79.8232	-9.04939	5114.48	6.96094	0.999646
6.925	79.9078	-9.05875	5114.43	6.12891	0.999637
6.93333	79.9894	-9.06752	5114.38	6.01172	0.999627
6.94167	80.0737	-9.07681	5114.31	5.77734	0.999615
6.95	80.1506	-9.08593	5114.26	4.85156	0.999605
6.95833	80.2275	-9.09414	5114.25	3.73828	0.999602
6.96667	80.3162	-9.1027	5114.24	3.22266	0.9996
6.975	80.4106	-9.1128	5114.2	2.68359	0.999592
6.98333	80.506	-9.1236	5114.16	1.93359	0.999584
6.99167	80.5902	-9.133	5114.15	1.32422	0.999583
7	80.6773	-9.14305	5114.16	1.27734	0.999585
7.00833	80.761	-9.15254	5114.16	1.05469	0.999585
7.01667	80.8426	-9.16127	5114.15	0.269531	0.999583
7.025	80.9219	-9.17016	5114.15	-0.597656	0.999583
7.03333	81.0029	-9.17949	5114.15	-0.550781	0.999583
7.04167	81.0911	-9.18997	5114.14	-0.375	0.999582
7.05	81.1746	-9.20016	5114.15	-0.761719	0.999583
7.05833	81.2492	-9.20927	5114.17	-1.26562	0.999588
7.06667	81.3201	-9.21748	5114.21	-1.33594	0.999594
7.075	81.3994	-9.22701	5114.2	-1.35938	0.999592
7.08333	81.4772	-9.23598	5114.2	-1.57031	0.999592
7.09167	81.5416	-9.24355	5114.22	-1.65234	0.999597
7.1	81.6038	-9.25176	5114.26	-1.40625	0.999604
7.10833	81.6735	-9.26116	5114.26	-1.13672	0.999605
7.11667	81.7524	-9.27105	5114.27	-1.44141	0.999605
7.125	81.8305	-9.28035	5114.28	-1.52344	0.999607
7.13333	81.9028	-9.28817	5114.29	-1.01953	0.99961
7.14167	81.9791	-9.29563	5114.29	-0.632812	0.99961
7.15	82.0606	-9.30314	5114.3	-0.902344	0.999612
7.15833	82.1364	-9.30987	5114.32	-1.10156	0.999615
7.16667	82.2204	-9.31722	5114.32	-0.9375	0.999616
7.175	82.312	-9.32588	5114.31	-0.679688	0.999614
7.18333	82.4091	-9.33506	5114.31	-0.714844	0.999614
7.19167	82.4993	-9.34302	5114.34	-0.808594	0.99962
7.2	82.5807	-9.34924	5114.36	-0.691406	0.999623
7.20833	82.6626	-9.35579	5114.35	-0.632812	0.999622
7.21667	82.7461	-9.36307	5114.34	-0.714844	0.999621
7.225	82.8265	-9.37024	5114.35	-0.457031	0.999622
7.23333	82.9116	-9.37871	5114.37	-0.0117188	0.999626
7.24167	83.0042	-9.38862	5114.37	0.28125	0.999626
7.25	83.0857	-9.3974	5114.38	0.0820312	0.999627
7.25833	83.1648	-9.40527	5114.37	-0.0117188	0.999625
7.26667	83.2419	-9.4126	5114.35	0.363281	0.999621
7.275	83.3259	-9.42108	5114.34	0.914062	0.99962
7.28333	83.4147	-9.43044	5114.33	1.16016	0.999619
7.29167	83.5013	-9.43981	5114.35	1.20703	0.999621
7.3	83.5832	-9.44928	5114.35	1.3125	0.999621
7.30833	83.6677	-9.4594	5114.32	1.38281	0.999616
7.31667	83.7482	-9.46932	5114.29	1.53516	0.999611
7.325	83.8249	-9.4785	5114.28	1.65234	0.999608
7.33333	83.908	-9.48775	5114.27	2.02734	0.999607
7.34167	83.9946	-9.49736	5114.26	2.10938	0.999604
7.35	84.0776	-9.5069	5114.23	2.05078	0.999599
7.35833	84.1509	-9.51543	5114.21	2.0625	0.999595
7.36667	84.2194	-9.52336	5114.2	2.23828	0.999592
7.375	84.289	-9.53176	5114.18	2.49609	0.999588
7.38333	84.368	-9.5403	5114.17	2.32031	0.999587
7.39167	84.45	-9.54818	5114.15	2.02734	0.999583
7.4	84.5297	-9.55597	5114.12	2.08594	0.999577
7.40833	84.6053	-9.56359	5114.09	2.29688	0.999571
7.41667	84.6823	-9.57194	5114.07	2.32031	0.999566
7.425	84.7601	-9.58038	5114.07	2.40234	0.999566
7.43333	84.8459	-9.58929	5114.06	2.47266	0.999566
7.44167	84.9403	-9.59935	5114.04	2.56641	0.999561
7.45	85.0331	-9.60946	5114.01	2.66016	0.999555
7.45833	85.1241	-9.6192	5113.98	2.88281	0.99955
7.46667	85.2014	-9.6269	5113.97	3.26953	0.999547
7.475	85.2767	-9.63475	5113.94	3.51562	0.999542
7.48333	85.3581	-9.64286	5113.91	3.41016	0.999535
7.49167	85.4428	-9.65104	5113.87	3.32812	0.999528
7.5	85.5288	-9.65941	5113.83	3.52734	0.999519
7.50833	85.6127	-9.66772	5113.79	3.77344	0.999513
7.51667	85.694	-9.67583	5113.77	3.58594	0.999509
7.525	85.7712	-9.68285	5113.75	3.1875	0.999505
7.53333	85.849	-9.68997	5113.73	2.88281	0.9995
7.54167	85.9227	-9.69593	5113.69	2.50781	0.999493
7.55	86.0035	-9.70302	5113.66	2.32031	0.999486
7.55833	86.0884	-9.7108	5113.65	2.17969	0.999484
7.56667	86.1575	-9.71729	5113.64	2.03906	0.999483
7.575	86.2233	-9.72287	5113.63	1.72266	0.999481
7.58333	86.2984	-9.72932	5113.62	1.32422	0.999479
7.59167	86.375	-9.73619	5113.6	1.17188	0.999475
7.6	86.4523	-9.74335	5113.59	1.07812	0.999473
7.60833	86.5247	-9.7503	5113.58	0.890625	0.999472
7.61667	86.5972	-9.75706	5113.58	0.550781	0.999472
7.625	86.6811	-9.76598	5113.58	0.492188	0.999471
7.63333	86.7664	-9.77539	5113.56	0.457031	0.999467
7.64167	86.8492	-9.78432	5113.56	0.492188	0.999467
7.65	86.9389	-9.79356	5113.57	0.46875	0.999469
7.65833	87.0355	-9.80442	5113.58	0.492188	0.999472
7.66667	87.1227	-9.81368	5113.58	0.351562	0.999471
7.675	87.2065	-9.8223	5113.56	0.0117188	0.999468
7.68333	87.2919	-9.83136	5113.55	0.105469	0.999465
7.69167	87.3826	-9.84131	5113.55	0.363281	0.999465
7.7	87.4731	-9.85149	5113.54	0.292969	0.999464
7.70833	87.559	-9.86086	5113.55	-0.152344	0.999466
7.71667	87.6404	-9.86972	5113.56	-0.363281	0.999467
7.725	87.72	-9.8785	5113.55	-0.421875	0.999465
7.73333	87.7984	-9.88769	5113.54	-0.515625	0.999463
7.74167	87.8789	-9.89653	5113.56	-0.714844	0.999467
7.75	87.9568	-9.90462	5113.59	-0.867188	0.999473
7.75833	88.0368	-9.91287	5113.59	-1.01953	0.999474
7.76667	88.1168	-9.92016	5113.58	-1.35938	0.999472
7.775	88.1878	-9.92566	5113.59	-1.62891	0.999473
7.78333	88.2615	-9.93211	5113.6	-1.42969	0.999476
7.79167	88.3408	-9.93927	5113.62	-1.32422	0.99948
7.8	88.4167	-9.94597	5113.64	-1.57031	0.999483
7.80833	88.4961	-9.95367	5113.66	-1.88672	0.999487
7.81667	88.5806	-9.96207	5113.67	-1.85156	0.999489
7.825	88.6635	-9.9695	5113.68	-1.80469	0.99949
7.83333	88.7475	-9.9772	5113.7	-1.88672	0.999495
7.84167	88.828	-9.98558	5113.72	-1.96875	0.999499
7.85	88.9058	-9.99413	5113.74	-1.92188	0.999503
7.85833	88.9841	-10.0034	5113.74	-1.81641	0.999503
7.86667	89.0681	-10.0124	5113.75	-1.6875	0.999505
7.875	89.1464	-10.0204	5113.78	-1.39453	0.99951
7.88333	89.2311	-10.0297	5113.81	-1.25391	0.999515
7.89167	89.3161	-10.0392	5113.82	-1.18359	0.999518
7.9	89.3967	-10.0472	5113.82	-1.20703	0.999519
7.90833	89.4791	-10.0559	5113.82	-0.890625	0.999518
7.91667	89.5519	-10.0645	5113.82	-0.503906	0.999517
7.925	89.6263	-10.0722	5113.83	-0.246094	0.99952
7.93333	89.7053	-10.0798	5113.84	-0.0703125	0.999522
7.94167	89.7853	-10.0873	5113.84	-0.175781	0.999523
7.95	89.8614	-10.0948	5113.83	-0.0585938	0.99952
7.95833	89.9404	-10.1027	5113.82	0.046875	0.999519
7.96667	90.0226	-10.1099	5113.83	0.117188	0.999519
7.975	90.1091	-10.1165	5113.83	0.09375	0.999519
7.98333	90.1979	-10.1243	5113.84	-0.0234375	0.999522
7.99167	90.2877	-10.1324	5113.82	-0.152344	0.999519
8	90.3847	-10.1412	5113.81	-0.0820312	0.999517
8.00833	90.4857	-10.1515	5113.82	0.128906	0.999518
8.01667	90.5784	-10.1613	5113.83	0.222656	0.999521
8.025	90.6734	-10.1712	5113.85	0.46875	0.999523
8.03333	90.7688	-10.1808	5113.84	0.445312	0.999522
8.04167	90.8572	-10.1894	5113.83	0.480469	0.99952
8.05	90.9358	-10.1971	5113.82	0.9375	0.999517
8.05833	91.0114	-10.2051	5113.81	1.26562	0.999516
8.06667	91.0879	-10.2132	5113.8	1.5	0.999514
8.075	91.163	-10.2201	5113.79	1.48828	0.999512
8.08333	91.2366	-10.2269	5113.77	1.72266	0.999509
8.09167	91.3097	-10.234	5113.74	1.88672	0.999502
8.1	91.3863	-10.2416	5113.73	2.08594	0.9995
8.10833	91.4606	-10.2495	5113.72	2.10938	0.999499
8.11667	91.53	-10.2571	5113.72	1.93359	0.999498
8.125	91.6008	-10.264	5113.69	1.875	0.999492
8.13333	91.6837	-10.2721	5113.66	1.66406	0.999487
8.14167	91.7672	-10.2804	5113.63	1.71094	0.999482
8.15	91.8517	-10.2892	5113.62	1.81641	0.99948
8.15833	91.9318	-10.2981	5113.62	1.71094	0.99948
8.16667	92.0098	-10.3063	5113.62	1.33594	0.999478
8.175	92.0865	-10.3132	5113.6	1.125	0.999475
8.18333	92.1625	-10.3203	5113.58	1.125	0.999472
8.19167	92.2415	-10.3279	5113.57	1.27734	0.999469
8.2	92.325	-10.3359	5113.57	1.39453	0.99947
8.20833	92.4137	-10.3447	5113.57	1.40625	0.99947
8.21667	92.5007	-10.3538	5113.56	1.64062	0.999468
8.225	92.5804	-10.3627	5113.54	1.91016	0.999463
8.23333	92.6544	-10.3703	5113.52	2.08594	0.999459
8.24167	92.7319	-10.3778	5113.51	2.44922	0.999457
8.25	92.8134	-10.3865	5113.5	2.625	0.999455
8.25833	92.8945	-10.3951	5113.46	2.80078	0.999449
8.26667	92.979	-10.4039	5113.42	2.88281	0.999441
8.275	93.0618	-10.4123	5113.4	3.17578	0.999435
8.28333	93.1459	-10.4199	5113.37	3.48047	0.99943
8.29167	93.2266	-10.4275	5113.36	3.60938	0.999427
8.3	93.3005	-10.4348	5113.33	3.39844	0.999423
8.30833	93.3709	-10.4403	5113.3	3.07031	0.999417
8.31667	93.4545	-10.4468	5113.25	3.10547	0.999407
8.325	93.5423	-10.4536	5113.22	3.04688	0.999401
8.33333	93.6313	-10.4609	5113.2	3.04688	0.999396
8.34167	93.7225	-10.4689	5113.18	2.67188	0.999393
8.35	93.8098	-10.4756	5113.17	2.19141	0.999391
8.35833	93.8965	-10.4829	5113.14	1.72266	0.999385
8.36667	93.9795	-10.49	5113.12	1.45312	0.999381
8.375	94.0645	-10.4975	5113.1	1.27734	0.999378
8.38333	94.1489	-10.505	5113.11	1.04297	0.999379
8.39167	94.2368	-10.5136	5113.12	0.796875	0.999381
8.4	94.3208	-10.5223	5113.11	0.445312	0.999379
8.40833	94.4013	-10.5314	5113.1	0.328125	0.999377
8.41667	94.478	-10.5401	5113.09	0.234375	0.999376
8.425	94.5555	-10.5478	5113.09	0.292969	0.999376
8.43333	94.6329	-10.5545	5113.1	0.328125	0.999378
8.44167	94.7094	-10.5599	5113.1	0.152344	0.999377
8.45	94.7856	-10.5659	5113.09	0.117188	0.999375
8.45833	94.866	-10.5724	5113.08	0.210938	0.999374
8.46667	94.9545	-10.5801	5113.08	0.292969	0.999374
8.475	95.0468	-10.5877	5113.09	0.140625	0.999375
8.48333	95.13	-10.5942	5113.1	-0.09375	0.999377
8.49167	95.2093	-10.6004	5113.09	-0.269531	0.999375
8.5	95.2905	-10.6068	5113.07	-0.175781	0.999372
8.50833	95.3639	-10.6122	5113.07	-0.152344	0.999371
8.51667	95.4341	-10.6186	5113.09	-0.339844	0.999376
8.525	95.5104	-10.6264	5113.11	-0.410156	0.999379
8.53333	95.5958	-10.6349	5113.11	-0.773438	0.99938
8.54167	95.6818	-10.6437	5113.1	-1.13672	0.999377
8.55	95.7672	-10.6528	5113.1	-1.27734	0.999377
8.55833	95.8516	-10.6616	5113.12	-1.01953	0.999381
8.56667	95.9406	-10.6698	5113.13	-0.890625	0.999383
8.575	96.03	-10.6769	5113.15	-1.06641	0.999388
8.58333	96.1154	-10.6836	5113.17	-1.44141	0.999391
8.59167	96.2082	-10.6911	5113.18	-1.58203	0.999392
8.6	96.3071	-10.6983	5113.18	-1.39453	0.999392
8.60833	96.4037	-10.7054	5113.18	-1.54688	0.999393
8.61667	96.4923	-10.7121	5113.2	-1.59375	0.999397
8.625	96.5765	-10.7177	5113.22	-1.54688	0.9994
8.63333	96.6573	-10.7226	5113.23	-1.41797	0.999403
8.64167	96.7384	-10.7282	5113.23	-1.19531	0.999404
8.65	96.8199	-10.7349	5113.26	-0.867188	0.999409
8.65833	96.8992	-10.7418	5113.29	-0.492188	0.999414
8.66667	96.9818	-10.7488	5113.3	-0.222656	0.999416
8.675	97.0587	-10.7559	5113.29	0.269531	0.999415
8.68333	97.1307	-10.7632	5113.28	0.820312	0.999412
8.69167	97.2013	-10.7699	5113.25	1.5	0.999408
8.7	97.2755	-10.7762	5113.24	2.19141	0.999405
8.70833	97.3527	-10.7832	5113.24	2.32031	0.999404
8.71667	97.4337	-10.7906	5113.21	2.33203	0.999398
8.725	97.51	-10.7968	5113.17	2.27344	0.99939
8.73333	97.5889	-10.8025	5113.13	2.42578	0.999384
8.74167	97.666	-10.8075	5113.1	2.51953	0.999378
8.75	97.7418	-10.8124	5113.1	2.49609	0.999378
8.75833	97.8253	-10.8177	5113.1	2.19141	0.999377
8.76667	97.9135	-10.8242	5113.09	1.98047	0.999375
8.775	98.0004	-10.8316	5113.05	1.96875	0.999368
8.78333	98.0824	-10.8392	5113.03	1.95703	0.999364
8.79167	98.1703	-10.8468	5113.03	2.44922	0.999363
8.8	98.2557	-10.8534	5113.02	2.70703	0.999362
8.80833	98.3431	-10.8602	5113	2.70703	0.999358
8.81667	98.4253	-10.8659	5112.97	2.49609	0.999352
8.825	98.5104	-10.8738	5112.94	2.58984	0.999346
8.83333	98.5992	-10.8823	5112.9	2.96484	0.999338
8.84167	98.6834	-10.8905	5112.87	3.46875	0.999333
8.85	98.7676	-10.8981	5112.86	3.58594	0.999331
8.85833	98.8518	-10.9046	5112.84	3.70312	0.999327
8.86667	98.943	-10.9119	5112.82	3.69141	0.999322
8.875	99.0305	-10.9196	5112.78	3.45703	0.999315
8.88333	99.1154	-10.9272	5112.73	3.26953	0.999306
8.89167	99.1973	-10.9346	5112.7	3.29297	0.9993
8.9	99.2799	-10.9432	5112.66	3.22266	0.999292
8.90833	99.3637	-10.9514	5112.63	2.85938	0.999286
8.91667	99.449	-10.9589	5112.61	2.46094	0.999282
8.925	99.5307	-10.966	5112.6	2.23828	0.99928
8.93333	99.606	-10.9721	5112.59	1.85156	0.999277
8.94167	99.6797	-10.9796	5112.58	1.125	0.999275
8.95	99.7534	-10.9873	5112.58	0.515625	0.999275
8.95833	99.8272	-10.9939	5112.58	0.386719	0.999275
8.96667	99.9001	-11	5112.55	0.75	0.99927
8.975	99.9772	-11.0062	5112.55	0.714844	0.99927
8.98333	100.059	-11.0125	5112.57	0.621094	0.999274
8.99167	100.145	-11.0187	5112.59	0.960938	0.999278
9	100.232	-11.0259	5112.58	1.07812	0.999276
9.00833	100.319	-11.0329	5112.54	0.574219	0.999268
9.01667	100.406	-11.0391	5112.53	0.503906	0.999265
9.025	100.496	-11.0447	5112.52	0.773438	0.999265
9.03333	100.584	-11.0496	5112.5	1.00781	0.99926
9.04167	100.675	-11.0553	5112.49	0.46875	0.999257
9.05	100.761	-11.062	5112.5	-0.28125	0.99926
9.05833	100.841	-11.0686	5112.51	-0.375	0.999261
9.06667	100.925	-11.0752	5112.5	-0.164062	0.999261
9.075	101.011	-11.0815	5112.5	-0.550781	0.999261
9.08333	101.09	-11.0867	5112.54	-0.925781	0.999268
9.09167	101.166	-11.0925	5112.56	-0.644531	0.999272
9.1	101.251	-11.1006	5112.56	-0.152344	0.999271
9.10833	101.338	-11.109	5112.54	0.09375	0.999267
9.11667	101.423	-11.117	5112.54	0.199219	0.999269
9.125	101.499	-11.1236	5112.56	1.07812	0.999272
9.13333	101.576	-11.1295	5112.55	1.52344	0.999271
9.14167	101.665	-11.1363	5112.52	1.27734	0.999264
9.15	101.744	-11.1424	5112.5	0.644531	0.999259
9.15833	101.818	-11.1483	5112.49	0.609375	0.999258
9.16667	101.898	-11.1545	5112.45	1.01953	0.99925
9.175	101.984	-11.1613	5112.44	0.785156	0.999248
9.18333	102.061	-11.1658	5112.45	0.0703125	0.999251
9.19167	102.141	-11.1708	5112.48	-0.292969	0.999257
9.2	102.229	-11.1768	5112.49	-0.339844	0.999259
9.20833	102.32	-11.1839	5112.48	-0.949219	0.999256
9.21667	102.406	-11.1913	5112.49	-1.48828	0.999258
9.225	102.485	-11.1975	5112.51	-1.52344	0.999263
9.23333	102.576	-11.2045	5112.52	-1.44141	0.999264
9.24167	102.674	-11.2126	5112.52	-1.74609	0.999263
9.25	102.764	-11.2201	5112.53	-2.20312	0.999266
9.25833	102.848	-11.227	5112.56	-1.98047	0.999272
9.26667	102.933	-11.2343	5112.58	-1.45312	0.999275
9.275	103.016	-11.2411	5112.6	-1.44141	0.99928
9.28333	103.091	-11.2463	5112.64	-1.64062	0.999287
9.29167	103.169	-11.2511	5112.66	-1.42969	0.999292
9.3	103.253	-11.2561	5112.65	-0.808594	0.99929
9.30833	103.344	-11.2617	5112.63	-0.351562	0.999286
9.31667	103.423	-11.2661	5112.64	0.128906	0.999288
9.325	103.494	-11.2699	5112.65	0.65625	0.99929
9.33333	103.566	-11.2749	5112.65	1.03125	0.999289
9.34167	103.647	-11.2799	5112.63	0.949219	0.999285
9.35	103.731	-11.2851	5112.61	0.714844	0.999281
9.35833	103.816	-11.2899	5112.59	0.832031	0.999278
9.36667	103.901	-11.2953	5112.58	1.04297	0.999276
9.375	103.989	-11.3012	5112.58	0.890625	0.999275
9.38333	104.078	-11.3074	5112.57	0.726562	0.999275
9.39167	104.164	-11.3136	5112.57	0.960938	0.999275
9.4	104.249	-11.321	5112.57	1.37109	0.999274
9.40833	104.335	-11.3282	5112.57	1.62891	0.999273
9.41667	104.422	-11.3341	5112.57	1.75781	0.999275
9.425	104.505	-11.3398	5112.57	1.91016	0.999273
9.43333	104.585	-11.3451	5112.53	2.26172	0.999266
9.44167	104.668	-11.3517	5112.48	2.50781	0.999256
9.45	104.755	-11.3594	5112.45	2.58984	0.99925
9.45833	104.833	-11.366	5112.43	2.94141	0.999246
9.46667	104.91	-11.3715	5112.42	3.23438	0.999244
9.475	104.989	-11.377	5112.39	3.22266	0.999238
9.48333	105.067	-11.3821	5112.36	3.28125	0.999233
9.49167	105.148	-11.388	5112.35	3.49219	0.999231
9.5	105.237	-11.3948	5112.33	3.82031	0.999227
9.50833	105.32	-11.4007	5112.3	3.9375	0.99922
9.51667	105.409	-11.4079	5112.26	3.77344	0.999213
9.525	105.496	-11.4152	5112.21	3.82031	0.999203
9.53333	105.577	-11.4209	5112.16	4.17188	0.999193
9.54167	105.659	-11.4268	5112.11	4.33594	0.999184
9.55	105.733	-11.4325	5112.09	4.21875	0.999179
9.55833	105.814	-11.4383	5112.07	3.92578	0.999176
9.56667	105.896	-11.4436	5112.04	3.55078	0.999171
9.575	105.984	-11.4489	5112	3.29297	0.999163
9.58333	106.072	-11.4539	5111.97	3.10547	0.999156
9.59167	106.163	-11.459	5111.95	3.23438	0.999152
9.6	106.253	-11.4641	5111.93	3.42188	0.999149
9.60833	106.339	-11.4685	5111.91	3.53906	0.999145
9.61667	106.426	-11.4723	5111.88	3.44531	0.999139
9.625	106.516	-11.4772	5111.85	3.43359	0.999133
9.63333	106.613	-11.4828	5111.82	3.28125	0.999127
9.64167	106.706	-11.4879	5111.79	3.08203	0.999121
9.65	106.799	-11.4939	5111.75	2.74219	0.999113
9.65833	106.883	-11.4992	5111.72	2.28516	0.999107
9.66667	106.959	-11.5039	5111.68	1.875	0.9991
9.675	107.033	-11.509	5111.67	1.42969	0.999098
9.68333	107.106	-11.5132	5111.67	1.04297	0.999099
9.69167	107.177	-11.5172	5111.68	0.492188	0.9991
9.7	107.254	-11.5229	5111.69	0.117188	0.999102
9.70833	107.335	-11.5287	5111.7	-0.269531	0.999103
9.71667	107.417	-11.5351	5111.7	-0.234375	0.999103
9.725	107.5	-11.5416	5111.7	0.0351562	0.999104
9.73333	107.582	-11.5473	5111.71	0.222656	0.999105
9.74167	107.671	-11.5532	5111.71	0.375	0.999105
9.75	107.76	-11.56	5111.7	0.550781	0.999105
9.75833	107.844	-11.566	5111.69	1.07812	0.999102
9.76667	107.926	-11.5725	5111.67	1.75781	0.999098
9.775	108.01	-11.5785	5111.66	2.25	0.999096
9.78333	108.092	-11.5838	5111.66	2.36719	0.999096
9.79167	108.169	-11.5888	5111.65	2.56641	0.999094
9.8	108.247	-11.5933	5111.61	2.92969	0.999086
9.80833	108.327	-11.598	5111.55	3.14062	0.999075
9.81667	108.408	-11.6038	5111.52	3.14062	0.999069
9.825	108.483	-11.6093	5111.51	2.97656	0.999066
9.83333	108.564	-11.6154	5111.49	2.73047	0.999063
9.84167	108.652	-11.622	5111.45	2.25	0.999054
9.85	108.739	-11.6277	5111.41	1.5	0.999047
9.85833	108.827	-11.6337	5111.4	1.125	0.999045
9.86667	108.913	-11.6395	5111.41	0.949219	0.999048
9.875	109.004	-11.6462	5111.42	0.492188	0.999049
9.88333	109.095	-11.6532	5111.42	-0.152344	0.999049
9.89167	109.175	-11.6586	5111.43	-0.164062	0.999051
9.9	109.257	-11.6636	5111.43	0.339844	0.99905
9.90833	109.342	-11.6689	5111.43	0.785156	0.999051
9.91667	109.427	-11.6737	5111.45	1.19531	0.999055
9.925	109.502	-11.6777	5111.46	1.64062	0.999057
9.93333	109.582	-11.6825	5111.42	2.20312	0.99905
9.94167	109.665	-11.6878	5111.37	2.75391	0.99904
9.95	109.749	-11.6936	5111.35	3.23438	0.999035
9.95833	109.832	-11.6985	5111.32	3.87891	0.99903
9.96667	109.91	-11.7028	5111.28	4.40625	0.999023
9.975	109.996	-11.7097	5111.24	4.24219	0.999015
9.98333	110.083	-11.7168	5111.2	3.66797	0.999006
9.99167	110.169	-11.7231	5111.16	3.35156	0.998998
10	110.252	-11.7291	5111.13	3.19922	0.998992
10.0083	110.338	-11.7362	5111.09	2.55469	0.998985
10.0167	110.429	-11.7434	5111.07	1.55859	0.998981
10.025	110.517	-11.7507	5111.07	0.585938	0.99898
10.0333	110.605	-11.7576	5111.07	0.0585938	0.99898
10.0417	110.694	-11.764	5111.06	-0.492188	0.998978
10.05	110.781	-11.7692	5111.07	-1.37109	0.998981
10.0583	110.862	-11.7725	5111.11	-2.17969	0.998989
10.0667	110.937	-11.775	5111.15	-2.48438	0.998996
10.075	111.01	-11.7781	5111.16	-2.46094	0.998997
10.0833	111.09	-11.7819	5111.17	-2.69531	0.999
10.0917	111.169	-11.785	5111.21	-2.78906	0.999007
10.1	111.248	-11.7881	5111.25	-2.47266	0.999016
10.1083	111.323	-11.7911	5111.27	-2.02734	0.99902
10.1167	111.4	-11.7954	5111.27	-1.99219	0.99902
10.125	111.481	-11.8005	5111.28	-1.80469	0.999022
10.1333	111.565	-11.806	5111.3	-1.08984	0.999026
10.1417	111.647	-11.8118	5111.32	-0.410156	0.99903
10.15	111.733	-11.8182	5111.32	-0.328125	0.999029
10.1583	111.827	-11.8251	5111.32	-0.621094	0.99903
10.1667	111.918	-11.8323	5111.32	-0.234375	0.999029
10.175	112.007	-11.8399	5111.3	0.339844	0.999025
10.1833	112.091	-11.8472	5111.29	0.667969	0.999023
10.1917	112.178	-11.8549	5111.3	0.421875	0.999026
10.2	112.262	-11.8611	5111.32	0.386719	0.99903
10.2083	112.345	-11.866	5111.3	0.515625	0.999026
10.2167	112.432	-11.8719	5111.28	0.46875	0.999021
10.225	112.52	-11.8785	5111.26	0.480469	0.999019
10.2333	112.61	-11.8852	5111.28	0.714844	0.999022
10.2417	112.697	-11.8917	5111.29	1.28906	0.999023
10.25	112.779	-11.8971	5111.27	1.16016	0.999021
10.2583	112.863	-11.9021	5111.26	1.16016	0.999018
10.2667	112.953	-11.9066	5111.25	1.6875	0.999015
10.275	113.042	-11.9111	5111.24	2.41406	0.999014
10.2833	113.13	-11.9162	5111.22	2.74219	0.999009
10.2917	113.215	-11.9221	5111.2	2.83594	0.999007
10.3	113.293	-11.9283	5111.18	3.10547	0.999002
10.3083	113.371	-11.9339	5111.12	3.65625	0.998991
10.3167	113.45	-11.9399	5111.08	4.18359	0.998983
10.325	113.526	-11.9465	5111.06	4.25391	0.998979
10.3333	113.606	-11.9531	5111.04	4.59375	0.998974
10.3417	113.686	-11.96	5111	5.00391	0.998967
10.35	113.764	-11.9671	5110.94	5.12109	0.998956
10.3583	113.843	-11.9747	5110.89	5.40234	0.998946
10.3667	113.923	-11.9824	5110.86	5.63672	0.99894
10.375	114.004	-11.9899	5110.82	5.78906	0.998932
10.3833	114.089	-11.9971	5110.76	5.60156	0.99892
10.3917	114.175	-12.0046	5110.7	5.17969	0.998908
10.4	114.26	-12.0129	5110.63	4.93359	0.998895
10.4083	114.351	-12.0206	5110.59	4.91016	0.998887
10.4167	114.437	-12.0281	5110.56	4.52344	0.99888
10.425	114.512	-12.0348	5110.53	3.86719	0.998876
10.4333	114.594	-12.0424	5110.51	3.1875	0.998871
10.4417	114.679	-12.0497	5110.48	2.47266	0.998866
10.45	114.768	-12.0562	5110.45	2.29688	0.99886
10.4583	114.859	-12.0627	5110.44	2.02734	0.998858
10.4667	114.951	-12.0683	5110.44	1.875	0.998857
10.475	115.041	-12.0742	5110.43	1.60547	0.998856
10.4833	115.127	-12.0786	5110.42	1.27734	0.998855
10.4917	115.211	-12.0824	5110.4	1.05469	0.99885
10.5	115.295	-12.0867	5110.39	1.16016	0.998847
10.5083	115.391	-12.0918	5110.38	1.10156	0.998845
10.5167	115.48	-12.0959	5110.38	0.808594	0.998845
10.525	115.562	-12.099	5110.38	0.550781	0.998845
10.5333	115.635	-12.1028	5110.37	0.503906	0.998843
10.5417	115.705	-12.1078	5110.35	0.46875	0.998839
10.55	115.777	-12.1149	5110.35	0.269531	0.998839
10.5583	115.848	-12.1217	5110.36	0.304688	0.998843
10.5667	115.927	-12.1291	5110.38	0.328125	0.998846
10.575	116.01	-12.1369	5110.36	0.0820312	0.998841
10.5833	116.103	-12.1456	5110.35	-0.304688	0.998839
10.5917	116.199	-12.1545	5110.35	-0.222656	0.998841
10.6	116.291	-12.1642	5110.35	-0.128906	0.99884
10.6083	116.381	-12.1743	5110.35	-0.46875	0.998839
10.6167	116.468	-12.1823	5110.36	-1.16016	0.998842
10.625	116.556	-12.1895	5110.37	-1.33594	0.998844
10.6333	116.639	-12.1956	5110.37	-0.855469	0.998843
10.6417	116.724	-12.202	5110.38	-0.679688	0.998845
10.65	116.803	-12.208	5110.42	-0.632812	0.998853
10.6583	116.88	-12.2139	5110.45	-0.28125	0.99886
10.6667	116.948	-12.218	5110.46	0.222656	0.998861
10.675	117.006	-12.2208	5110.43	0.550781	0.998855
10.6833	117.076	-12.2252	5110.41	1.04297	0.998851
10.6917	117.157	-12.2301	5110.4	1.99219	0.99885
10.7	117.247	-12.2372	5110.38	2.82422	0.998846
10.7083	117.334	-12.245	5110.35	3.07031	0.998841
10.7167	117.422	-12.2519	5110.32	2.8125	0.998834
10.725	117.511	-12.2584	5110.29	2.96484	0.998828
10.7333	117.606	-12.2657	5110.25	3.375	0.998821
10.7417	117.702	-12.2741	5110.22	3.57422	0.998814
10.75	117.79	-12.2822	5110.2	3.45703	0.998811
10.7583	117.875	-12.2895	5110.19	3.39844	0.998809
10.7667	117.96	-12.2956	5110.16	3.48047	0.998803
10.775	118.044	-12.3018	5110.12	3.50391	0.998795
10.7833	118.13	-12.3076	5110.08	3.41016	0.998788
10.7917	118.217	-12.3122	5110.07	3.53906	0.998784
10.8	118.304	-12.3172	5110.04	3.79688	0.998779
10.8083	118.392	-12.3228	5110	3.92578	0.998771
10.8167	118.472	-12.3283	5109.96	3.92578	0.998764
10.825	118.546	-12.3331	5109.93	4.10156	0.998759
10.8333	118.624	-12.3387	5109.91	4.48828	0.998754
10.8417	118.715	-12.3468	5109.88	4.61719	0.998747
10.85	118.811	-12.3552	5109.83	4.57031	0.998739
10.8583	118.893	-12.3613	5109.79	4.72266	0.998731
10.8667	118.972	-12.3673	5109.74	5.19141	0.998721
10.875	119.053	-12.3746	5109.69	5.49609	0.998711
10.8833	119.139	-12.3826	5109.65	5.56641	0.998704
10.8917	119.222	-12.39	5109.62	5.33203	0.998697
10.9	119.308	-12.3973	5109.57	5.13281	0.998687
10.9083	119.397	-12.4045	5109.5	4.75781	0.998674
10.9167	119.487	-12.4112	5109.45	4.47656	0.998664
10.925	119.577	-12.4171	5109.41	4.42969	0.998656
10.9333	119.647	-12.4217	5109.39	4.21875	0.998652
10.9417	119.72	-12.4271	5109.36	3.73828	0.998647
10.95	119.8	-12.4337	5109.35	3.10547	0.998644
10.9583	119.885	-12.44	5109.32	2.84766	0.998638
10.9667	119.971	-12.4464	5109.28	2.82422	0.998631
10.975	120.059	-12.4531	5109.27	2.66016	0.998628
10.9833	120.141	-12.4581	5109.25	2.47266	0.998626
10.9917	120.225	-12.4628	5109.24	2.48438	0.998624
11	120.309	-12.468	5109.21	2.42578	0.998618
11.0083	120.393	-12.4737	5109.18	2.16797	0.99861
11.0167	120.486	-12.4808	5109.17	2.15625	0.998609
11.025	120.582	-12.4878	5109.16	2.34375	0.998607
11.0333	120.672	-12.4926	5109.14	2.46094	0.998603
11.0417	120.757	-12.497	5109.12	2.30859	0.998599
11.05	120.837	-12.5015	5109.1	2.20312	0.998596
11.0583	120.916	-12.5063	5109.09	2.50781	0.998593
11.0667	121.002	-12.5118	5109.06	2.47266	0.998588
11.075	121.094	-12.5189	5109.04	2.02734	0.998584
11.0833	121.175	-12.5247	5109.02	1.81641	0.99858
11.0917	121.25	-12.5303	5108.99	1.91016	0.998575
11.1	121.326	-12.5352	5108.96	1.72266	0.998568
11.1083	121.41	-12.5415	5108.95	1.27734	0.998567
11.1167	121.502	-12.55	5108.97	0.867188	0.99857
11.125	121.592	-12.5594	5108.96	0.597656	0.998569
11.1333	121.68	-12.5679	5108.94	0.140625	0.998565
11.1417	121.754	-12.574	5108.94	-0.234375	0.998565
11.15	121.829	-12.5802	5108.95	-0.164062	0.998567
11.1583	121.909	-12.586	5108.97	0.246094	0.998569
11.1667	121.996	-12.5925	5108.97	0.105469	0.99857
11.175	122.095	-12.6001	5108.98	-0.375	0.998572
11.1833	122.189	-12.6071	5108.98	-0.433594	0.998572
11.1917	122.275	-12.6129	5108.97	-0.128906	0.998569
11.2	122.356	-12.6182	5108.95	0.0703125	0.998566
11.2083	122.43	-12.6227	5108.96	0.0703125	0.998567
11.2167	122.506	-12.6286	5108.97	0.210938	0.998571
11.225	122.596	-12.6368	5108.98	0.164062	0.998572
11.2333	122.691	-12.6442	5108.96	0.0820312	0.998569
11.2417	122.784	-12.6516	5108.96	-0.0703125	0.998568
11.25	122.876	-12.6595	5108.96	0.09375	0.998569
11.2583	122.96	-12.6668	5108.96	0.398438	0.998569
11.2667	123.048	-12.674	5108.96	0.328125	0.998569
11.275	123.141	-12.681	5108.96	0.0234375	0.998568
11.2833	123.23	-12.6869	5108.96	0.175781	0.998567
11.2917	123.324	-12.6917	5108.95	0.457031	0.998566
11.3	123.418	-12.6959	5108.94	0.457031	0.998565
11.3083	123.503	-12.6996	5108.95	0.410156	0.998567
11.3167	123.582	-12.7042	5108.96	0.433594	0.998569
11.325	123.66	-12.7092	5108.95	0.679688	0.998565
11.3333	123.738	-12.7133	5108.93	0.738281	0.998562
11.3417	123.814	-12.7166	5108.92	0.726562	0.998561
11.35	123.881	-12.7205	5108.93	1.18359	0.998562
11.3583	123.952	-12.7266	5108.92	1.71094	0.998561
11.3667	124.036	-12.7353	5108.9	1.64062	0.998556
11.375	124.125	-12.7449	5108.89	1.47656	0.998554
11.3833	124.213	-12.7533	5108.88	1.78125	0.998553
11.3917	124.302	-12.7609	5108.85	2.26172	0.998547
11.4	124.395	-12.7685	5108.82	2.27344	0.998541
11.4083	124.486	-12.7754	5108.81	1.93359	0.998539
11.4167	124.57	-12.7811	5108.8	2.02734	0.998538
11.425	124.654	-12.7879	5108.78	2.36719	0.998532
11.4333	124.749	-12.795	5108.74	2.20312	0.998526
11.4417	124.841	-12.8008	5108.73	1.82812	0.998524
11.45	124.915	-12.8038	5108.74	1.91016	0.998525
11.4583	124.989	-12.8074	5108.72	2.08594	0.998521
11.4667	125.069	-12.8127	5108.68	1.79297	0.998514
11.475	125.152	-12.8185	5108.67	1.39453	0.998511
11.4833	125.227	-12.8237	5108.67	1.66406	0.998511
11.4917	125.307	-12.8293	5108.65	2.03906	0.998508
11.5	125.388	-12.8366	5108.63	1.875	0.998504
11.5083	125.476	-12.8442	5108.63	1.59375	0.998503
11.5167	125.559	-12.8509	5108.62	1.80469	0.998503
11.525	125.649	-12.8582	5108.59	2.37891	0.998497
11.5333	125.741	-12.8649	5108.57	2.53125	0.998492
11.5417	125.821	-12.8695	5108.56	2.48438	0.99849
11.55	125.897	-12.874	5108.55	2.78906	0.998488
11.5583	125.977	-12.8792	5108.52	3.19922	0.998482
11.5667	126.072	-12.8852	5108.47	3.10547	0.998472
11.575	126.166	-12.8917	5108.44	3.04688	0.998466
11.5833	126.26	-12.8978	5108.42	3.48047	0.998463
11.5917	126.347	-12.9035	5108.39	3.76172	0.998458
11.6	126.428	-12.9094	5108.36	3.46875	0.998451
11.6083	126.508	-12.916	5108.34	2.91797	0.998446
11.6167	126.59	-12.9229	5108.31	3.09375	0.998442
11.625	126.678	-12.931	5108.27	3.60938	0.998434
11.6333	126.766	-12.9378	5108.24	3.70312	0.998427
11.6417	126.85	-12.9432	5108.23	3.43359	0.998425
11.65	126.927	-12.9489	5108.23	3.57422	0.998425
11.6583	127.002	-12.9552	5108.18	3.87891	0.998416
11.6667	127.08	-12.9618	5108.12	3.83203	0.998404
11.675	127.161	-12.9686	5108.09	3.72656	0.998397
11.6833	127.246	-12.9752	5108.07	4.13672	0.998395
11.6917	127.338	-12.9816	5108.04	4.69922	0.998388
11.7	127.426	-12.989	5107.99	4.52344	0.998379
11.7083	127.513	-12.997	5107.95	4.19531	0.998371
11.7167	127.604	-13.0067	5107.93	4.40625	0.998366
11.725	127.694	-13.0183	5107.88	5.09766	0.998358
11.7333	127.779	-13.0293	5107.83	5.20312	0.998348
11.7417	127.867	-13.0407	5107.8	4.82812	0.998342
11.75	127.948	-13.0515	5107.77	4.83984	0.998336
11.7583	128.028	-13.062	5107.72	5.20312	0.998326
11.7667	128.116	-13.0727	5107.65	5.17969	0.998312
11.775	128.203	-13.0824	5107.6	4.89844	0.998303
11.7833	128.284	-13.0915	5107.59	4.88672	0.9983
11.7917	128.369	-13.1012	5107.55	4.94531	0.998292
11.8	128.447	-13.1112	5107.49	4.55859	0.998282
11.8083	128.522	-13.1194	5107.45	3.83203	0.998274
11.8167	128.6	-13.1277	5107.43	3.75	0.998268
11.825	128.678	-13.1355	5107.4	4.19531	0.998263
11.8333	128.765	-13.1445	5107.36	3.99609	0.998256
11.8417	128.857	-13.1545	5107.34	3.375	0.998251
11.85	128.946	-13.1652	5107.33	3.22266	0.998249
11.8583	129.027	-13.1765	5107.29	3.46875	0.998242
11.8667	129.111	-13.1884	5107.24	3.35156	0.998232
11.875	129.2	-13.2007	5107.22	2.89453	0.998227
11.8833	129.287	-13.2119	5107.21	2.68359	0.998227
11.8917	129.376	-13.2242	5107.18	2.76562	0.998221
11.9	129.465	-13.2371	5107.14	2.33203	0.998212
11.9083	129.558	-13.2519	5107.12	1.67578	0.998208
11.9167	129.646	-13.2664	5107.12	1.57031	0.998208
11.925	129.732	-13.2813	5107.12	1.74609	0.998208
11.9333	129.817	-13.2961	5107.1	1.3125	0.998204
11.9417	129.901	-13.3109	5107.1	0.375	0.998204
11.95	129.984	-13.3268	5107.1	0.0820312	0.998204
11.9583	130.061	-13.3429	5107.08	0.140625	0.998202
11.9667	130.134	-13.3602	5107.07	-0.0820312	0.998198
11.975	130.214	-13.3798	5107.08	-0.761719	0.9982
11.9833	130.303	-13.4007	5107.11	-1.10156	0.998206
11.9917	130.387	-13.4204	5107.11	-1.26562	0.998207
12	130.471	-13.4398	5107.11	-1.76953	0.998206
12.0083	130.557	-13.459	5107.12	-2.40234	0.998209
12.0167	130.641	-13.4781	5107.16	-2.64844	0.998217
12.025	130.718	-13.4969	5107.19	-2.60156	0.998222
12.0333	130.793	-13.5158	5107.2	-3.1875	0.998225
12.0417	130.877	-13.5367	5107.23	-3.80859	0.998231
12.05	130.97	-13.5585	5107.27	-3.87891	0.998237
12.0583	131.061	-13.579	5107.3	-3.44531	0.998243
12.0667	131.144	-13.5989	5107.32	-3.30469	0.998248
12.075	131.224	-13.6194	5107.38	-3.66797	0.998259
12.0833	131.302	-13.6406	5107.42	-3.73828	0.998268
12.0917	131.379	-13.6621	5107.45	-3.41016	0.998272
12.1	131.455	-13.6845	5107.45	-3.12891	0.998273
12.1083	131.538	-13.7084	5107.46	-3.01172	0.998276
12.1167	131.631	-13.7339	5107.51	-2.49609	0.998285
12.125	131.72	-13.759	5107.54	-1.73438	0.998291
12.1333	131.806	-13.7835	5107.55	-1.45312	0.998293
12.1417	131.89	-13.8092	5107.56	-1.34766	0.998294
12.15	131.972	-13.835	5107.57	-0.84375	0.998297
12.1583	132.057	-13.8617	5107.58	0.0351562	0.998299
12.1667	132.143	-13.8891	5107.57	0.574219	0.998296
12.175	132.221	-13.9161	5107.57	0.539062	0.998296
12.1833	132.298	-13.9433	5107.56	0.726562	0.998295
12.1917	132.38	-13.9708	5107.54	1.24219	0.99829
12.2	132.456	-13.9979	5107.51	1.6875	0.998284
12.2083	132.528	-14.0239	5107.5	1.72266	0.998282
12.2167	132.6	-14.0485	5107.51	1.85156	0.998284
12.225	132.668	-14.0711	5107.5	2.17969	0.998282
12.2333	132.74	-14.0919	5107.47	2.37891	0.998277
12.2417	132.821	-14.1128	5107.44	2.44922	0.998272
12.25	132.903	-14.1328	5107.43	2.88281	0.998268
12.2583	132.989	-14.152	5107.41	3.66797	0.998266
12.2667	133.077	-14.1706	5107.38	4.04297	0.998259
12.275	133.157	-14.1862	5107.34	3.98438	0.998251
12.2833	133.244	-14.2006	5107.3	4.28906	0.998244
12.2917	133.335	-14.2121	5107.26	5.03906	0.998235
12.3	133.427	-14.2216	5107.2	5.61328	0.998224
12.3083	133.518	-14.2298	5107.16	5.63672	0.998216
12.3167	133.608	-14.2363	5107.14	5.53125	0.998212
12.325	133.695	-14.2393	5107.09	5.76562	0.998202
12.3333	133.78	-14.2396	5107.01	5.77734	0.998186
12.3417	133.869	-14.2389	5106.94	5.51953	0.998174
12.35	133.959	-14.235	5106.91	5.47266	0.998167
12.3583	134.053	-14.2298	5106.88	5.8125	0.998161
12.3667	134.143	-14.2219	5106.82	5.48438	0.99815
12.375	134.227	-14.2119	5106.77	4.65234	0.998141
12.3833	134.31	-14.2019	5106.74	4.3125	0.998134
12.3917	134.392	-14.1907	5106.7	4.42969	0.998127
12.4	134.481	-14.1791	5106.65	4.3125	0.998117
12.4083	134.57	-14.1673	5106.63	3.66797	0.998113
12.4167	134.659	-14.1538	5106.62	3.32812	0.998111
12.425	134.745	-14.1385	5106.58	3.46875	0.998104
12.4333	134.831	-14.1237	5106.54	3.52734	0.998095
12.4417	134.92	-14.1099	5106.52	3.23438	0.998091
12.45	135.007	-14.097	5106.52	3.38672	0.998091
12.4583	135.091	-14.0842	5106.5	3.83203	0.998087
12.4667	135.174	-14.0704	5106.45	3.89062	0.998078
12.475	135.27	-14.0578	5106.41	3.70312	0.99807
12.4833	135.365	-14.0444	5106.38	3.92578	0.998065
12.4917	135.453	-14.0298	5106.35	4.54688	0.998057
12.5	135.541	-14.0161	5106.3	4.67578	0.998048
12.5083	135.63	-14.0035	5106.26	4.28906	0.998041
12.5167	135.718	-13.9908	5106.23	4.04297	0.998035
12.525	135.804	-13.9775	5106.19	4.35938	0.998027
12.5333	135.89	-13.9641	5106.14	4.33594	0.998017
12.5417	135.983	-13.9523	5106.11	3.89062	0.998011
12.55	136.076	-13.9413	5106.09	3.52734	0.998008
12.5583	136.155	-13.9294	5106.07	3.35156	0.998004
12.5667	136.231	-13.9185	5106.02	3.01172	0.997994
12.575	136.317	-13.9106	5105.99	2.54297	0.997987
12.5833	136.404	-13.9048	5105.97	2.54297	0.997985
12.5917	136.488	-13.8997	5105.97	2.76562	0.997983
12.6	136.571	-13.8946	5105.95	2.64844	0.99798
12.6083	136.654	-13.8899	5105.94	1.95703	0.997978
12.6167	136.742	-13.8859	5105.93	1.82812	0.997975
12.625	136.833	-13.8815	5105.9	2.22656	0.997969
12.6333	136.928	-13.8777	5105.86	2.48438	0.997963
12.6417	137.027	-13.8753	5105.85	2.34375	0.997961
12.65	137.118	-13.8726	5105.86	2.27344	0.997962
12.6583	137.207	-13.8701	5105.83	2.50781	0.997957
12.6667	137.293	-13.8668	5105.79	2.41406	0.997948
12.675	137.378	-13.8632	5105.76	2.25	0.997943
12.6833	137.463	-13.8598	5105.76	2.34375	0.997942
12.6917	137.548	-13.857	5105.75	2.625	0.997941
12.7	137.631	-13.855	5105.72	2.42578	0.997934
12.7083	137.709	-13.8537	5105.69	1.98047	0.99793
12.7167	137.781	-13.8525	5105.68	1.92188	0.997926
12.725	137.866	-13.852	5105.66	2.08594	0.997923
12.7333	137.963	-13.8526	5105.64	1.86328	0.997919
12.7417	138.053	-13.8539	5105.63	1.16016	0.997918
12.75	138.14	-13.8546	5105.62	0.890625	0.997916
12.7583	138.226	-13.8558	5105.6	0.667969	0.997911
12.7667	138.315	-13.8584	5105.58	0.398438	0.997908
12.775	138.407	-13.8613	5105.59	0.199219	0.99791
12.7833	138.496	-13.8631	5105.62	0.0703125	0.997915
12.7917	138.582	-13.8629	5105.62	-0.0585938	0.997915
12.8	138.665	-13.8628	5105.62	-0.457031	0.997915
12.8083	138.738	-13.8625	5105.62	-0.492188	0.997916
12.8167	138.807	-13.8616	5105.62	-0.257812	0.997916
12.825	138.887	-13.861	5105.62	-0.0234375	0.997916
12.8333	138.978	-13.8618	5105.63	-0.222656	0.997917
12.8417	139.073	-13.8625	5105.64	-0.234375	0.997919
12.85	139.161	-13.8617	5105.62	-0.0234375	0.997916
12.8583	139.247	-13.86	5105.62	0.210938	0.997915
12.8667	139.329	-13.8583	5105.62	0.480469	0.997916
12.875	139.411	-13.8588	5105.64	0.609375	0.997919
12.8833	139.5	-13.8607	5105.64	0.878906	0.997919
12.8917	139.596	-13.8628	5105.62	1.04297	0.997916
12.9	139.692	-13.8651	5105.6	1.37109	0.997912
12.9083	139.78	-13.8676	5105.58	1.83984	0.997909
12.9167	139.864	-13.87	5105.58	2.27344	0.997907
12.925	139.945	-13.8717	5105.56	2.46094	0.997905
12.9333	140.028	-13.8736	5105.54	2.63672	0.997899
12.9417	140.11	-13.8757	5105.5	2.83594	0.997892
12.95	140.199	-13.8787	5105.47	3.11719	0.997886
12.9583	140.291	-13.8816	5105.45	3.55078	0.997882
12.9667	140.381	-13.8844	5105.43	3.78516	0.997879
12.975	140.467	-13.8869	5105.41	3.85547	0.997873
12.9833	140.546	-13.8899	5105.37	3.9375	0.997866
12.9917	140.629	-13.893	5105.33	4.3125	0.997858
13	140.719	-13.8962	5105.28	4.74609	0.997849
13.0083	140.812	-13.9001	5105.25	5.08594	0.997843
13.0167	140.906	-13.904	5105.22	5.19141	0.997836
13.025	140.994	-13.9077	5105.17	5.33203	0.997828
13.0333	141.073	-13.9103	5105.11	5.40234	0.997816
13.0417	141.156	-13.9121	5105.05	5.50781	0.997805
13.05	141.244	-13.9141	5105.01	5.71875	0.997796
13.0583	141.335	-13.9166	5104.97	5.91797	0.997789
13.0667	141.432	-13.9188	5104.92	6.05859	0.997779
13.075	141.532	-13.9206	5104.88	6.01172	0.99777
13.0833	141.617	-13.9208	5104.82	6.29297	0.99776
13.0917	141.695	-13.921	5104.77	6.5625	0.99775
13.1	141.772	-13.9223	5104.72	6.59766	0.99774
13.1083	141.856	-13.9251	5104.67	6.43359	0.997729
13.1167	141.946	-13.9285	5104.61	6.26953	0.997718
13.125	142.037	-13.9327	5104.53	6.17578	0.997702
13.1333	142.122	-13.9366	5104.46	6.10547	0.997689
13.1417	142.198	-13.9393	5104.42	5.85938	0.997681
13.15	142.274	-13.9426	5104.39	5.42578	0.997675
13.1583	142.353	-13.9463	5104.35	4.95703	0.997668
13.1667	142.437	-13.95	5104.31	4.41797	0.997659
13.175	142.519	-13.9527	5104.26	4.20703	0.99765
13.1833	142.602	-13.9546	5104.23	4.10156	0.997645
13.1917	142.688	-13.9555	5104.22	3.89062	0.997641
13.2	142.768	-13.9555	5104.2	3.66797	0.997637
13.2083	142.853	-13.9564	5104.16	3.46875	0.99763
13.2167	142.946	-13.9574	5104.11	3.26953	0.997621
13.225	143.049	-13.9592	5104.08	3.25781	0.997615
13.2333	143.144	-13.9601	5104.06	3.28125	0.997611
13.2417	143.23	-13.9603	5104.05	3.1875	0.997608
13.25	143.315	-13.9616	5104.02	3.03516	0.997603
13.2583	143.402	-13.9634	5103.99	2.74219	0.997597
13.2667	143.497	-13.9668	5103.96	2.78906	0.997592
13.275	143.584	-13.9701	5103.94	2.87109	0.997588
13.2833	143.666	-13.9729	5103.93	2.73047	0.997585
13.2917	143.749	-13.976	5103.91	2.44922	0.997581
13.3	143.829	-13.9797	5103.88	2.48438	0.997576
13.3083	143.903	-13.9828	5103.85	2.55469	0.997569
13.3167	143.985	-13.9855	5103.82	2.50781	0.997564
13.325	144.07	-13.988	5103.82	2.39062	0.997564
13.3333	144.15	-13.9899	5103.82	2.09766	0.997563
13.3417	144.233	-13.9924	5103.78	1.81641	0.997557
13.35	144.314	-13.9945	5103.75	1.42969	0.99755
13.3583	144.395	-13.9961	5103.73	1.33594	0.997547
13.3667	144.484	-13.9993	5103.73	1.45312	0.997546
13.375	144.575	-14.0026	5103.73	1.44141	0.997547
13.3833	144.663	-14.005	5103.73	0.960938	0.997547
13.3917	144.753	-14.007	5103.73	0.621094	0.997546
13.4	144.839	-14.0097	5103.71	0.726562	0.997543
13.4083	144.924	-14.012	5103.7	0.949219	0.99754
13.4167	145.008	-14.014	5103.7	0.972656	0.997539
13.425	145.082	-14.0147	5103.7	0.902344	0.997541
13.4333	145.158	-14.0159	5103.7	0.972656	0.99754
13.4417	145.244	-14.0185	5103.67	0.890625	0.997535
13.45	145.342	-14.0211	5103.65	0.820312	0.997531
13.4583	145.437	-14.023	5103.65	0.914062	0.997531
13.4667	145.527	-14.0248	5103.66	1.13672	0.997532
13.475	145.614	-14.027	5103.65	1.04297	0.99753
13.4833	145.701	-14.0291	5103.64	0.855469	0.997528
13.4917	145.791	-14.032	5103.63	0.9375	0.997526
13.5	145.883	-14.0359	5103.62	1.37109	0.997524
13.5083	145.986	-14.0407	5103.61	1.74609	0.997522
13.5167	146.085	-14.0446	5103.61	1.83984	0.997523
13.525	146.171	-14.0469	5103.6	2.09766	0.997521
13.5333	146.253	-14.0492	5103.57	2.61328	0.997515
13.5417	146.325	-14.0509	5103.54	3.17578	0.997509
13.55	146.393	-14.0522	5103.51	3.53906	0.997504
13.5583	146.467	-14.0542	5103.5	3.86719	0.9975
13.5667	146.554	-14.0576	5103.46	4.28906	0.997494
13.575	146.646	-14.062	5103.41	4.52344	0.997484
13.5833	146.74	-14.0667	5103.35	4.81641	0.997473
13.5917	146.828	-14.0708	5103.31	5.26172	0.997465
13.6	146.916	-14.0748	5103.29	5.8125	0.99746
13.6083	147.009	-14.0786	5103.24	6.05859	0.997451
13.6167	147.097	-14.0812	5103.2	6.01172	0.997442
13.625	147.186	-14.0835	5103.14	5.96484	0.99743
13.6333	147.284	-14.0863	5103.07	6.43359	0.997418
13.6417	147.381	-14.0894	5103.01	6.92578	0.997405
13.65	147.467	-14.0923	5102.96	6.86719	0.997395
13.6583	147.547	-14.0944	5102.91	6.86719	0.997386
13.6667	147.627	-14.0955	5102.86	6.96094	0.997375
13.675	147.709	-14.0973	5102.78	7.11328	0.99736
13.6833	147.791	-14.0994	5102.71	7.00781	0.997347
13.6917	147.87	-14.1017	5102.67	7.18359	0.997339
13.7	147.948	-14.1048	5102.62	7.47656	0.99733
13.7083	148.033	-14.1094	5102.56	7.53516	0.997317
13.7167	148.122	-14.1142	5102.48	7.17188	0.997302
13.725	148.208	-14.1187	5102.43	7.16016	0.997291
13.7333	148.292	-14.1224	5102.36	7.6875	0.997278
13.7417	148.376	-14.1255	5102.29	7.83984	0.997264
13.75	148.459	-14.1292	5102.23	7.57031	0.997253
13.7583	148.54	-14.1334	5102.18	7.23047	0.997243
13.7667	148.624	-14.1381	5102.12	7.48828	0.99723
13.775	148.713	-14.1433	5102.03	7.51172	0.997214
13.7833	148.806	-14.148	5101.97	7.3125	0.997202
13.7917	148.897	-14.1519	5101.93	7.28906	0.997193
13.8	148.976	-14.1551	5101.88	7.46484	0.997184
13.8083	149.056	-14.1586	5101.8	7.34766	0.997169
13.8167	149.147	-14.1624	5101.73	6.92578	0.997156
13.825	149.236	-14.1668	5101.68	7.03125	0.997145
13.8333	149.328	-14.1708	5101.62	7.44141	0.997134
13.8417	149.419	-14.1733	5101.56	7.64062	0.997122
13.85	149.508	-14.1753	5101.5	7.24219	0.997111
13.8583	149.59	-14.1776	5101.45	7.17188	0.997101
13.8667	149.67	-14.1804	5101.38	7.53516	0.997088
13.875	149.749	-14.1838	5101.31	7.76953	0.997072
13.8833	149.837	-14.188	5101.24	7.62891	0.99706
13.8917	149.93	-14.1918	5101.2	7.72266	0.997051
13.9	150.013	-14.195	5101.14	8.09766	0.997039
13.9083	150.093	-14.1973	5101.05	8.22656	0.997022
13.9167	150.167	-14.1994	5100.97	8.09766	0.997007
13.925	150.244	-14.2026	5100.92	8.34375	0.996997
13.9333	150.329	-14.2065	5100.86	8.92969	0.996985
13.9417	150.413	-14.2084	5100.78	8.87109	0.996969
13.95	150.505	-14.2106	5100.7	8.42578	0.996954
13.9583	150.594	-14.213	5100.63	8.39062	0.99694
13.9667	150.682	-14.2156	5100.55	8.84766	0.996924
13.975	150.765	-14.2184	5100.46	8.96484	0.996906
13.9833	150.845	-14.2218	5100.4	8.57812	0.996895
13.9917	150.925	-14.2248	5100.35	8.37891	0.996885
14	151.012	-14.2279	5100.28	8.41406	0.996871
14.0083	151.096	-14.2302	5100.19	8.25	0.996853
14.0167	151.177	-14.2323	5100.11	7.85156	0.996839
14.025	151.267	-14.236	5100.06	7.92188	0.99683
14.0333	151.353	-14.2401	5100	8.0625	0.996817
14.0417	151.439	-14.2442	5099.93	7.76953	0.996803
14.05	151.522	-14.2481	5099.86	7.32422	0.99679
14.0583	151.605	-14.2518	5099.8	7.3125	0.996778
14.0667	151.69	-14.2545	5099.74	7.60547	0.996766
14.075	151.787	-14.2583	5099.68	7.24219	0.996754
14.0833	151.882	-14.2625	5099.63	6.72656	0.996744
14.0917	151.981	-14.2673	5099.58	6.35156	0.996734
14.1	152.077	-14.2724	5099.5	6.24609	0.99672
14.1083	152.167	-14.2773	5099.43	5.88281	0.996706
14.1167	152.256	-14.282	5099.4	5.48438	0.996699
14.125	152.345	-14.2864	5099.37	5.27344	0.996694
14.1333	152.438	-14.2906	5099.33	5.09766	0.996686
14.1417	152.529	-14.2941	5099.28	4.54688	0.996676
14.15	152.623	-14.2987	5099.25	4.00781	0.99667
14.1583	152.709	-14.302	5099.22	4.17188	0.996664
14.1667	152.789	-14.3048	5099.19	4.33594	0.996658
14.175	152.872	-14.3085	5099.15	4.07812	0.996651
14.1833	152.96	-14.3123	5099.12	3.67969	0.996646
14.1917	153.048	-14.3157	5099.1	3.84375	0.99664
14.2	153.127	-14.3172	5099.05	4.44141	0.996631
14.2083	153.205	-14.3177	5099.01	4.72266	0.996623
14.2167	153.285	-14.3197	5098.99	4.65234	0.99662
14.225	153.366	-14.3222	5098.97	4.89844	0.996616
14.2333	153.455	-14.3251	5098.93	5.26172	0.996607
14.2417	153.543	-14.3279	5098.85	5.33203	0.996592
14.25	153.638	-14.3314	5098.79	5.50781	0.996581
14.2583	153.727	-14.3335	5098.76	6.10547	0.996575
14.2667	153.805	-14.3344	5098.72	6.80859	0.996566
14.275	153.886	-14.3365	5098.66	6.96094	0.996555
14.2833	153.978	-14.3412	5098.61	6.75	0.996544
14.2917	154.072	-14.3468	5098.55	7.18359	0.996533
14.3	154.162	-14.3516	5098.48	8.17969	0.99652
14.3083	154.254	-14.3566	5098.41	8.66016	0.996505
14.3167	154.345	-14.3621	5098.35	8.85938	0.996494
14.325	154.428	-14.3675	5098.29	9.43359	0.996482
14.3333	154.507	-14.3725	5098.2	10.3008	0.996464
14.3417	154.589	-14.3782	5098.08	11.0391	0.996442
14.35	154.682	-14.3848	5097.99	11.5078	0.996425
14.3583	154.777	-14.39	5097.92	12.4219	0.99641
14.3667	154.867	-14.3941	5097.82	13.4766	0.996391
14.375	154.951	-14.3977	5097.69	13.9922	0.996366
14.3833	155.032	-14.4008	5097.56	14.1328	0.99634
14.3917	155.106	-14.4021	5097.45	14.9062	0.996318
14.4	155.18	-14.4027	5097.31	16.0664	0.996292
14.4083	155.264	-14.4036	5097.16	16.6289	0.996263
14.4167	155.36	-14.4048	5097.03	16.6289	0.996237
14.425	155.455	-14.4055	5096.9	16.7344	0.996212
14.4333	155.542	-14.4059	5096.75	17.2969	0.996182
14.4417	155.617	-14.4068	5096.58	17.4492	0.996149
14.45	155.69	-14.4072	5096.43	17.1562	0.99612
14.4583	155.765	-14.4071	5096.3	17.1562	0.996095
14.4667	155.849	-14.4086	5096.17	17.3789	0.996068
14.475	155.945	-14.4119	5096.01	17.1328	0.996036
14.4833	156.04	-14.4156	5095.86	16.6055	0.996007
14.4917	156.134	-14.4197	5095.73	16.6289	0.995983
14.5	156.215	-14.4232	5095.6	16.875	0.995957
14.5083	156.295	-14.4272	5095.46	16.7461	0.995929
14.5167	156.374	-14.4299	5095.32	16.1367	0.995903
14.525	156.454	-14.4313	5095.2	15.9492	0.995878
14.5333	156.538	-14.4332	5095.05	16.2773	0.995849
14.5417	156.634	-14.4369	5094.9	16.1953	0.99582
14.55	156.732	-14.4394	5094.77	15.7734	0.995795
14.5583	156.822	-14.4404	5094.66	15.5977	0.995773
14.5667	156.901	-14.4408	5094.53	15.8203	0.995748
14.575	156.977	-14.441	5094.38	15.6914	0.995718
14.5833	157.057	-14.4419	5094.25	15.4219	0.995693
14.5917	157.138	-14.4425	5094.14	15.4453	0.995672
14.6	157.226	-14.4446	5094.02	15.7031	0.995649
14.6083	157.325	-14.448	5093.88	15.5742	0.995621
14.6167	157.424	-14.4517	5093.74	15.1523	0.995593
14.625	157.519	-14.4549	5093.61	15.3164	0.995569
14.6333	157.606	-14.4583	5093.48	15.7148	0.995543
14.6417	157.691	-14.462	5093.35	15.6914	0.995518
14.65	157.784	-14.4672	5093.23	15.1992	0.995494
14.6583	157.875	-14.4725	5093.12	14.8945	0.995471
14.6667	157.96	-14.4764	5092.97	14.918	0.995444
14.675	158.051	-14.4809	5092.83	14.9062	0.995416
14.6833	158.137	-14.4854	5092.72	14.7305	0.995393
14.6917	158.218	-14.4897	5092.61	14.7656	0.995373
14.7	158.299	-14.4934	5092.5	14.8359	0.995351
14.7083	158.382	-14.4964	5092.37	14.4844	0.995326
14.7167	158.46	-14.4991	5092.24	14.2031	0.995301
14.725	158.538	-14.5016	5092.12	14.6484	0.995278
14.7333	158.621	-14.5042	5092	15.1172	0.995253
14.7417	158.708	-14.5056	5091.88	15.0352	0.99523
14.75	158.801	-14.5088	5091.77	14.625	0.995208
14.7583	158.895	-14.5122	5091.65	14.5312	0.995184
14.7667	158.981	-14.5143	5091.5	14.7773	0.995155
14.775	159.066	-14.5157	5091.35	14.707	0.995127
14.7833	159.153	-14.517	5091.25	14.4258	0.995106
14.7917	159.232	-14.5179	5091.15	14.4258	0.995087
14.8	159.319	-14.5199	5091.03	14.3672	0.995064
14.8083	159.412	-14.5226	5090.89	13.9102	0.995037
14.8167	159.501	-14.5251	5090.77	13.6055	0.995014
14.825	159.583	-14.5261	5090.68	13.875	0.994995
14.8333	159.66	-14.5268	5090.57	14.168	0.994973
14.8417	159.731	-14.5267	5090.45	13.9688	0.99495
14.85	159.811	-14.5278	5090.34	13.8281	0.994928
14.8583	159.9	-14.53	5090.22	13.9922	0.994905
14.8667	159.992	-14.5331	5090.09	14.4609	0.99488
14.875	160.083	-14.536	5089.97	14.5078	0.994857
14.8833	160.172	-14.5396	5089.87	14.5312	0.994836
14.8917	160.261	-14.5435	5089.74	14.8008	0.994812
14.9	160.346	-14.5473	5089.61	15.1875	0.994786
14.9083	160.433	-14.5512	5089.47	15.4922	0.994759
14.9167	160.524	-14.5548	5089.36	15.8789	0.994737
14.925	160.62	-14.5584	5089.24	16.5117	0.994714
14.9333	160.711	-14.5626	5089.1	16.7344	0.994687
14.9417	160.798	-14.5668	5088.95	16.8164	0.994658
14.95	160.884	-14.5705	5088.8	17.0742	0.994628
14.9583	160.973	-14.5749	5088.65	17.8242	0.994598
14.9667	161.059	-14.5777	5088.49	18.5273	0.994568
14.975	161.139	-14.579	5088.35	18.7148	0.994539
14.9833	161.226	-14.5807	5088.21	18.7734	0.994512
14.9917	161.32	-14.5834	5088.05	19.2188	0.994481
15	161.413	-14.5867	5087.87	19.9453	0.994446
15.0083	161.508	-14.5903	5087.7	20.5664	0.994412
15.0167	161.602	-14.5929	5087.54	21.1992	0.994382
15.025	161.692	-14.5946	5087.39	21.9141	0.994352
15.0333	161.776	-14.5961	5087.2	22.6523	0.994315
15.0417	161.856	-14.5967	5086.99	22.9922	0.994273
15.05	161.937	-14.5974	5086.78	23.3672	0.994233
15.0583	162.028	-14.5993	5086.58	24.375	0.994194
15.0667	162.116	-14.6012	5086.38	25.207	0.994155
15.075	162.198	-14.6024	5086.16	25.3594	0.994112
15.0833	162.283	-14.6045	5085.96	25.2773	0.994072
15.0917	162.363	-14.6068	5085.75	25.5938	0.994031
15.1	162.44	-14.6086	5085.51	26.1562	0.993985
15.1083	162.519	-14.6114	5085.29	26.3906	0.993941
15.1167	162.602	-14.6146	5085.08	26.2617	0.993902
15.125	162.693	-14.6187	5084.88	26.6367	0.993862
15.1333	162.79	-14.6228	5084.64	26.9883	0.993816
15.1417	162.884	-14.6272	5084.4	26.8477	0.993768
15.15	162.976	-14.6305	5084.18	26.8125	0.993725
15.1583	163.064	-14.6329	5083.97	27.2227	0.993684
15.1667	163.149	-14.6341	5083.74	27.6211	0.993638
15.175	163.238	-14.635	5083.5	27.3633	0.993592
15.1833	163.334	-14.6367	5083.28	27.1758	0.993548
15.1917	163.422	-14.6374	5083.05	27.7617	0.993505
15.2	163.514	-14.6388	5082.82	28.4297	0.993458
15.2083	163.601	-14.6396	5082.58	28.3242	0.993412
15.2167	163.685	-14.6415	5082.36	28.0312	0.99337
15.225	163.764	-14.6423	5082.14	28.3125	0.993325
15.2333	163.837	-14.6424	5081.87	28.7109	0.993273
15.2417	163.917	-14.6428	5081.6	28.6172	0.993221
15.25	164.005	-14.6457	5081.38	28.5	0.993177
15.2583	164.092	-14.6487	5081.16	28.8633	0.993135
15.2667	164.177	-14.6515	5080.92	29.0742	0.993087
15.275	164.264	-14.6544	5080.66	28.6406	0.993037
15.2833	164.347	-14.6563	5080.43	28.0898	0.992992
15.2917	164.426	-14.658	5080.2	28.4648	0.992947
15.3	164.506	-14.6596	5079.96	29.0625	0.9929
15.3083	164.593	-14.6623	5079.71	28.8867	0.992852
15.3167	164.687	-14.6652	5079.48	28.3125	0.992807
15.325	164.779	-14.6685	5079.26	28.3828	0.992764
15.3333	164.865	-14.6697	5079	28.7812	0.992713
15.3417	164.946	-14.6715	5078.74	28.793	0.992662
15.35	165.025	-14.6736	5078.51	28.5469	0.992616
15.3583	165.105	-14.6755	5078.3	28.7227	0.992576
15.3667	165.186	-14.6769	5078.07	29.2617	0.99253
15.375	165.275	-14.679	5077.8	29.0508	0.992479
15.3833	165.369	-14.682	5077.56	28.6641	0.992431
15.3917	165.462	-14.6853	5077.33	28.9688	0.992387
15.4	165.554	-14.6877	5077.09	29.7773	0.992339
15.4083	165.642	-14.6902	5076.82	29.8125	0.992287
15.4167	165.725	-14.6922	5076.58	29.3086	0.99224
15.425	165.811	-14.6941	5076.35	29.2852	0.992195
15.4333	165.9	-14.696	5076.09	29.8711	0.992145
15.4417	165.987	-14.698	5075.82	30.0117	0.992091
15.45	166.075	-14.7018	5075.58	29.6016	0.992044
15.4583	166.162	-14.7051	5075.36	29.6484	0.992001
15.4667	166.244	-14.7076	5075.12	30.1992	0.991954
15.475	166.322	-14.7091	5074.84	30.2578	0.9919
15.4833	166.397	-14.7108	5074.59	29.8945	0.99185
15.4917	166.482	-14.7138	5074.36	30.0586	0.991805
15.5	166.571	-14.7179	5074.11	30.7383	0.991757
15.5083	166.657	-14.7206	5073.84	30.9844	0.991703
15.5167	166.748	-14.7226	5073.57	30.4805	0.991652
15.525	166.845	-14.7248	5073.33	30.3398	0.991604
15.5333	166.941	-14.7257	5073.08	30.9727	0.991555
15.5417	167.037	-14.7273	5072.8	31.3945	0.991501
15.55	167.13	-14.7298	5072.54	31.043	0.991449
15.5583	167.223	-14.7324	5072.3	30.9258	0.991404
15.5667	167.324	-14.7358	5072.06	31.5	0.991356
15.575	167.417	-14.7392	5071.78	32.0859	0.991301
15.5833	167.498	-14.7405	5071.5	32.0508	0.991246
15.5917	167.58	-14.7425	5071.25	32.1562	0.991197
15.6	167.66	-14.7459	5071	32.9883	0.991148
15.6083	167.729	-14.7486	5070.7	33.8203	0.991091
15.6167	167.805	-14.7523	5070.4	33.8906	0.991032
15.625	167.881	-14.7563	5070.13	34.1016	0.990979
15.6333	167.956	-14.7591	5069.86	35.1914	0.990925
15.6417	168.04	-14.7622	5069.56	36.2812	0.990867
15.65	168.118	-14.7644	5069.24	36.7031	0.990805
15.6583	168.193	-14.7663	5068.95	36.9961	0.990749
15.6667	168.279	-14.77	5068.65	37.9922	0.99069
15.675	168.374	-14.7746	5068.32	39.3047	0.990624
15.6833	168.469	-14.7774	5067.97	40.0078	0.990557
15.6917	168.568	-14.7806	5067.65	40.418	0.990493
15.7	168.666	-14.7838	5067.32	41.4258	0.990429
15.7083	168.761	-14.7851	5066.96	42.3281	0.99036
15.7167	168.857	-14.7864	5066.58	42.6445	0.990285
15.725	168.947	-14.7871	5066.22	42.9492	0.990215
15.7333	169.036	-14.7877	5065.87	43.7578	0.990147
15.7417	169.128	-14.7891	5065.5	44.7656	0.990074
15.75	169.225	-14.7908	5065.13	45.0703	0.990001
15.7583	169.314	-14.7915	5064.76	44.9648	0.98993
15.7667	169.394	-14.7916	5064.39	45.5859	0.989858
15.775	169.476	-14.7917	5064	46.6641	0.98978
15.7833	169.563	-14.7926	5063.59	47.2734	0.9897
15.7917	169.647	-14.7944	5063.21	47.5312	0.989626
15.8	169.729	-14.7961	5062.83	48.1289	0.989553
15.8083	169.812	-14.798	5062.42	48.9609	0.989472
15.8167	169.9	-14.802	5061.98	49.3945	0.989386
15.825	169.992	-14.8069	5061.56	49.4766	0.989304
15.8333	170.08	-14.8113	5061.17	50.0859	0.989227
15.8417	170.165	-14.8152	5060.75	51	0.989146
15.85	170.254	-14.8197	5060.31	51.0938	0.98906
15.8583	170.339	-14.8242	5059.88	50.5547	0.988976
15.8667	170.412	-14.8276	5059.47	50.6016	0.988894
15.875	170.498	-14.8315	5059.03	51.1641	0.98881
15.8833	170.59	-14.8355	5058.58	51.4336	0.988722
15.8917	170.683	-14.8389	5058.17	51.1289	0.98864
15.9	170.771	-14.8415	5057.77	50.8594	0.988563
15.9083	170.851	-14.843	5057.34	51.1172	0.98848
15.9167	170.931	-14.8451	5056.9	51.2461	0.988393
15.925	171.013	-14.8474	5056.47	51.0703	0.988308
15.9333	171.097	-14.8499	5056.05	51.3047	0.988227
15.9417	171.177	-14.8522	5055.64	51.9492	0.988148
15.95	171.275	-14.8558	5055.21	52.0664	0.988062
15.9583	171.371	-14.8592	5054.76	51.9258	0.987975
15.9667	171.464	-14.8637	5054.33	52.2305	0.98789
15.975	171.548	-14.8674	5053.89	52.9688	0.987805
15.9833	171.625	-14.8704	5053.44	53.5664	0.987717
15.9917	171.709	-14.8741	5053	53.4727	0.987632
16	171.801	-14.8776	5052.57	53.5547	0.987547
16.0083	171.894	-14.8809	5052.11	54.0938	0.987457
16.0167	171.99	-14.8853	5051.64	54.5391	0.987365
16.025	172.095	-14.8908	5051.18	54.668	0.987275
16.0333	172.188	-14.8955	5050.75	54.9375	0.987191
16.0417	172.27	-14.9004	5050.3	55.5	0.987103
16.05	172.346	-14.9047	5049.82	55.4766	0.987009
16.0583	172.429	-14.9107	5049.34	55.2539	0.986916
16.0667	172.519	-14.9166	5048.89	55.4414	0.986826
16.075	172.603	-14.9219	5048.43	56.1562	0.986737
16.0833	172.678	-14.9263	5047.95	56.4844	0.986643
16.0917	172.762	-14.9307	5047.49	56.2383	0.986554
16.1	172.852	-14.9356	5047.03	56.1797	0.986465
16.1083	172.94	-14.9397	5046.56	56.9062	0.986372
16.1167	173.028	-14.9435	5046.07	57.5625	0.986276
16.125	173.127	-14.9476	5045.59	57.6094	0.986183
16.1333	173.225	-14.9509	5045.13	58.0195	0.986093
16.1417	173.321	-14.9529	5044.66	58.5586	0.986001
16.15	173.419	-14.9551	5044.14	58.8984	0.9859
16.1583	173.517	-14.9571	5043.63	58.9102	0.985799
16.1667	173.619	-14.9596	5043.15	59.25	0.985705
16.175	173.712	-14.9627	5042.66	59.8594	0.985609
16.1833	173.796	-14.9656	5042.15	60.0234	0.985511
16.1917	173.876	-14.9685	5041.65	59.5781	0.985413
16.2	173.952	-14.971	5041.16	59.5195	0.985317
16.2083	174.021	-14.9744	5040.66	60.0938	0.985218
16.2167	174.094	-14.9793	5040.15	60.2461	0.985118
16.225	174.171	-14.9858	5039.66	60.0586	0.985024
16.2333	174.247	-14.9927	5039.18	60.1289	0.984929
16.2417	174.324	-14.9998	5038.67	60.5977	0.98483
16.25	174.404	-15.0071	5038.14	60.9492	0.984726
16.2583	174.485	-15.0144	5037.63	61.2539	0.984627
16.2667	174.565	-15.0215	5037.15	61.9102	0.984533
16.275	174.641	-15.0279	5036.64	62.7188	0.984433
16.2833	174.729	-15.0358	5036.11	63.2109	0.98433
16.2917	174.823	-15.0431	5035.58	63.5742	0.984225
16.3	174.919	-15.0496	5035.04	64.4062	0.984121
16.3083	175.012	-15.0556	5034.5	65.6484	0.984015
16.3167	175.104	-15.061	5033.95	66.4805	0.983908
16.325	175.19	-15.0662	5033.4	66.8789	0.9838
16.3333	175.277	-15.072	5032.84	67.4648	0.983691
16.3417	175.359	-15.0771	5032.27	68.2852	0.983578
16.35	175.433	-15.0815	5031.68	69.2578	0.983463
16.3583	175.514	-15.0873	5031.1	69.9375	0.98335
16.3667	175.601	-15.0945	5030.54	70.4883	0.98324
16.375	175.688	-15.1013	5029.95	71.168	0.983126
16.3833	175.774	-15.1073	5029.35	71.8359	0.983008
16.3917	175.856	-15.1124	5028.73	72.3867	0.982887
16.4	175.941	-15.1185	5028.12	73.3008	0.982769
16.4083	176.027	-15.1256	5027.53	74.4492	0.982652
16.4167	176.108	-15.1316	5026.91	75.1875	0.982532
16.425	176.199	-15.1389	5026.28	75.5859	0.982408
16.4333	176.302	-15.1477	5025.65	76.125	0.982284
16.4417	176.404	-15.1571	5024.99	77.0391	0.982157
16.45	176.494	-15.1648	5024.33	78.1523	0.982028
16.4583	176.572	-15.1716	5023.69	78.8203	0.981902
16.4667	176.647	-15.1788	5023.05	79.4414	0.981777
16.475	176.728	-15.1884	5022.39	80.3789	0.981647
16.4833	176.809	-15.1986	5021.7	81.1523	0.981514
16.4917	176.896	-15.2084	5021.02	81.7266	0.981379
16.5	176.992	-15.2182	5020.34	82.5	0.981248
16.5083	177.077	-15.2267	5019.66	83.5664	0.981114
[truncated: 7,259 more rows]
